# Supplementary material for: Candidate Gene Analysis Reveals Strong Association of CETP Variants With High Density Lipoprotein Cholesterol and PCSK9 Variants With Low Density Lipoprotein Cholesterol in Ghanaian Adults: An AWI-Gen Sub-Study
Source: Front Genet. 2020 Oct 30;11:456661. doi: 10.3389/fgene.2020.456661 (PMC7661969; doi:10.3389/fgene.2020.456661)
Supplement: Supplementary file 3 [file Data_Sheet_2.xlsx]

## Sheet: Phenotype data
study_id	hdl_1	ldl_1	cholesterol_1	triglycerides_1	age	sex	smokeless_tobacco_use	consume_alcohol	standing_height_mm	weight_kg	waist_circumference_mm	hip_circumference_mm	systolic_1	systolic_2	systolic_3	bp_sys_avg	diastolic_1	diastolic_2	diastolic_3	bp_dia_avg	time_bp	pulse_1	pulse_2	pulse_3	pulse_avg	visceral_fat	subcutaneous_fat	min_cimt_right	max_cimt_right	mean_cimt_right	min_cimt_left	max_cimt_left	mean_cimt_left	bmi_c	fasting_glucose	dm_present_c	htn_present_c	mvpa_c	mvpa_cat_c	wst_hip_r_c	bmi_cat_c	household_density_c	hiv_final_status_c	ses_c	ses_site_quintile_c	other_language	num_in_house_c	people_to_rooms_density_c	people_to_bedrooms_density_c
NHL0T	0.78	2.24	3.75	0.72	60	0	0	1	1560	44.7	660	810	127	129	126	127.5	71	73	78	75.5	09:40:00	87	88	57	72.5	1.78	0.79	0.52	0.76	0.63	0.5	0.93	0.78	18.3679				1365	1		0		2	8	3		6	1.5	2
QXZ0T	1.39	3.26	4.66	0.68	49	0	0	1	1524	63.6	800	1020	149	137	147	142	73	77	84	80.5	10:44:00	84	83	84	83.5	3.19	1.84	0.52	0.79	0.67	0.55	1.19	0.9	27.3834			1	300	1		2		2	7	2		3	1	1.5
QYM0J	1.63	1.3	2.99	0.78	49	0	0	1	1504	54.5	780	920	128	127	106	116.5	80	78	72	75	10:46:59	84	81	79	80	3.63	0.93	0.39	0.71	0.57	0.52	0.76	0.64	24.0936				840	1		1		2	6	2		6	2	3
NJN0B	0.96	1.77	3.82	0.75	46	0	0	0	1590	56.1	830	970	101	100	97	98.5	65	67	66	66.5	09:46:00	74	74	76	75	2.99	1.43	0.19	0.83	0.59	0.4	0.72	0.54	22.1906				60	0		1		2	7	2		5	0.833333	1.25
PIC0P	1.01	1.64	2.45	0.64	57	0	0	1	1470	45.7	730	810	111	112	105	108.5	62	60	60	60	11:22:00	55	51	50	50.5	3.06	1.03	0.46	0.86	0.69	0.44	0.99	0.71	21.1486				0	0		1		2	4	1		8	1.33333	1.6
NNS0N	1.25	1.56	3.17	0.55	47	0	0	1	1585	58.5	840	950	115	114	113	113.5	75	72	71	71.5	08:39:00	68	68	69	68.5	4.27	1.84	0.6	0.84	0.71	0.6	0.72	0.68	23.2861				0	0		1		2	6	2		1	0.2	1
PJT0J	1.33	2.07	2.69	0.42	42	0	0	1	1554	42.4	660	790	103	104	100	102	63	64	61	62.5	09:27:00	64	63	70	66.5	2.05	0.48	0.35	0.55	0.45	0.4	0.6	0.48	17.5575				2400	1		0		0	8	3		9	1.8	2.25
MTJ0M	0.37	1.21	3.68	0.32	50	0	0	0	1570	66.9	810	950	112	107	105	106	70	67	63	65	11:23:00	59	61	62	61.5	3.29	1.55	0.36	0.6	0.51	0.47	0.71	0.58	27.1411				240	1		2		2	7	2		7	1.75	2.33333
MSS0T	0.76	1.64	3.14	0.79	50	0	0	0	1530	66.1	840	890	121	118	121	119.5	76	78	78	78	09:46:00	96	100	103	101.5	3.36	2.21	0.44	0.6	0.53	0.56	0.84	0.71	28.237		1		2280	1		2		2	5	1		8	2.66667	4
NLP0G	1.26	2.99	4.23	1.05	58	0	0	0	1730	46.4	705	830	101	101	103	102	59	60	64	62	09:00:00	88	89	89	89	4.63	0.48	0.34	1.23	0.74	0.8	1.55	1.19	15.5034			1	2400	1		0		2	12	4		6	1	3
NKF0T	0.92	1.72	3.07	0.49	48	0	0	1	1600	60.7	840	960	150	140	141	140.5	88	88	88	88	10:11:00	80	81	88	84.5	5.41	1.78	0.48	0.8	0.66	0.6	0.96	0.75	23.7109			1	600	1		1		2	11	4		7	1.16667	1.75
NET0V	0.95	2.15	2.86	0.49	58	0	0	1	1550	46.4	750	860	150	136	133	134.5	93	86	84	85	09:53:00	90	88	88	88	3.49	0.56	0.4	0.92	0.72	0.16	0.72	0.61	19.3132			1	0	0		1		2	22	5		6	0.75	1.2
PTD0M	1.31	2.14	3.49	0.52	57	0	0	1	1686	64.5	881	1012	115	110	121	115.5	80	83	80	81.5	10:31:00	64	67	67	67	3.32	1.57	0.51	0.8	0.63	0.4	0.76	0.67	22.6905				1710	1		1		0	14	5		9	1.8	1.8
MJG0P	1.08	1.83	3.36	0.38	57	0	0	1	1520	45.8	740	770	161	158	154	156	86	84	82	83	09:57:00	70	68	66	67	2.01	0.81	0.52	0.84	0.68	0.2	0.87	0.54	19.8234			1	6720	1		1		2	10	4		8	2	2.66667
QXP0J	1.13	1.42	3.04	1.24	52	0	0	1	1514	42.2	700	810	158	144	124	134	88	92	84	88	12:21:00	109	105	102	103.5	3.22	0.74	0.34	0.91	0.69	0.64	1	0.8	18.4103				0	0		0		2	6	2		9	2.25	3
NVG0P	1.43	2.91	0.86	2.77	47	0	0	0	1518	84.9	1020	1160	114	113	106	109.5	74	70	73	71.5	08:52:00	64	62	62	62	4.67	2.81	0.4	0.84	0.6	0.48	0.71	0.58	36.8438				2040	1		3		2	14	5		8	1.6	2.66667
NLI0A	1.48	2.2	4.47	0.37	51	0	0	1	1590	49.8	720	870	140	131	129	130	87	84	86	85	10:22:00	80	76	78	77	3.96	1.28	0.75	1.26	0.92	0.68	0.99	0.85	19.6986				2700	1		1		0	17	5		5	1.66667	2.5
NSG0K	1.32	1.08	3.39	0.37	42	0	0	0	1590	46.7	690	830	94	118	94	106	67	72	49	60.5	09:13:00	82	83	85	84	2.72	0.97	0.4	0.64	0.5	0.43	0.91	0.57	18.4724				840	1		0		2	23	5		3	1	1.5
NHC0J	0.92	2.34	4.08	1.21	53	0	0	1	1685	98	1100	1150	134	128	130	129	91	79	87	83	10:38:59	71	73	72	72.5	8.39	2.21	0.71	0.99	0.85	0.4	0.96	0.71	34.5165				1260	1		3		2	13	5		12	1.2	1.71429
PTG0Q	0.89	0.87	2.29	0.46	55	0	0	1	1553	60.5	750	945	118	112	105	108.5	85	78	84	81	12:00:00	83	74	91	82.5	4.23	1.59	0.5	0.7	0.6	0.43	0.71	0.57	25.0849				360	1		2		2	6	2		8		2
QEB0I	1	1.38	3.62	0.42	55	0	0	1	1456	52.9	790	880	120	132	123	127.5	68	75	74	74.5	09:18:00	56	57	61	59	4.33	1.2	0.63	0.96	0.77	0.58	0.95	0.76	24.9536				3300	1		1		2	9	3		6	1.5	2
LZX0I	1.32	1.94	3.85	0.68	42	0	0	1	1710	62.6	780	945	124	129	119	124	93	95	87	91	11:07:00	80	82	82	82	3.42	0.82	0.36	0.87	0.54	0.36	0.52	0.45	21.4083			1	10020	1		1		2	5	1		5	1.25	2.5
NWP0B	1.48	1.6	1.06	1.93	44	0	0	1	1625	87.9	970	119	142	142	128	135	78	74	78	76	10:40:00	63	59	57	58	5.25	2.63	0.44	0.68	0.56	0.68	0.88	0.79	33.2876			1	0	0		3		2	25	5		8	2	2.66667
PSM0V	0.67	1.05	1.85	0.55	60	0	0	1	1702	51.5	671	850	123	123	121	122	74	72	72	72	10:50:00	69	69	68	68.5	5.01	0.33	0.68	1.04	0.83	0.64	1.04	0.79	17.7782				1800	1		0		2	11	4		8	1.6	2.66667
QXX0R	0.77	2.06	2.35	0.42	45	0	0	1	1669	81.6	900	1000	169	163	159	161	101	94	95	94.5	08:47:00	61	59	57	58	5.4	1.49	0.71	0.96	0.84	0.88	1.08	0.98	29.2939			1	1170	1		2		0	18	5		13	1.85714	3.25
PLZ0T	0.23	1.12	2.23	0.55	55	0	0	0	1590	44.2	690	800	109	105	104	104.5	73	69	65	67	11:02:00	72	70	68	69	3.09	1.03	0.63	1.07	0.83	0.43	0.92	0.63	17.4835				3300	1		0		2	10	4		4	0.666667	1
MCE0X	1.27	2.09	3.48	0.4	48	0	0	1	1610	52.5	720	940	102	100	100	100	64	64	66	65	09:44:00	63	65	65	65	5.07	1.07	0.44	0.6	0.52	0.56	0.84	0.64	20.2538				3000	1		1		2	6	2		3	1	3
QJY0R	1.24	0.89	2.77	0.36	59	0	0	1	1608	50.6	710	840	186	185	196	190.5	111	106	114	110	11:20:00	80	81	84	82.5	4.16	0.93	0.48	0.99	0.67	0.36	0.76	0.59	19.5694			1	2400	1		1		2	7	2		6	1.2	1.5
QPF0J	0.83	1.74	3.9	0.58	52	0	0	1	1522	50	790	860	128	126	116	121	70	76	75	75.5	09:53:59	75	79	85	82	2.65	1.14	0.4	0.64	0.53	0.6	0.8	0.7	21.5844				360	1		1		2	12	4		6	2	3
PPP0Q	1.49	1.1	2.18	0.41	43	0	0	1	1715	63.1	734	862	106	96	93	94.5	73	67	64	65.5	09:44:00	58	55	56	55.5	3.76	0.68	0.52	0.88	0.63	0.52	0.91	0.67	21.4536				1650	1		1		2	17	5		13	1.44444	2.6
NIW0G	1.54	2.5	5.36	1.48	59	0	0	1	1620	70.2	970	1050	129	129	127	128	85	88	80	84	09:16:00	84	85	81	83	3.26	2.05	0.39	0.71	0.59	0.52	0.8	0.64	26.749			1	1800	1		2		2	8	3		9	1.28571	2.25
MVJ0P	1.21	1.47	3.75	0.86	55	0	0	1	1630	69.5	940	1130	134	122	125	123.5	86	80	91	85.5	10:17:59	98	92	98	95	3.16	1.03	0.47	1	0.81	0.36	1.08	0.68	26.1583				120	0		2		2	10	4		6	1.5	2
MZH0W	1.02	0.99	2.76	0.36	53	0	0	1	1560	52.3	700	500	119	124	121	122.5	79	83	86	84.5	11:13:00	84	80	88	84	2.72	0.89	0.3	0.76	0.61	0.24	0.84	0.55	21.4908				2820	1		1		2	5	1		6	1.5	2
MSN0P	0.51	0.85	1.66	0.32	58	0	0	1	1590	59.2	780	860	102	100	100	100	57	56	57	56.5	10:33:00	86	86	85	85.5	3.64	0.82	0.56	0.8	0.68	0.46	0.76	0.57	23.4168				1980	1		1		2	8	3		6	1.5	2
QWP0H	0.68	2.14	2.36	0.46	60	0	1	1	1552	42.6	680	770	110	98	101	99.5	70	63	66	64.5	09:56:00	79	67	73	70	2.53	0.83	0.76	1.12	0.92	0.68	1.04	0.85	17.6859				1170	1		0		2	9	3		3	1	1.5
PKD0V	1.47	0.79	2.4	0.45	55	0	1	1	1615	51.5	720	890	157	147	142	144.5	103	94	96	95	09:52:00	84	84	83	83.5	3.23	0.83	0.43	0.64	0.54	0.43	0.67	0.52	19.7452			1	4020	1		1		2	8	3		6	1.5	2
MWT0C	0.77	0.91	3	0.55	43	0	0	0	1550	50.3	660	795	119	110	118	114	73	71	74	72.5	09:15:00	93	98	102	100	4.06	0.81	0.4	0.76	0.6	0.4	0.87	0.66	20.9365				1740	1		1		2	5	1		6	3	6
NPA0X	1.02	1.93	3.34	0.7	55	0	0	1	1666	60.2	842	965	139	141	128	134.5	89	86	81	83.5	08:09:00	83	80	80	80	2.92	1.57	0.32	0.75	0.63	0.67	0.91	0.77	21.6893				3060	1		1		2	18	5		11	1.83333	2.2
NLT0K	1.15	1.69	3.67	0.86	47	0	0	0	1560	74.7	1050	960	147	122	121	121.5	99	92	87	89.5	08:51:00	75	78	71	74.5	9.5	1.9	0.51	1.12	0.66	0.55	0.81	0.7	30.6953			1	150	1		3		2	26	5		8	1	1.14286
QCT0X	1.3	2.51	4.43	0.97	57	0	0	1	1545	43.9	660	810	139	124	125	124.5	77	72	75	73.5	09:32:00	80	76	77	76.5	2.79	1.57	0.64	0.92	0.79	0.68	1.08	0.81	18.3911				1500	1		0		2	10	4		9	1.8	4.5
MZE0S	1.14	1.59	3.81	0.58	60	0	0	1	1550	48.9	640	770	187	171	167	169	122	110	109	109.5	11:53:00	135	130	125	127.5	2.29	1.26	0.28	0.79	0.61	0.35	0.84	0.64	20.3538			1	540	1		1		2	4	1		2	0.5	1
QRS0C	1.54	1.97	2.92	1.29	52	0	0	1	1454	45.1	750	840	133	132	122	127	86	82	82	82	09:23:00	99	103	104	103.5	2.38	0.93	0.48	0.83	0.62	0.48	0.68	0.58	21.3328				2850	1		1		2	10	4		7	1.75	2.33333
QXE0Y	0.92	1.43	2.69	0.75	50	0	0	1	1582	64.5	750	960	119	101	107	104	63	64	62	63	10:40:00	68	69	71	70	3.46	1.65	0.51	0.76	0.61	0.56	0.79	0.68	25.7719				3240	1		2		2	8	3		7	2.33333	3.5
QVY0N	1.05	2.1	2.81	0.56	47	0	0	1	1532	49	850	720	118	111	109	110	77	63	74	68.5	11:09:00	81	80	81	80.5	2.62	0.75	0.59	0.92	0.73	0.52	0.99	0.77	20.8775				2985	1		1		2	7	2		5	1.25	2.5
NLC0S	1.2	1.74	3.22	0.9	60	0	1	1	1660	59.9	910	920	124	116	112	114	75	74	68	71	09:37:00	74	75	73	74	5.61	2.13	0.48	0.96	0.71	0.44	0.87	0.64	21.7376				0	0		1		2	6	2		9	2.25	3
NLL0D	0.83	0.67	1.97	0.38	45	0	0	0	1620	64.7	790	1010	132	188	125	156.5	80	83	78	80.5	08:57:00	78	84	83	83.5	3.79	0.91	0.44	0.72	0.6	0.48	0.76	0.64	24.6533			1	360	1		1		2	6	2		6	1	2
QBX0Y	1.03	1.09	2.76	0.41	53	0	0	1	1557	36.6	580	730	110	109	110	109.5	69	68	72	70	09:45:00	95	97	98	97.5	3.22	0.43	0.44	0.79	0.63	0.44	0.8	0.63	15.0975				615	1		0		2	8	3		8	1.6	1.6
NNW0R	1.29	2	3.68	0.4	43	0	0	0	1580	51.8	740	900	134	130	143	136.5	84	81	84	82.5	08:31:59	64	62	66	64	2.32	1.08	0.56	0.71	0.62	0.48	0.76	0.57	20.7499				180	1		1		2	7	2		3	1.5	3
PTF0P	1.89	1.26	3.37	0.38	55	0	0	1	1630	74.7	860	1100	122	131	125	128	78	84	81	82.5	11:49:00	67	70	70	70	6.62	1.96	0.56	0.84	0.71	0.55	0.8	0.69	28.1155				0	0		2		2	8	3		4	1	2
MHN0S	0.86	1.1	2.62	0.41	41	0	0	0	1640	69.8	790	980	110	105	107	106	70	73	67	70	01:01:00	70	67	70	68.5	3.19	1.43	0.4	0.6	0.5	0.56	0.8	0.67	25.9518				420	1		2		2	9	3		6	1.5	3
NIC0L	1.61	1.31	3.5	0.47	51	0	0	1	1610	51.9	700	800	121	116	114	115	78	80	73	76.5	09:02:00	90	89	91	90	4.47	0.31	0.36	0.68	0.5	0.36	0.82	0.67	20.0224				4740	1		1		2	9	3		8	1.6	2.66667
PGI0R	0.8	1.5	2.99	1.02	57	0	0	1	1505	45	680	810	115	106	103	104.5	68	66	62	64	11:58:00	75	75	73	74	2.32	0.66	0.44	0.88	0.67	0.64	0.83	0.72	19.8673				2340	1		1		2	5	1		8	2	2.66667
NCX0T	0.72	1.34	2.09	0.45	48	0	0	0	1630	44.2	660	820	105	101	97	99	71	68	71	69.5	10:04:00	69	76	74	75	2.55	0.37	0.36	0.87	0.63	0.48	0.96	0.64	16.6359				0	0		0		2	7	2		7	1.75	2.33333
MTL0P	1.35	1.1	3	0.44	55	0	0	0	1490	49.6	670	845	101	115	110	112.5	71	79	75	77	11:01:00	84	84	85	84.5	4.77	0.67	0.52	0.76	0.65	0.4	0.68	0.58	22.3413				180	1		1		2	7	2		8	2.66667	8
NDX0W	1.08	1.95	2.73	0.81	52	0	0	1	1540	54.4	850	950	110	109	110	109.5	75	75	72	73.5	09:11:00	75	76	78	77	4.5	1.41	0.23	0.84	0.58	0.47	0.88	0.69	22.9381				3780	1		1		2	13	5		7	1.4	1.75
MSX0Y	0.45	1.26	3.94	0.56	60	0	0	0	1480	55.6	720	835	136	136	128	132	88	85	81	83	11:51:00	79	85	84	84.5	3.09	2.34	0.48	1.04	0.71	0.26	1.28	0.72	25.3835				0	0		2		2	10	4		6	1.5	2
NKM0C	1.13	2.72	3.92	0.36	59	0	1	0	1725	53.7	780	870	126	119	118	118.5	77	74	73	73.5	08:55:59	69	67	65	66	2.59	0.87	0.4	0.8	0.61	0.55	1	0.76	18.0466				0	0		0		2	12	4		6	1.2	2
QYB0X	1.14	2.81	3.18	0.48	54	0	0	1	1615	48.7	720	840	184	168	176	172	120	101	101	101	10:57:00	79	71	67	69	5	0.7	0.4	0.75	0.61	0.47	0.08	0.67	18.6717			1	0	0		1		2	10	4		4	0.666667	0.8
MFP0P	1.41	1.68	3.73	0.66	58	0	0	1	1480	44.3	755	770	150	141	142	141.5	91	100	90	95	10:46:00	89	94	86	90	3.46	1.45	0.88	1	0.8	0.63	0.83	0.74	20.2246			1	780	1		1		2	6	2		7	1.75	2.33333
QYR0N	1.34	1.59	2.77	0.58	46	0	1	1	1585	49.2	660	830	131	130	121	125.5	82	82	81	81.5	10:38:59	92	76	82	79	3.39	1.16	0.68	0.92	0.78	0.56	0.95	0.71	19.5842				2460	1		1		2	13	5		5	1	1.25
NJL0Y	1.49	1.26	3.31	0.65	47	0	0	1	1615	58	820	930	97	92	96	94	68	60	67	63.5	09:43:00	76	76	72	74	2.66	1.24	0.24	0.95	0.65	0.52	0.88	0.7	22.2373				1560	1		1		2	14	5		6	1.2	1.5
QJW0P	1.23	0.74	2.48	0.32	53	0	0	1	1522	51.7	760	890	149	135	130	132.5	83	82	80	81	10:49:00	87	84	84	84	3.39	0.79	0.76	1.2	0.92	0.48	1.03	0.86	22.3183				3420	1		1		2	10	4		6	1.2	3
MSI0J	1.26	1.21	3.92	0.76	45	0	0	1	1610	61.5	780	920	171	163	179	171	110	111	102	106.5	10:08:00	74	72	73	72.5	3.43	1.1	0.6	0.79	0.67	0.52	0.84	0.67	23.7259			1	3420	1		1		2	12	4		2	0.666667	1
NIL0W	1.46	2.71	4.96	0.63	59	0	1	1	1590	41	620	790	125	121	108	114.5	71	73	67	70	09:47:00	73	73	71	72	2.86	0.56	0.72	1.4	0.98	0.51	0.92	0.65	16.2177				2520	1		0		2	6	2		3	1	1.5
QBY0A	0.47	0.62	1.76	0.28	47	0	0	1	1603	46.1	610	770	105	108	106	107	69	71	67	69	09:50:00	62	59	57	58	3.26	0.93	0.6	0.84	0.73	0.52	0.88	0.72	17.9405			1	2470	1		0		2	4	1		6	1.2	2
QGK0X	1.37	1.63	2.9	0.47	57	0	0	1	1512	44.2	710	750	111	97	102	99.5	65	65	66	65.5	10:06:00	57	55	61	58	3.89	0.6	0.56	1.09	0.74	0.64	1.28	0.87	19.3339				2040	1		1		2	5	1		7	1.4	1.75
NCP0L	0.81	3.1	3.34	0.5	57	0	0	0	1650	58.3	810	930	178	170	154	162	98	101	102	101.5	09:53:00	85	87	88	87.5	3.23	1.78	0.44	0.89	0.65	0.67	1.04	0.84	21.4141			1	240	1		1		2	11	4		5	0.833333	1.66667
QNG0I	1.27	1.64	3.78	0.78	52	0	0	0	1622	65.3	816	970	122	114	120	117	70	76	72	74	10:00:00	68	64	69	66.5	3.19	1.22	0.48	0.82	0.65	0.48	0.64	0.57	24.8206				3240	1		1		0	13	5		4	1	2
MYZ0L	1.47	1.38	4.4	0.66	54	0	0	1	1580	49	730	860	126	133	125	129	78	79	73	76	10:16:00	65	66	62	64	2.65	1.24	0.24	0.8	0.52	0.47	1.15	0.9	19.6283				3540	1		1		2	8	3		7	2.33333	3.5
NRQ0S	0.59	0.94	2.33	0.43	48	0	0	0	1520	44.2	620	820	146	137	127	132	87	91	86	88.5	09:44:00	66	70	66	68	2.39	1.06	0.48	0.68	0.59	0.4	0.72	0.54	19.1309				2820	1		1		2	11	4	MOSSI	5	5	5
QWM0F	0.68	1.73	2.71	1.32	45	0	0	1	1574	59.1	780	910	136	127	120	123.5	84	81	73	77	09:34:00	64	62	61	61.5	2.49	0.95	0.54	0.83	0.69	0.47	0.75	0.64	23.8549				0	0		1		2	12	4		13	1.3	1.85714
QZI0H	0.73	1.23	2.41	0.56	44	0	0	1	1600	51.1	700	840	115	117	113	115	70	74	71	72.5	10:20:00	64	63	60	61.5	3.02	0.91	0.4	0.72	0.52	0.4	1	0.52	19.9609				840	1		1		2	4	1		8	2	2.66667
QBV0W	0.68	2.39	3.52	0.77	49	0	0	1	1575	51.6	710	850	125	125	125	125	72	67	66	66.5	09:51:00	69	65	66	65.5	4.4	1.34	0.56	0.79	0.68	0.54	1.5	1.21	20.8012				2040	1		1		2	11	4		9	1.5	1.8
QQB0H	1.31	0.88	2.73	0.37	56	0	0	1	1552	42.9	610	840	109	103	104	103.5	70	66	68	67	10:30:00	67	68	70	69	2.59	0.89	0.48	0.91	0.72	0.56	0.88	0.7	17.8104				6720	1		0		2	4	1		4	2	2
NTX0E	1.41	1.87	3.44	0.49	46	0	0	1	1678	57.8	710	810	124	110	114	112	70	66	67	66.5	10:16:00	64	61	70	65.5	4.73	0.54	0.39	0.87	0.54	0.47	0.72	0.6	20.5279				960	1		1		2	15	5		5	1.25	2.5
MRQ0P	1.02	1.54	4.29	0.63	48	0	0	0	1480	46.4	640	780	118	110	116	113	74	72	24	48	09:26:00	72	78	89	83.5	2.39	0.58	0.48	0.92	0.67	0.4	0.95	0.7	21.1833				120	0		1		2	8	3		5	1.66667	2.5
MLB0N	0.69	2.82	5.13	1.24	60	0	0	1	1590	53	810	850	136	149	143	146	91	88	86	87	11:01:00	84	83	82	82.5	3.22	1.24	0.32	0.82	0.64	0.34	0.78	0.63	20.9644			1	1080	1		1		2	11	4		3	0.75	1.5
PQG0J	0.57	1.41	2.02	1.07	53	0	0	1	1550	47.7	838	825	140	137	137	137	70	70	76	73	12:34:00	64	62	65	63.5	7.05	1.43	0.6	0.8	0.71	0.43	0.79	0.65	19.8543				3780	1		1		2	10	4		6	1.2	2
QRK0T	0.78	1.56	2.43	0.42	46	0	0	1	1575	50.5	700	840	133	109	120	114.5	76	71	70	70.5	10:46:59	70	77	68	72.5	1.85	0.54	0.36	0.6	0.49	0.51	0.79	0.67	20.3578				2520	1		1		2	5	1		8	2	2.66667
NDT0S	0.97	2.32	3.01	0.73	56	0	0	1	1470	44.6	740	850	95	95	95	95	66	61	62	61.5	09:05:00	70	70	74	72	4.16	1.22	0.56	0.91	0.69	0.55	0.87	0.73	20.6395				60	0		1		2	8	3		7	1.4	1.75
MEX0V	0.7	1.82	3.3	0.95	45	0	0	1	1650	63.1	860	970	151	144	156	150	101	105	106	105.5	09:52:00	76	78	80	79	5.51	1.51	0.56	0.68	0.62	0.48	0.72	0.6	23.1772			1	1440	1		1		2	8	3		6	1.5	2
QRH0Q	1.29	0.4	1.64	0.24	45	0	0	1	1928	49.4	660	870	100	94	93	93.5	64	62	60	61	09:37:00	73	69	69	69	2.62	0.66	0.43	0.76	0.61	0.52	0.8	0.67	13.2896				3120	1		0		2	13	5		10	1.25	1.66667
QRG0P	1.58	2.64	3.42	0.33	46	0	0	1	1639	52	690	870	120	119	114	116.5	69	69	70	69.5	10:56:00	60	57	66	61.5	2.69	0.39	0.44	0.77	0.56	0.56	0.92	0.73	19.3573				0	0		1		2	6	2		5	1.25	1.66667
MNW0N	1.74	1.87	5.22	0.87	46	0	0	1	1600	60.7	760	920	133	111	112	111.5	77	74	69	71.5	10:09:59	77	78	80	79	5.17	1.22	0.36	0.72	0.58	0.27	0.76	0.45	23.7109				2610	1		1		2	4	1		6	1.5	2
PMR0N	1.26	1.66	3.2	0.84	55	0	0	1	1610	47.4	720	828	155	147	158	152.5	92	87	89	88	12:13:00	72	71	73	72	2.08	0.72	0.46	0.84	0.66	0.56	0.92	0.74	18.2863			1	915	1		0		2	6	2		2	0.666667	2
MXX0H	1.31	1.27	4.01	0.59	52	0	0	1	1540	55.1	740	840	130	122	117	119.5	85	82	82	82	11:08:00	82	81	84	82.5	3.07	1.34	0.24	0.67	0.45	0.24	0.54	0.53	23.2333				240	1		1		2	4	1		7	1.75	2.33333
PPD0E	1.24	2.61	3.43	0.36	41	0	0	1	1636	53	720	868	95	93	92	92.5	57	56	55	55.5	12:53:00	105	106	108	107	2.89	0.79	0.36	0.59	0.45	0.36	0.73	0.5	19.802				660	1		1		2	5	1		7	2.33333	3.5
MAI0X	0.81	2.6	3.72	0.51	47	0	0	1	1510	42.5	710	740	137	124	117	120.5	92	80	76	78	10:03:00	96	94	93	93.5	3.06	0.62	0.23	1.08	0.82	0.75	0.92	0.83	18.6395				0	0		1		2	9	3		5	1.25	1.25
PKR0J	0.87	1.93	2.54	0.5	53	0	0	1	1590	54.4	730	830	126	118	113	115.5	68	66	67	66.5	10:38:00	55	55	58	56.5	3.86	0.6	0.52	0.8	0.64	0.6	0.8	0.67	21.5181				2820	1		1		2	9	3		3	0.6	0.75
MPV0P	0.76	2.59	3.85	0.4	42	0	0	1	1560	79.7	930	1080	123	122	116	119	80	86	81	83.5	09:10:00	65	66	65	65.5	3.56	2.17	0.24	0.56	0.44	0.4	0.6	0.48	32.7498				3000	1		3		2	16	5		5	1	1.66667
MQS0P	0.93	1.71	2.93	0.62	48	0	0	1	1530	58.3	820	890	144	144	130	137	76	82	78	80	09:19:00	68	80	80	80	2.62	1.47	0.24	0.82	0.61	0.23	1	0.6	24.905				600	1		1		2	7	2		7	1.75	7
NYY0N	0.99	0.98	2.22	0.35	60	0	1	1	1594	53	730	880	146	139	146	142.5	77	82	83	82.5	09:53:00	56	55	55	55	2.69	1.03	0.76	1.16	0.94	0.79	1.1	0.94	20.8593			1	660	1		1		2	12	4		3	0.6	1
NXI0W	1.24	2.24	1.3	2.31	45	0	0	0	1603	81.4	1010	1070	146	140	129	134.5	75	78	69	73.5	11:38:00	62	51	52	51.5	6.04	2.65	0.52	0.79	0.63	0.78	0.75	0.64	31.678				3720	1		3		2	14	5		6	2	2
NWI0T	1.04	2.23	0.58	1.84	55	0	0	1	1530	49.2	720	850	131	107	129	118	78	78	82	80	09:30:00	71	74	78	76	2.65	1.01	0.44	0.72	0.59	0.52	0.75	0.65	21.0176				2505	1		1		2	5	1		3	0.75	1
QRT0D	1.1	1.05	2.24	0.57	50	0	0	1	1513	47.6	720	850	130	108	129	118.5	74	71	75	73	09:11:00	57	63	61	62	3.49	0.76	0.56	0.97	0.76	0.64	1.03	0.75	20.7936				1650	1		1		2	6	2		7	1.16667	1.4
MVD0I	1.03	1.29	3.44	0.4	56	0	0	1	1630	69.6	830	1080	87	90	88	89	64	64	63	63.5	10:11:00	75	74	76	75	3.39	1.24	0.44	0.71	0.57	0.47	0.84	0.67	26.1959				480	1		2		2	13	5		6	2	3
QRL0V	0.98	1.97	2.61	0.46	40	0	0	1	1611	58.3	760	930	110	107	109	108	66	67	69	68	10:53:00	64	62	79	70.5	2.72	0.83	0.76	1	0.87	0.72	0.88	0.81	22.4635				3420	1		1		2	5	1		4	0.666667	2
QQE0K	1.55	1.64	4.4	0.56	52	0	0	1	1576	46.6	700	820	107	103	104	103.5	70	68	69	68.5	10:09:59	68	70	73	71.5	4.5	0.74	0.4	0.68	0.55	0.47	0.8	0.66	18.7618				0	0		1		2	6	2		8	2	4
NPJ0H	1.49	1.57	3.57	0.41	47	0	0	0	1650	57.8	740	890	148	130	131	130.5	95	88	86	87	09:29:00	60	57	59	58	2.65	1.01	0.59	1.06	0.86	0.64	1.04	0.76	21.2305			1	120	0		1		2	15	5		5	1.25	1.66667
PGM0W	1.19	3.28	3.46	0.65	47	0	0	1	1676	59.6	720	780	138	125	121	123	81	79	75	77	11:46:00	82	80	82	81	3.46	0.5	0.56	0.92	0.73	0.51	0.98	0.64	21.2177				2520	1		1		2	7	2		7	1.4	3.5
PLW0Q	1.09	2.35	2.71	0.49	49	0	0	1	1700	49.8	670	840	94	90	88	89	60	63	60	61.5	11:23:00	68	69	73	71	1.98	0.5	0.48	0.88	0.65	0.36	0.88	0.56	17.2318				2580	1		0		2	4	1		8	1.6	4
MYC0N	1.77	1.43	5.66	0.72	46	0	0	0	1630	56.2	710	900	154	153	145	149	95	97	97	97	10:14:00	75	75	74	74.5	2.79	1.84	0.68	0.88	0.8	0.32	0.68	0.58	21.1525			1	2760	1		1		2	4	1		1	0.5	1
QEL0T	1.42	2.89	4.02	0.59	55	0	1	1	1528	58.7	810	930	139	121	122	121.5	79	70	70	70	09:32:59	81	80	78	79	4.03	1.72	0.8	1.12	0.95	0.8	1	0.9	25.1415				2250	1		2		2	13	5		5	1.66667	2.5
PHJ0V	1.08	3	3.92	0.84	46	0	0	1	1527	58	860	920	104	99	89	94	68	62	60	61	09:55:00	74	67	73	70	4.37	1.34	0.68	0.87	0.79	0.73	1.08	0.91	24.8742				2340	1		1		0	15	5		13	1.3	1.85714
QPV0A	0.92	1.16	3.41	0.51	58	0	0	1	1575	49	720	880	108	104	112	108	64	61	58	59.5	09:49:00	79	71	74	72.5	2.92	0.5	0.43	0.96	0.69	0.6	0.88	0.72	19.7531				2400	1		1		2	11	4		3	1	3
NAY0Q	0.46	1.12	2.36	1	59	0	0	1	1490	53	860	940	147	163	145	154	92	101	95	98	09:30:00	93	88	83	85.5	2.75	1.28	0.24	0.8	0.63	0.44	0.86	0.65	23.8728			1	1080	1		1		2	9	3		9	2.25	3
QBF0G	1.35	1.25	3.44	0.63	57	0	0	1	1535	42	640	780	93	95	95	95	66	65	64	64.5	10:30:00	69	69	70	69.5	2.48	0.66	0.31	0.84	0.67	0.6	0.84	0.73	17.8251				0	0		0		2	7	2		5	1.25	1.66667
NAX0P	0.65	0.52	1.59	0.24	56	0	0	1	1380	46.5	770	840	127	123	125	124	81	84	82	83	09:36:00	85	88	90	89	3.32	0.72	0.44	0.76	0.59	0.47	0.75	0.6	24.4171				1260	1		1		2	2	1		3	1.5	3
MKT0F	0.82	1.65	4.25	0.66	56	0	0	0	1530	55.2	770	900	110	110	122	116	64	78	68	73	10:51:00	78	82	77	79.5	3.03	1.68	0.76	1.15	0.96	0.62	0.99	0.85	23.5807				240	1		1		2	8	3		2	0.5	1
QWK0D	0.75	1.4	2.28	0.27	45	0	0	1	1584	69	920	1020	114	107	121	114	68	61	63	62	10:09:00	61	59	57	58	3.46	1.76	0.52	0.84	0.65	0.6	0.88	0.7	27.5004				1206	1		2		2	26	5		6	0.5	1.2
NHJ0R	1.49	1.36	3.73	0.47	53	0	0	0	1575	58.4	730	905	128	138	131	134.5	78	78	82	80	10:17:59	58	59	60	59.5	2.08	0.81	0.52	0.86	0.66	0.52	0.8	0.65	23.5425				2700	1		1		2	10	4		9	2.25	3
NFJ0M	0.94	4.01	3.96	1.12	49	0	0	1	1590	59.8	870	970	104	102	104	103	63	64	68	66	09:37:00	52	57	56	56.5	5.81	1.03	0.44	0.8	0.58	0.48	0.84	0.59	23.6541				360	1		1		2	12	4		6	1.2	2
QXN0I	1.06	2.74	3.56	0.47	59	0	0	0	1492	42.3	740	820	155	152	147	149.5	89	95	89	92	11:59:00	83	81	80	80.5	3.12	1.08	0.56	1.23	0.91	0.48	1.35	0.74	19.0021			1	1380	1		1		2	12	4		4	1	2
QIQ0H	0.97	1.42	2.87	0.88	43	0	0	0	1586	50.6	720	830	114	106	110	108	77	77	76	76.5	09:11:00	77	80	79	79.5	2.12	0.58	0.28	0.55	0.39	0.4	0.8	0.58	20.1161				150	1		1		2	7	2		4	1	2
QNZ0C	1.94	2.59	5.78	1.02	55	0	0	1	1618	54	680	760	113	115	119	117	66	54	75	64.5	09:43:00	56	55	56	55.5	4.14	0.62	0.51	0.83	0.66	0.64	0.84	0.74	20.627				1560	1		1		2	4	1		2	1	1
PSA0H	1.01	2.47	3.16	1.35	58	0	0	0	1698	69.2	860	1005	195	177	161	169	97	94	90	92	10:31:00	102	104	110	107	3.76	2.46	0.64	1.22	0.89	0.6	1.26	0.98	24.0011			1	2160	1		1		2	2	1		5	2.5	2.5
QQD0J	1.14	3.62	4.52	1.24	55	0	0	1	1610	71.7	930	1080	137	132	135	133.5	82	88	92	90	10:19:00	62	67	66	66.5	5.94	2.29	0.24	0.88	0.57	0.32	0.84	0.66	27.661				6600	1		2		2	4	1		6	3	3
MLR0F	1.29	0.98	3.14	0.37	45	0	0	1	1650	62.7	740	910	134	130	136	133	79	79	80	79.5	09:32:00	71	71	73	72	2.72	1.05	0.48	0.72	0.62	0.6	0.68	0.64	23.0303				360	1		1		2	5	1		10	1	2
QQH0N	1.37	1.58	3.67	0.53	46	0	1	1	1584	47.8	670	860	98	94	92	93	60	53	55	54	10:28:00	52	53	54	53.5	2.69	0.62	0.48	0.76	0.6	0.52	0.76	0.64	19.051				1020	1		1		2	10	4		7	1.16667	1.75
QNC0E	1.24	4.13	5.19	0.35	42	0	0	1	1554	51	770	840	131	122	120	121	89	83	85	84	10:46:59	78	88	82	85	2.38	0.48	0.43	0.86	0.67	0.2	0.87	0.67	21.1187				2160	1		1		2	3	1		6	1.5	2
NGQ0W	1.94	2.14	5.79	0.67	56	0	0	1	1580	50.9	760	750	110	110	104	107	67	68	71	69.5	09:07:00	70	76	75	75.5	3.46	0.68	0.56	1.05	0.72	0.6	1.12	0.76	20.3894				2520	1		1		2	9	3		4	1.33333	1.33333
MTH0K	1.31	1.51	3.46	0.37	60	0	0	1	1410	40.1	616	760	114	100	108	104	71	70	67	68.5	11:25:00	63	64	64	64	2.52	0.91	0.32	0.79	0.6	0.36	0.96	0.66	20.17				120	0		1		2	6	2		2	1	1
PKC0T	0.98	1.82	2.85	0.4	47	0	0	1	1550	50.3	660	810	126	116	109	112.5	81	77	75	76	09:58:00	84	91	93	92	2.75	0.76	0.58	0.95	0.76	0.4	0.84	0.69	20.9365				2700	1		1		2	9	3		4	1	1.33333
QJB0T	1.36	0.99	2.67	0.73	45	0	0	1	1499	42.2	700	800	107	108	102	105	69	69	65	67	10:35:00	96	99	91	95	3.06	1.1	0.48	0.76	0.64	0.48	0.88	0.69	18.7806				6720	1		1		2	3	1		5	1.66667	1.66667
PRZ0F	1.11	1.88	3.36	0.62	58	0	0	1	1515	41.6	632	798	156	162	147	154.5	87	85	85	85	10:27:00	66	67	65	66	3.56	1.05	0.64	0.92	0.79	0.64	0.96	0.8	18.1246			1	2460	1		0		2	7	2		6	1.5	2
PGG0P	1.37	2.05	3.55	0.5	51	0	0	1	1628	58.2	770	940	141	142	136	139	92	90	92	91	12:13:00	76	74	77	75.5	2.55	1.18	0.57	0.88	0.73	0.52	0.82	0.69	21.9591			1	1440	1		1		2	13	5		11	2.75	3.66667
NJF0R	0.62	1.65	2.71	1.14	59	0	0	0	1510	41.8	690	800	149	131	130	130.5	66	68	67	67.5	08:50:00	77	82	81	81.5	2.15	0.83	0.51	0.92	0.8	0.59	1.62	1.1	18.3325				0	0		0		2	7	2		4	1.33333	2
QIX0N	0.93	1.46	2.78	0.36	45	0	1	1	1528	47.2	740	810	107	99	96	97.5	62	63	62	62.5	10:52:00	55	52	52	52	3.16	0.56	0.48	0.75	0.6	0.44	0.75	0.59	20.216				1545	1		1		2	7	2		6	1.5	3
MLW0J	1.05	2.26	3.93	0.39	48	0	0	1	1550	56.4	820	920	171	142	138	140	98	92	89	90.5	11:36:00	82	81	85	83	2.75	0.85	0.8	1.04	0.89	0.72	1.2	0.89	23.4755			1	1800	1		1		2	10	4		2	0.666667	1
MPD0X	1.13	1.01	2.96	0.28	51	0	0	1	1520	42.4	610	780	122	116	117	116.5	68	69	68	68.5	09:30:00	63	62	61	61.5	2.12	0.91	0.4	0.8	0.54	0.48	0.76	0.57	18.3518				4920	1		0		2	8	3		2
NIM0X	0.9	1.25	2.82	0.42	57	0	0	1	1775	70	880	990	127	130	118	124	75	76	74	75	09:38:00	76	69	66	67.5	2.66	1.63	0.43	1.25	0.64	0.48	0.88	0.73	22.2178				150	1		1		2	5	1		8	1.6	2.66667
NPQ0N	1.06	1.81	3.78	0.95	50	0	0	1	1710	86.4	1010	1110	125	122	118	120	83	84	81	82.5	09:55:00	71	68	69	68.5	4.73	2.54	0.74	1.08	0.09	0.6	0.88	0.76	29.5476				360	1		2		2	22	5		6	2	2
NYC0R	1.74	2.01	5.39	0.65	59	0	0	1	1425	47.1	720	850	114	114	123	118.5	72	72	75	73.5	09:50:00	82	84	82	83	3.76	1.59	0.53	0.73	0.63	0.36	0.8	0.71	23.1948				1260	1		1		2	8	3		5	1.25
MVC0H	1.3	0.91	3.46	0.77	59	0	0	1	1560	46.4	710	810	119	117	122	119.5	78	76	74	75		68	66	65	65.5	2.25	0.48	0.68	0.96	0.79	0.59	0.99	0.78	19.0664				150	1		1		2	8	3		5	1.25	1.66667
NDM0L	1.09	2.98	3.57	0.56	56	0	1	1	1520	46.6	780	880	107	105	102	103.5	75	72	68	70	09:57:00	69	72	66	69	2.38	0.79	0.4	0.74	0.59	0.24	0.76	0.58	20.1697				3600	1		1		0	12	4		7	1.16667	1.75
QIF0W	1.32	1.68	3.69	0.83	58	0	0	1	1545	47.7	690	800	125	125	118	121.5	71	77	75	76	09:56:00	102	107	104	105.5	3.03	0.89	0.48	0.95	0.8	0.67	1	0.88	19.983				2880	1		1		2	9	3		2	0.4	1
MAK0A	1.68	2.55	3.78	0.31	60	0	0	1	1550	48.8	850	920	134	128	120	124	83	78	77	77.5	10:27:00	75	73	77	75	5.31	0.81	0.56	0.8	0.69	0.59	0.81	0.73	20.3122				3000	1		1		2	6	2		6	1.2	1.5
NLY0P	0.91	1.45	2.87	0.49	45	0	0	0	1580	57.2	860	920	145	147	144	145.5	86	89	82	85.5	09:16:00	57	58	59	58.5	5	1.34	0.24	0.8	0.67	0.56	1.02	0.77	22.913			1	4140	1		1		2	11	4		6	1.5	3
NKL0B	1.49	1.78	4.2	0.47	48	0	0	0	1680	64.3	760	920	138	135	140	137.5	82	85	87	86	08:47:59	63	63	68	65.5	3.17	0.5	0.56	1	0.74	0.59	1.01	0.76	22.782				120	0		1		2	18	5		8	1.14286	2
NYZ0P	0.97	0.6	2.06	0.18	43	0	0	1	1580	53.1	640	870	104	100	106	103	65	65	63	64	09:44:00	62	59	62	60.5	3.09	0.74	0.56	0.76	0.66	0.44	0.84	0.62	21.2706				2070	1		1		2	4	1		7	1.4	1.75
QMG0G	0.94	0.97	2.34	0.35	55	0	0	1	1513	42.1	630	790	123	120	115	117.5	77	76	72	74		67	63	65	64	2.58	0.52	0.44	0.68	0.54	0.44	0.79	0.57	18.391				2700	1		0		2	4	1		5	1.25	1.66667
MVI0N	1.19	0.78	2.8	0.64	47	0	0	0	1510	65.3	910	1030	137	134	143	138.5	92	90	93	91.5	10:57:00	78	77	77	77	3.26	1.24	0.82	1.01	0.93	0.59	1.16	0.95	28.6391			1	120	0		2		2	7	2		6	1.2	1.5
QNX0A	1.3	1.59	4.24	1.22	55	0	0	1	1639	92.1	985	1239	196	190	171	180.5	113	116	114	115	09:32:00	69	70	69	69.5	4	1.47	0.6	0.88	0.74	0.6	0.92	0.75	34.2848			1	2940	1		3		2	8	3		6	1.2	2
MSL0M	1.15	2.38	4.45	0.92	57	0	0	1	1470	61.1	900	970	142	143	145	144	84	86	89	87.5	10:25:00	62	62	60	61	4.37	1.86	0.48	0.83	0.62	1.02	1.22	0.76	28.2753			1	1980	1		2		2	13	5		3	0.5	1
MES0Q	0.77	0.81	2.27	0.35	44	0	0	1	1630	62.4	820	1020	140	130	134	132	92	88	96	92	10:12:00	70	75	82	78.5	3.56	1.2	0.36	0.68	0.51	0.4	0.67	0.57	23.486			1	3545	1		1		2	18	5		10	1	1.25
NNN0J	1.58	0.65	2.81	0.44	42	0	0	1	1600	53.6	710	780	116	112	117	114.5	77	71	70	70.5	08:57:00	80	71	68	69.5	3.7	0.89	0.64	0.92	0.75	0.59	0.83	0.7	20.9375				360	1		1		2	12	4		8	1.6	2
QLT0R	0.67	1.58	2.69	0.46	46	0	0	1	1492	58.4	870	970	103	95	100	97.5	60	58	60	59	11:06:00	57	56	57	56.5	5.47	1.53	0.52	0.88	0.7	0.36	0.88	0.72	26.2346				6060	1		2		2	9	3		8	2.66667	2.66667
MFV0V	1.22	2.05	3.94	0.55	59	0	0	1	1600	59.4	820	930	143	153	138	145.5	95	92	92	92	10:07:00	84	78	80	79	3.29	1.24	0.8	1.08	0.91	0.79	1.04	0.93	23.2031			1	780	1		1		2	12	4		6	0.857143	1.5
PFJ0Q	1.08	2.23	3.47	0.66	55	0	0	1	1529	44.1	700	830	100	93	93	93	66	65	59	62	10:15:00	74	74	74	74	4.78	0.91	0.48	0.68	0.6	0.52	0.87	0.7	18.8636				2535	1		1		2	8	3		4	0.8	1.33333
QPI0M	1.13	2.04	3.32	0.39	43	0	0	1	1591	58	830	950	131	125	127	126	93	92	93	92.5	09:55:00	71	74	77	75.5	2.99	1.16	0.56	0.84	0.67	0.6	0.88	0.76	22.9133			1	2700	1		1		2	10	4		9	1.5	2.25
PNM0L	0.53	1.68	2.35	0.83	56	0	0	1	1542	44.4	682	750	109	132	134	133	68	73	73	73	09:31:00	80	76	75	75.5	4.6	0.95	0.44	0.88	0.71	0.59	0.99	0.8	18.673				0	0		1		2	4	1		2	1	1
NMR0K	0.74	1.27	2.23	0.91	48	0	0	0	1650	77.8	920	990	130	128	127	127.5	76	60	67	63.5	10:04:00	60	62	59	60.5	5.62	1.45	0.6	1.31	0.93	0.59	1.28	0.89	28.5767				2760	1		2		2	9	3		14	2.33333	2.8
MST0V	0.85	2.38	3.96	0.71	41	0	0	1	1640	85.8	920	1010	135	133	129	131	96	93	93	93	09:44:00	78	81	81	81	3.39	3.1	0.48	0.68	0.59	0.36	0.76	0.57	31.9007			1	3045	1		3		2	15	5		4	1	1.33333
QHV0J	1.45	1.32	3.3	0.4	50	0	0	1	1446	51.5	770	900	141	129	129	129	88	85	82	83.5	09:35:00	47	48	47	47.5	3.63	1.68	0.59	0.95	0.79	0.56	0.91	0.75	24.6304				2640	1		1		2	11	4		7	1.16667	2.33333
QVT0J	0.78	1.01	1.94	0.57	47	0	0	0	1561	46.5	640	760	158	157	157	157	101	101	97	99	09:43:00	74	71	72	71.5	3.36	0.52	0.68	1.15	0.92	0.92	1.46	1.18	19.083			1	2340	1		1		0	12	4		7	1.16667	1.75
NLJ0B	1.14	1.87	3.68	0.35	56	0	0	1	1620	54.5	740	930	161	171	163	167	101	96	93	94.5	10:19:00	77	74	72	73	2.15	0.39	0.52	0.84	0.69	0.52	0.84	0.66	20.7667			1	300	1		1		2	23	5		7	1.4	1.75
NZD0V	1.04	1.82	3.16	0.82	47	0	1	1	1533	55.2	844	985	142	143	152	147.5	91	86	90	88	09:19:00	76	59	74	66.5	3.94	1.69	0.3	0.7	0.52	0.27	0.84	0.66	23.4885			1	2370	1		1		2	10	4		6	1.2	3
PSJ0R	0.91	3.26	3.75	0.51	46	0	0	1	1713	64.6	804	940	98	95	94	94.5	61	62	57	59.5	12:03:00	64	61	66	63.5	2.65	0.48	0.24	0.71	0.56	0.48	1.17	0.75	22.015				2220	1		1		2	9	3		5	0.833333	1.25
QCQ0T	1.17	2.03	4.71	0.75	55	0	0	1	1589	48	650	800	112	118	106	112	72	77	70	73.5	09:48:00	69	70	68	69	2.59	0.77	0.48	0.72	0.63	0.47	0.87	0.65	19.0105				3075	1		1		2	13	5		7	1.16667	1.16667
PRK0Q	1.08	2.59	3.46	0.64	44	0	0	1	1720	65.6	731	868	110	109	103	106	69	71	67	69	10:01:00	51	52	50	51	3.19	0.64	0.6	0.84	0.71	0.51	0.83	0.65	22.1741				2010	1		1		0	17	5		6	0.428571	3
QKY0T	0.96	0.9	2.44	0.35	60	0	1	1	1513	40.7	680	780	121	121	127	124	60	61	80	70.5	11:08:00	51	48	52	50	3.12	0.39	0.4	0.99	0.77	0.67	1.14	0.9	17.7794				645	1		0		2	9	3		4	1	1.33333
QKX0S	1.01	0.4	1.7	0.19	47	0	0	0	1645	60.9	740	910	173	168	164	166	110	106	111	108.5	09:35:00	71	73	72	72.5	3.26	1.22	0.55	0.83	0.69	0.52	0.76	0.65	22.5053			1	180	1		1		2	9	3		6	2	2
QAY0X	1.12	2.62	4.43	0.58	47	0	0	1	1600	49.4	770	840	126	118	113	115.5	62	68	64	66	09:55:00	51	50	52	51	3.59	1.22	0.44	0.68	0.57	0.64	1.08	0.86	19.2969				720	1		1		2	12	4		4	4	1.33333
MIG0M	1	1.27	3.43	0.45	60	0	1	1	1590	48	760	850	107	107	117	112	63	66	71	68.5	09:42:00	91	90	86	88	2.05	0.93	0.79	1.04	0.91	0.72	1.19	0.97	18.9866				4620	1		1		2	3	1		5	1.25	1.66667
QAS0R	0.77	1.22	2.88	0.29	51	0	0	1	1465	42.1	680	800	148	148	133	140.5	85	90	82	86	11:43:00	87	87	85	86	4	0.43	0.36	0.79	0.53	0.56	0.8	0.67	19.6158			1	6180	1		1		2	3	1		7	2.33333	2.33333
PNN0M	0.96	2.77	4.05	0.61	45	0	0	1	1573	50.3	730	865	134	136	136	136	76	80	80	80	09:27:00	66	66	66	66	4.4	1.43	0.72	1.2	0.95	0.76	1.16	0.92	20.3287				720	1		1		2	10	4		8	2	2.66667
QKJ0F	1.03	1.15	2.71	0.34	55	0	0	1	1572	41.6	620	770	125	129	125	127	78	68	87	77.5	10:06:00	76	78	87	82.5	3.09	0.99	0.64	0.99	0.83	0.67	0.95	0.81	16.834				2610	1		0		2	2	1		2	0.5	1
PPN0P	1.08	0.87	2.15	0.6	52	0	0	1	1630	57	750	898	145	130	124	127	70	71	71	71	12:23:00	65	65	71	68	3.09	1.45	0.45	0.83	0.63	0.44	0.67	0.53	21.4536				540	1		1		2	12	4		9	1.5	2.25
PIF0S	0.83	1.66	2.93	0.72	58	0	0	1	1540	61.9	930	940	142	134	138	136	85	77	81	79	09:53:59	72	67	69	68	6.55	0.83	0.92	1.62	1.26	0.76	1.58	1.22	26.1005				1680	1		2		2	8	3		6	1.5	2
MCT0M	0.83	1.79	2.91	0.45	43	0	0	1	1550	59.9	800	970	92	85	82	83.5	57	54	54	54	09:27:00	65	63	67	65	3.96	0.91	0.6	0.8	0.7	0.52	0.68	0.61	24.9324				780	1		1		2	8	3		6	2	3
NFX0B	0.58	0.76	2.92	0.84	51	0	0	1	1600	53.5	740	870	118	102	106	104	80	77	81	79	11:35:00	75	80	89	84.5	5.1	0.66	0.43	1	0.69	0.4	0.92	0.73	20.8984				0	0		1		2	2	1		1	0.5	1
PJV0K	0.8	1.23	1.85	0.68	45	0	0	1	1559	47.8	700	890	98	104	100	102	56	55	55	55	09:32:59	74	67	63	65	3.66	0.7	0.36	0.83	0.54	0.44	0.84	0.56	19.6669				2880	1		1		2	9	3		4	0.8	1.33333
PNB0A	0.58	1.82	2.94	1.72	58	0	0	1	1568	50.9	822	955	130	108	117	112.5	82	77	79	78	09:49:00	86	93	86	89.5	3.36	1.72	0.52	0.95	0.65	0.39	0.56	0.5	20.7026				570	1		1		2	12	4		8	1.6	1.6
QJV0N	0.95	1.39	3.28	0.55	53	0	0	1	1603	51.1	710	880	108	104	98	101	65	70	65	67.5	10:58:00	78	75	73	74	2.65	1.22	0.56	0.96	0.79	0.6	0.96	0.74	19.8863			1	6600	1		1		2	6	2		3	1	1
QQC0I	0.96	1.36	3.56	0.65	55	0	0	1	1550	42.3	610	770	111	107	103	105	68	57	61	59	10:22:00	89	88	84	86	2.01	0.7	0.39	0.63	0.53	0.46	0.84	0.63	17.6067				1860	1		0		2	8	3		7	1.75	2.33333
QDH0M	0.61	0.78	2.04	0.4	49	0	1	1	1553	50.5	710	800	112	112	112	112	68	68	72	70	09:52:00	59	59	60	59.5	2.05	0.54	0.39	0.87	0.67	0.48	0.84	0.67	20.9386				0	0		1		2	7	2		5	1.25	1.66667
NKD0R	1.62	1.41	3.39	0.27	55	0	0	1	1640	74.3	970	1010	166	154	160	157	100	97	100	98.5	08:53:00	65	68	67	67.5	3.96	1.92	0.52	0.91	0.69	0.32	1	0.65	27.6249			1	180	1		2		2	8	3		10	1.66667	10
MAV0J	0.68	1.98	2.94	0.42	58	0	0	0	1480	50.8	830	880	108	99	109	104	70	63	68	65.5	11:37:00	67	66	66	66	4.53	1.57	0.88	1.08	0.98	0.68	0.98	0.79	23.1921				1560	1		1		2	0	1		7
MEN0L	1.03	1.19	3.17	0.49	57	0	0	1	1600	52.8	750	850	101	99	96	97.5	62	60	63	61.5	10:38:59	59	59	64	61.5	4.8	0.99	0.64	0.9	0.75	0.69	0.99	0.87	20.625				3060	1		1		2	3	1		3	0.6	1
NFF0I	1.05	1.17	2.64	0.62	54	0	0	0	1690	55.7	770	900	90	96	97	96.5	58	61	56	58.5	09:24:00	89	95	92	93.5	2.56	0.75	0.44	0.68	0.57	0.32	0.84	0.57	19.5021				240	1		1		0	15	5		10	2	2.5
QJC0V	1.43	1.57	3.14	0.55	51	0	0	1	1590	44	680	770	129	131	129	130	78	73	76	74.5	10:29:00	65	60	64	62	2.52	0.54	0.28	1.27	0.62	0.52	0.88	0.69	17.4044				2220	1		0		2	8	3		4	1.33333	2
NKB0P	1.39	1.35	3.17	0.37	59	0	0	0	1592	48.2	710	860	144	139	144	141.5	88	88	84	86	09:00:00	69	72	69	70.5	3.16	0.66	0.63	0.91	0.78	0.68	0.96	0.81	19.0178			1	1410	1		1		2	17	5		5	1	2.5
QRJ0S	1.32	1.69	4.2	0.53	52	0	0	1	1575	56.6	750	850	95	111	105	108	64	60	70	65	10:49:00	67	64	63	63.5	4	0.87	0.52	0.86	0.72	0.59	0.88	0.71	22.8168				2610	1		1		2	2	1		5	1.66667	2.5
MIR0Y	0.98	1.66	2.99	0.66	58	0	0	1	1600	51.1	790	860	89	96	91	93.5	61	64	63	63.5	12:13:00	79	76	77	76.5	4.83	0.81	0.48	0.9	0.69	0.4	0.84	0.6	19.9609				1800	1		1		2	7	2		8	2	2.66667
MHB0F	1.16	1.77	4.2	0.53	52	0	1	1	1640	52.7	770	920	116	114	109	111.5	71	67	67	67	10:43:00	74	75	79	77	5.28	1.32	0.52	0.8	0.68	0.63	0.91	0.72	19.594				2520	1		1		2	7	2		6	1.2	2
QEJ0R	2.05	2.4	4.05	0.69	47	0	0	1	1617	66	830	930	158	154	150	152	91	86	85	85.5	10:00:00	75	73	75	74	3.76	1.67	0.31	0.95	0.6	0.56	0.88	0.72	25.242			1	300	1		2		2	8	3		2	0.4	0.666667
MPZ0T	1.06	2.57	3.86	1.2	55	0	1	1	1570	53.6	770	910	111	105	97	101	60	63	65	64	09:38:00	69	71	75	73	3.09	1.05	0.6	0.96	0.96	0.8	0.31	0.98	21.7453			1	2400	1		1		2	4	1		9	1.5	2.25
QDQ0W	1.24	0.79	3.25	0.49	47	0	0	1	1597	51.5	670	840	119	117	108	112.5	64	68	66	67	10:15:00	64	66	63	64.5	3.39	0.93	0.75	1.16	0.93	0.56	0.96	0.8	20.1928				1650	1		1		2	8	3		6	1.5	3
NLA0Q	0.69	0.94	2.34	0.53	55	0	0	1	1650	46.9	770	800	135	134	123	128.5	77	80	78	79	09:08:59	66	66	65	65.5	3.8	0.79	0.48	1.12	0.75	0.56	0.84	0.71	17.2268				720	1		0		2	11	4		9	3	3
QQM0T	1.17	3.06	3.96	0.56	55	0	0	0	1551	43.4	680	770	120	116	111	113.5	75	72	72	72	10:04:00	88	80	79	79.5	2.22	0.68	0.52	0.84	0.64	0.44	0.68	0.56	18.0412				1800	1		0		2	8	3		6	1.5	2
PID0Q	1.07	1.55	2.37	0.46	51	0	0	0	1649	58.8	710	850	136	134	141	137.5	85	84	83	83.5	11:20:00	76	78	77	77.5	4.2	0.64	0.46	0.67	0.58	0.48	0.68	0.61	21.624				1640	1		1		2	10	4		6	1.2	1.5
MAA0N	1.42	1.49	3.31	0.31	40	0	0	1	1550	54.3	770	910	105	107	97	102	68	69	74	71.5	10:12:00	77	81	78	79.5	3.02	0.76	0.52	0.75	0.63	0.32	0.56	0.42	22.6015				1680	1		1		2	6	2		7	2.33333	3.5
NMZ0S	1.51	1.25	3.07	0.4	42	0	0	1	1580	71.1	900	1060	124	118	123	120.5	87	82	88	85	09:14:00	75	77	82	79.5	3.66	1.61	0.27	0.7	0.56	0.36	0.72	0.6	28.481				1080	1		2		2	6	2		6	2	3
PMK0H	1.04	1.58	2.47	0.78	49	0	0	1	1626	47.4	628	864	105	106	104	105	62	67	68	67.5	11:10:00	62	63	64	63.5	2.72	0.93	0.32	0.64	0.5	0.48	0.8	0.61	17.9282				0	0		0		2	4	1		8	2.66667	4
NRD0F	0.76	1.34	2.98	0.59	47	0	0	0	1580	68.3	630	1030	150	154	156	155	87	94	97	95.5	09:29:00	69	76	75	75.5	3.29	1.57	0.24	1.02	0.67	0.54	0.85	0.68	27.3594			1	2850	1		2		0	14	5		3
QYQ0M	0.88	1.84	2.58	0.5	59	0	0	1	1570	45.7	670	850	102	98	92	95	65	63	60	61.5	10:31:00	66	62	64	63	3.02	0.83	0.4	0.76	0.62	0.48	0.83	0.66	18.5403				840	1		1		2	7	2		1	0.5	1
QLM0K	0.98	0.79	2.6	0.21	57	0	0	0	1545	47.4	660	860	140	141	133	137	76	75	75	75	09:38:00	58	58	60	59	2.25	0.91	0.6	1.06	0.86	0.6	1.07	0.87	19.8574				4680	1		1		2	10	4		3	0.75	1
NLN0F	1.35	1.75	3.63	0.45	50	0	1	0	1520	45.7	730	820	121	119	119	119	70	70	70	70	09:45:00	62	60	60	60	3.12	1.05	0.48	0.92	0.79	0.36	1.08	0.76	19.7801				90	0		1		2	9	3		7	1	1.16667
QHM0C	1.25	1.72	3.13	0.61	60	0	0	1	1616	53.5	750	840	146	150	146	148	84	81	82	81.5	10:21:00	78	80	82	81	4.74	0.89	0.36	0.95	0.73	0.52	0.76	0.64	20.4867			1	0	0		1		2	2	1		6	6	6
NWM0Y	1.69	2.68	1.3	2.45	44	0	0	1	1608	66.8	820	930	193	185	172	178.5	109	112	111	111.5	09:12:00	59	62	64	63	4.63	1.78	0.6	0.88	0.76	0.6	0.8	0.68	25.8348			1	2820	1		2		2	10	4		3	1	1
PFK0R	0.54	0.86	2.04	0.87	57	0	0	1	1413	34.9	710	750	113	117	112	114.5	70	65	74	69.5	10:17:59	84	79	86	82.5	2.22	0.99	0.68	1.07	0.84	0.36	0.04	0.82	17.48				180	1		0		2	10	4		6	2	3
QCN0R	1.08	1.97	3.86	0.95	51	0	0	1	1603	60.1	790	970	129	130	127	128.5	85	80	81	80.5		81	78	78	78	4.67	1.8	0.64	0.8	0.75	0.52	1.03	0.85	23.3888				0	0		1		2	6	2		4	1.33333	2
MDD0Y	0.85	3.82	4.65	0.63	52	0	0	0	1560	70.9	900	970	108	111	108	109.5	75	78	75	76.5	09:14:00	75	85	81	83	3.93	1.94	0.47	0.71	0.56	0.4	0.75	0.59	29.1338				1560	1		2		0	11	4		11	1.375	1.83333
MHD0H	0.72	1.76	3.05	0.57	55	0	0	1	1660	61.1	800	1010	131	127	120	123.5	80	83	79	81	11:00:00	65	86	84	85	4.87	1.57	0.44	0.72	0.57	0.4	0.64	0.56	22.173				245	1		1		2	7	2		7	1.4	1.75
NJG0S	1.36	2.36	4.93	0.73	59	0	0	0	1580	55.1	840	950	94	84	95	89.5	56	51	55	53	10:08:00	79	75	75	75	3.76	2.19	0.52	0.91	0.73	0.6	0.9	0.76	22.0718				30	0		1		2	6	2		3	3	3
PKP0H	1.73	1.98	3.3	0.38	49	0	0	1	1540	53.4	840	900	181	172	179	175.5	109	100	100	100		72	67	71	69	3.42	1.61	0.55	0.8	0.66	0.47	0.84	0.67	22.5164			1	2400	1		1		2	7	2		6	3	3
QGS0F	1.29	1.12	2.58	0.47	55	0	0	1	1527	47.3	780	840	166	173	169	171	97	96	92	94	10:49:00	71	69	67	68	4.1	0.91	0.32	1.04	0.78	0.56	0.88	0.73	20.2854			1	2640	1		1		2	11	4		3	0.75	1.5
PLG0B	1.13	1.53	3.13	0.36	46	0	0	1	1620	55.6	750	900	164	147	163	155	93	106	84	95	01:17:00	60	58	57	57.5	3.76	1.12	0.68	1	0.81	0.72	1.19	0.89	21.1858			1	2040	1		1		2	4	1		7	1.75	2.33333
NPI0G	1.06	1.49	2.73	0.41	55	0	0	1	1520	65.2	900	1000	130	125	125	125	84	86	84	85	09:23:00	62	66	65	65.5	4.37	1.43	0.48	0.87	0.66	0.6	0.96	0.76	28.2202				1860	1		2		2	8	3		9	1.8	2.25
QYK0H	1.18	1.28	2.7	0.42	58	0	1	1	1542	41.7	680	810	166	165	161	163	93	86	86	86	11:02:00	75	70	69	69.5	2.69	0.72	0.52	0.72	0.59	0.44	0.68	0.55	17.5375			1	840	1		0		2	8	3		5	1.66667	2.5
NXZ0M	1.47	1.35	3.5	0.44	55	0	0	1	1535	52.1	750	860	127	126	124	125	75	72	75	73.5	09:26:00	81	81	81	81	3.06	1.55	0.39	0.76	0.63	0.52	0.82	0.62	22.1116				3390	1		1		2	10	4		4	1.33333	2
QNP0R	0.74	1.77	3.19	0.58	55	0	0	1	1544	48.4	740	810	105	107	104	105.5	68	64	65	64.5	10:37:00	69	63	68	65.5	3.23	0.91	0.36	0.64	0.53	0.4	0.76	0.59	20.3026				2340	1		1		2	10	4		3	0.75	1
PPL0M	1.32	2.54	4.25	1.13	46	0	0	1	1660	86	985	1095	142	130	138	134	87	90	90	90	11:52:00	75	75	78	76.5	4.3	2.46	0.52	0.72	0.61	0.36	0.71	0.54	31.2092		1		1340	1		3		2	8	3		10	2	2
QGF0R	1.11	1	2.36	0.52	58	0	0	1	1528	46.4	740	810	150	154	144	149	86	89	88	88.5	09:50:00	70	69	71	70	2.45	0.7	0.72	1.02	0.87	0.75	1.44	1.15	19.8734			1	300	1		1		2	14	5		5	1.25	2.5
QJF0Y	1.09	0.67	2.48	0.4	49	0	0	1	1549	55.5	700	920	144	151	137	144	79	76	72	74	09:20:00	77	74	72	73	3.26	0.99	0.48	0.8	0.67	0.64	0.96	0.8	23.1308			1	3060	1		1		2	5	1		4	1.33333	2
NAP0H	0.29	1.22	3.06	0.45	54	0	0	1	1420	38.5	600	680	139	148	122	135	71	75	78	76.5	10:36:00	92	90	93	91.5	3.02	0.43	0.56	0.92	0.73	0.48	0.93	0.74	19.0934				2700	1		1		2	6	2		5	1.25	1.66667
NSF0J	1.93	1.61	3.98	0.46	57	0	0	1	1685	76.1	870	990	180	171	170	170.5	118	111	106	108.5	09:52:00	83	79	73	76	3.66	1.72	0.62	1.03	0.83	0.68	1.04	0.85	26.8031			1	120	0		2		2	7	2		2	0.4	2
QHX0L	1.16	1.07	2.46	0.25	59	0	0	1	1614	45.9	660	790	117	113	114	113.5	69	66	51	58.5	09:24:59	61	60	62	61	2.52	0.58	0.52	1.04	0.78	0.55	1	0.08	17.62				6720	1		0		2	6	2		3	1.5	1.5
PLK0F	0.93	2.11	2.32	0.35	55	0	0	1	1843	63.2	722	922	169	162	159	160.5	98	97	93	95	09:27:00	91	85	93	89	3.39	0.89	0.56	0.95	0.73	0.48	0.84	0.61	18.6066			1	2700	1		1		2	8	3		7	1.75	2.33333
MPW0Q	0.81	1.43	3.05	0.55	52	0	0	1	1630	57.9	690	830	115	110	113	111.5	76	74	76	75	09:19:00	74	70	74	72	2.18	0.56	0.24	0.84	0.63	0.68	0.96	0.83	21.7923			1	1800	1		1		2	6	2		4	1.33333	4
QFS0D	1.81	1.12	2.89	0.37	43	0	1	1	1582	51.2	670	840	140	138	139	138.5	86	88	91	89.5	09:34:00	62	59	58	58.5	2.95	0.66	0.59	0.79	0.69	0.56	0.92	0.76	20.4577				1800	1		1		2	11	4		9	1.8	3
PEX0C	1.18	1.57	2.8	0.41	45	0	0	1	1730	74.8	910	1000	145	127	126	126.5	95	91	87	89	10:09:59	72	75	72	73.5	2.72	2.09	0.43	0.87	0.68	0.52	0.95	0.72	24.9925				3000	1		1		2	18	5		7	1.16667	2.33333
NWB0L	0.99	1.59	0.71	1.48	56	0	0	1	1560	63.6	740	960	119	117	115	116	70	71	71	71	09:42:00	67	64	64	64	4.03	1.22	0.44	0.76	0.56	0.56	0.84	0.66	26.1341				780	1		2		2	8	3		7	1.4	1.75
QFF0P	1.19	1.52	3.27	0.57	41	0	0	1	1613	62.9	860	920	123	110	117	113.5	82	84	85	84.5	09:01:00	85	80	79	79.5	4.91	1.57	0.44	0.68	0.55	0.44	0.76	0.59	24.1759				2040	1		1		2	11	4		10	2.5	5
QKH0D	1.13	1.36	3.33	0.36	60	0	1	1	1514	41.3	620	770	150	143	151	147	84	84	85	84.5	10:11:00	73	67	65	66	4.37	0.54	0.54	0.79	0.62	0.56	0.92	0.68	18.0177			1	6300	1		0		2	8	3		6	3	3
QFD0M	1.16	1.21	3.33	0.43	55	0	0	1	1608	53.9	680	880	106	106	98	102	64	61	67	64	09:10:00	72	80	79	79.5	3.86	1.2	0.44	0.8	0.64	0.56	0.96	0.76	20.8457				2550	1		1		2	13	5		6	1.2	2
NNX0S	0.94	2.43	3.1	1.12	52	0	0	1	1625	40.3	729	776	108	114	108	111	75	72	72	72	08:27:00	74	66	68	67	3.26	0.74	0.32	0.68	0.53	0.48	0.68	0.59	15.2615				0	0		0		2	10	4		5	2.5	2.5
NCE0B	0.48	1.38	2.2	1.08	52	0	0	1	1640	77.2	940	1080	106	101	102	101.5	76	71	74	72.5	09:03:00	73	68	74	71	4.2	1.61	0.55	1.19	0.86	0.52	1.08	0.82	28.7032				3900	1		2		2	10	4		4	0.8	1.33333
QXF0A	0.84	1.84	2.9	0.6	45	0	0	1	1670	62.7	830	940	93	90	99	94.5	60	59	64	61.5	10:34:00	69	65	75	70	3.66	1.32	0.43	0.71	0.59	0.48	0.68	0.59	22.482				2625	1		1		2	16	5		7	1.16667	1.4
NHE0L	1.23	1.72	3.69	1.28	55	0	0	1	1600	60.3	890	950	118	109	114	111.5	78	77	73	75	09:55:00	77	80	77	78.5	4.43	1.61	0.39	0.67	0.53	0.59	0.92	0.78	23.5547				240	1		1		2	7	2		8	1.6	2.66667
QSL0X	1.2	0.83	1.97	0.35	52	0	0	1	1716	58.8	740	910	117	118	111	114.5	75	75	65	70	09:06:00	84	84	82	83	3.49	0.81	0.7	0.97	0.83	0.44	0.68	0.52	19.9684				2520	1		1		2	13	5		6	1.5	3
NYH0X	1.14	1.72	4.02	0.72	59	0	0	1	1573	59.8	780	950	128	124	126	125	74	71	74	72.5	09:40:59	72	71	73	72	2.58	1.57	0.59	0.82	0.69	0.6	0.91	0.71	24.1682			1	2220	1		1		2	7	2		5	1.25	1.66667
QHY0M	0.91	0.94	2.34	0.41	47	0	0	1	1533	59.5	810	910	114	111	109	110	71	74	71	72.5	09:18:00	68	68	71	69.5	4.47	1.55	0.36	0.74	0.58	0.4	0.82	0.66	25.3182				2940	1		2		2	8	3		5	0.833333	1
QED0K	0.94	1.47	4.15	0.74	59	0	0	1	1427	41.6	670	799	129	128	123	125.5	71	68	68	68	10:04:00	64	58	59	58.5	2.25	0.56	0.44	1	0.71	0.48	0.88	0.62	20.4289				0	0		1		2	10	4		4	1.33333	2
NTB0H	0.73	0.88	2.25	0.61	41	0	0	1	1623	63.8	820	1010	156	155	153	154	103	103	90	96.5	08:39:59	89	94	92	93	3.37	1.07	0.32	0.69	0.48	0.4	0.64	0.5	24.2205			1	540	1		1		2	15	5		6	1	3
MIQ0X	1.18	2.49	4.46	0.65	51	0	0	1	1530	45.2	670	840	145	132	129	130.5	86	85	90	87.5	12:05:00	74	77	74	75.5	2.92	0.81	0.39	0.67	0.52	0.43	0.68	0.56	19.3088				2700	1		1		2	8	3		8	2.66667	4
MWV0D	1.19	1.52	4.34	0.57	46	0	0	0	1680	66.2	720	900	125	128	122	125	85	87	85	86	09:48:00	74	84	75	79.5	2.92	0.99	0.4	0.83	0.64	0.36	0.88	0.83	23.4552			1	0	0		1		2	8	3		3	0.75	1
QGN0B	1.16	1.91	3.19	0.88	59	0	1	1	1653	78.7	898	1040	127	129	118	123.5	74	78	73	75.5	09:26:00	69	70	67	68.5	6.28	1.12	0.2	0.95	0.77	0.28	0.92	0.59	28.8024				0	0		2		2	11	4		6	1.2	1.5
QDS0Y	1.07	1	3.05	0.41	60	0	0	1	1525	54.6	760	880	156	140	134	137	85	75	75	75	09:37:00	68	61	65	63	2.93	1.43	0.64	0.95	0.77	0.68	0.8	0.75	23.4776				0	0		1		2	13	5		6	1	1.2
MPH0C	1.14	1.41	3.32	0.44	56	0	0	1	1690	67.5	790	920	108	108	106	107	67	71	74	72.5	09:26:00	76	79	81	80	2.56	1.28	0.4	0.76	0.57	0.28	0.64	0.54	23.6336				5700	1		1		2	4	1		6	2	3
NXE0R	1.14	1.43	3.74	0.9	58	0	0	1	1445	50.6	780	850	111	111	106	108.5	61	60	64	62	11:20:00	55	54	61	57.5	3.97	1.1	0.28	0.72	0.56	0.55	0.84	0.72	24.2334				2100	1		1		2	4	1		5	1.66667	2.5
NSA0E	0.4	0.94	2.69	0.31	60	0	0	0	1670	79.9	1040	1000	146	151	142	146.5	88	84	88	86	09:08:00	58	54	52	53	6.92	1.43	0.8	1.28	1	0.88	1.52	1.1	28.6493			1	210	1		2		2	23	5		6	1.5	2
NGX0D	1.2	2.6	3.47	0.6	47	0	0	0	1670	56.6	740	870	120	108	116	112	69	65	66	65.5	10:07:00	77	76	74	75	2.82	0.66	0.6	0.8	0.69	0.48	0.8	0.64	20.2947				720	1		1		2	9	3		6	3	3
MVF0K	0.46	1.06	3.57	0.43	47	0	0	0	1650	63	810	960	94	96	96	96	61	66	62	64	10:53:00	78	80	74	77	4.35	0.5	0.64	1.03	0.87	0.6	0.91	0.79	23.1405				2460	1		1		2	11	4		6	1.2	2
PFS0A	0.74	1.08	2.2	0.4	53	0	0	1	1473	40.1	710	790	146	140	142	141	82	78	81	79.5	10:09:00	69	71	69	70	3.36	0.72	0.6	1.06	0.71	0.56	0.87	0.7	18.4816			1	2130	1		0		2	11	4		7	1.75	2.33333
QDP0V	1.25	2.28	4.42	0.67	49	0	0	1	1575	52.9	690	860	117	115	112	113.5	80	82	85	83.5	09:50:00	79	81	83	82	2.16	0.83	0.59	0.84	0.7	0.56	0.83	0.7	21.3253				2250	1		1		2	7	2		13	3.25	4.33333
QJQ0J	1.39	1.4	3.04	1.01	60	0	0	1	1825	77.2	810	930	152	144	136	140	95	76	86	81		83	87	80	83.5	5.54	1.32	0.28	0.8	0.6	0.44	0.84	0.66	23.1788				3715	1		1		2	10	4		7	1.75	2.33333
NBT0N	1.25	1.02	3.28	0.79	58	0	1	1	1460	61.7	750	880	102	100	101	100.5	72	75	70	72.5	10:23:00	95	87	87	87	2.95	1.2	0.36	0.87	0.5	0.28	1.18	0.59	28.9454				1920	1		2		2	8	3		5	1.66667	1.66667
NRL0N	1.81	0.97	3.32	0.55	54	0	0	0	1560	49.4	800	880	133	134	141	137.5	74	82	81	81.5	10:17:59	59	58	59	58.5	3.29	1.12	0.6	1.04	0.85	0.6	0.96	0.79	20.2991				0	0		1		2	4	1		2	0.666667	2
NXL0A	1.28	1.15	3.32	0.26	48	0	0	1	1546	50.9	650	900	124	123	118	120.5	73	73	72	72.5	09:31:00	53	54	53	53.5	2.73	0.74	0.68	0.91	0.79	0.6	0.88	0.78	21.296				1740	1		1		2	9	3		6	2	3
QVN0E	1.38	0.92	2.21	0.31	46	0	0	1	1609	43.8	680	770	115	123	130	126.5	71	76	77	76.5	10:06:00	61	63	67	65	2.39	0.66	0.55	0.9	0.69	0.59	0.83	0.7	16.9185				2660	1		0		2	6	2		5	1.66667	2.5
MGI0K	1.04	1.06	3.03	0.65	54	0	1	0	1600	54.2	720	840	117	103	104	103.5	74	68	69	68.5	09:42:00	64	64	66	65	4.4	1.1	0.48	0.72	0.59	0.65	0.86	0.65	21.1719				2040	1		1		2	3	1		7	1.4	2.33333
QCP0S	1.37	1.93	3.55	0.54	60	0	1	1	1616	45.1	590	740	105	100	95	97.5	60	60	59	59.5	09:53:00	70	69	70	69.5	2.69	0.41	0.42	1.32	0.61	0.56	1.04	0.77	17.2701				2490	1		0		2	10	4		4	1	1.33333
QCM0Q	0.91	1.27	2.39	0.31	45	0	1	1	1572	48.3	650	770	106	105	103	104	65	69	69	69	09:18:00	60	63	65	64	2.49	0.79	0.44	0.64	0.52	0.48	0.64	0.55	19.5453				2400	1		1		2	10	4		6	2	3
PGF0N	1.5	2.88	4.66	0.59	48	0	0	1	1559	55.4	710	830	131	120	118	119	83	74	80	77	12:20:00	83	88	89	88.5	3.12	1.16	0.63	0.91	0.74	0.68	1.08	0.82	22.7938				2640	1		1		2	14	5		8	1.33333	4
MCW0P	1	1.57	3.13	0.47	55	0	0	0	1390	51.6	840	890	117	105	108	106.5	72	70	72	71	09:44:00	65	69	65	67	4.21	1.26	0.4	0.56	0.48	0.48	0.64	0.56	26.7067				2880	1		2		2	11	4		4	4	4
PMN0K	1.04	2.53	2.84	0.57	57	0	0	1	1536	51.8	796	940	236	216	215	215.5	136	109	105	107	10:54:00	93	85	87	86	5.34	1.78	0.68	1	0.85	0.64	1.16	0.99	21.9557			1	1560	1		1		2	15	5		5	1.25	1.25
QCF0I	1.49	1	3.24	0.46	42	0	1	1	1575	48.9	720	840	101	95	99	97	61	62	60	61	09:56:00	71	72	73	72.5	3.02	0.87	0.84	1.12	0.98	0.44	0.64	0.56	19.7128				2160	1		1		2	5	1		5	1.25	2.5
NSY0D	0.69	1.85	3.39	0.51	55	0	0	1	1640	52.3	700	880	114	113	109	111	76	74	72	73	10:23:00	78	76	77	76.5	3.34	0.97	0.43	0.86	0.61	0.56	0.96	0.69	19.4453				2100	1		1		2	16	5		9	1.5	1.8
NRJ0L	0.61	1.36	2.45	0.41	44	0	0	0	1480	66.4	900	980	184	182	176	179	97	97	99	98	09:40:00	67	68	68	68	7.89	1.68	0.64	0.92	0.78	0.48	0.78	0.64	30.3141			1	360	1		3		2	5	1		4	1.33333	2
QCC0F	0.79	1.35	3.52	0.42	56	0	0	1	1517	55.3	820	880	98	95	96	95.5	64	61	64	62.5	09:40:59	67	67	69	68	4.6	1.74	0.27	0.88	0.72	0.72	1.04	0.83	24.03				1560	1		1		2	6	2		3	0.6	1.5
NTI0P	1.31	1.93	0.95	2.21	58	0	0	0	1477	68.3	970	1060	140	134	147	140.5	91	88	84	86	08:52:00	62	61	60	60.5	5.17	1.76	0.52	0.92	0.76	0.56	1.32	0.99	31.3083			1	0	0		3		2	15	5		4	1	1.33333
NNT0P	0.99	1.19	2.72	0.39	55	0	0	1	1535	56	810	910	145	122	126	124	76	69	69	69	08:34:00	57	56	59	57.5	2.99	1.57	0.72	1.32	0.94	0.56	0.84	0.73	23.7668				180	1		1		2	7	2		7	1.75	2.33333
NWN0A	1.71	2.16	5.53	0.52	44	0	0	1	1575	58.1	720	895	146	134	144	139	86	90	82	86	10:22:00	59	62	65	63.5	3.66	1.28	0.52	0.7	0.62	0.32	0.68	0.54	23.4215				3720	1		1		2	9	3		4	4	4
QBW0X	1.17	1.41	3.42	0.54	50	0	0	1	1563	53	690	840	128	129	127	128	87	80	84	82	09:48:00	74	76	77	76.5	4.67	0.91	0.36	0.64	0.49	0.48	1	0.77	21.6949				2220	1		1		2	9	3		7	2.33333	3.5
MZZ0N	0.68	1.73	3.15	1.05	49	0	0	1	1520	53.4	850	860	128	118	115	116.5	75	70	71	70.5	09:24:59	95	97	95	96	2.15	0.7	0.39	0.83	0.58	0.15	0.79	0.52	23.1129				810	1		1		2	4	1		5	1	2.5
NLD0T	0.97	1.64	3.19	0.48	57	0	0	1	1700	60.3	760	940	149	146	142	144	86	85	87	86	09:15:00	68	68	69	68.5	2.45	1.19	0.59	0.88	0.7	0.63	1.02	0.84	20.8651			1	300	1		1		2	21	5		7	1.75	1.75
QZF0E	1.08	0.92	2.38	0.41	42	0	0	1	1655	59.1	860	910	96	103	93	98	59	73	58	65.5	10:37:00	69	74	71	72.5	4.16	0.97	0.38	0.61	0.5	0.55	0.83	0.71	21.577				840	1		1		2	10	4		8	2	2.66667
QBJ0K	0.93	1.11	3.06	0.38	55	0	0	1	1652	60.1	710	850	135	132	126	129	80	78	76	77	09:24:59	57	56	55	55.5	3.69	1.05	0.51	0.71	0.61	0.56	0.84	0.67	22.0219				1455	1		1		2	9	3		7	1.4	1.75
NHR0A	1.08	1.47	3.45	0.95	56	0	0	1	1490	51.4	810	940	159	169	173	171	97	96	93	94.5	09:50:00	69	66	70	68	2.09	1.3	0.54	0.9	0.7	0.43	0.84	0.58	23.1521			1	1200	1		1		2	6	2		9	1.28571	1.8
QPR0W	1	1.07	2.25	0.38	44	0	0	1	1577	50.5	720	890	115	118	112	115	70	76	67	71.5		62	71	61	66	3.49	0.95	0.35	0.74	0.53	0.4	0.71	0.55	20.3062				1620	1		1		2	21	5		8	1.33333	2
QBE0F	1.05	2.05	4.15	0.86	52	0	0	1	1581	52.5	720	880	175	160	155	157.5	98	94	92	93	10:43:00	92	89	88	88.5	5.44	1.51	0.52	0.72	0.6	0.48	0.76	0.63	21.0037			1	1860	1		1		2	10	4		4	1	1.33333
NGV0B	0.1	1.67	2.79	0.45	45	0	0	0	1630	58.8	720	930	151	132	135	133.5	90	89	88	88.5	10:19:00	87	88	88	88	3.79	0.64	0.62	0.83	0.73	0.64	1.2	0.83	22.1311				1260	1		1		2	10	4		9	1.28571	1.8
NTJ0Q	1.72	2.27	0.94	2.29	57	0	1	1	1579	46.1	710	810	154	142	135	138.5	98	88	87	87.5	09:49:00	89	81	84	82.5	2.69	1.65	0.77	1.12	0.94	0.56	1.04	0.8	18.49				735	1		0		2	0	1		1
QBR0S	0.72	1.48	3.32	1.59	49	0	1	1	1502	59.9	850	910	138	127	128	127.5	85	88	83	85.5	09:01:00	78	79	78	78.5	5.44	2.05	0.48	0.64	0.56	0.53	0.8	0.63	26.5514				2805	1		2		2	14	5		5	1.25	2.5
NLB0R	0.7	1.6	2.77	0.74	57	0	0	0	1544	68.8	880	1030	137	131	122	126.5	87	88	84	86	09:15:00	64	64	61	62.5	5.04	1.08	0.44	0.82	0.66	0.64	0.91	0.74	28.8598				540	1		2		2	12	4		5	1.25	1.66667
MFD0D	1.26	1.55	3.79	0.85	47	0	1	1	1460	46.1	630	780	127	136	129	132.5	79	76	78	77	10:07:00	75	73	75	74	4.3	1.12	0.44	0.68	0.52	0.4	0.72	0.52	21.6269				1410	1		1		2	11	4		6	2	3
NDV0T	1.05	4.39	4.13	0.51	48	0	0	0	1570	42.3	640	810	153	157	155	156	86	82	83	82.5	08:49:00	61	60	59	59.5	2.48	0.6	0.55	0.99	0.71	0.59	1.18	0.87	17.1609			1	1800	1		0		2	6	2		6	2	3
NTF0L	1.19	2.05	3.56	0.35	50	0	0	0	1505	61.9	870	1020	153	148	148	148	87	90	95	92.5	08:49:00	63	59	67	63	3.67	0.74	0.32	0.68	0.56	0.32	0.76	0.54	27.3286			1	1830	1		2		2	9	3		7	2.33333	3.5
QWX0P	0.94	3.38	3.59	0.66	46	0	0	1	1538	82	1040	1110	118	117	116	116.5	80	81	81	81	10:53:00	65	68	70	69	7.66	1.34	0.51	0.72	0.61	0.28	0.79	0.59	34.6658				2220	1		3		2	12	4		4	0.8	4
NWZ0K	1.49	2.16	0.6	1.95	44	0	0	1	1593	70.6	830	1040	114	111	109	110	72	72	73	72.5	10:11:00	67	63	64	63.5	4.67	1.57	0.52	0.76	0.63	0.48	0.76	0.62	27.821				1950	1		2		2	12	4		8	1.6	2.66667
QWE0W	0.96	2.89	4.16	0.82	59	0	0	0	1494	67.4	960	1030	171	141	143	142	92	81	81	81	11:35:00	62	59	64	61.5	4.67	2.27	0.6	0.88	0.75	0.64	1	0.79	30.1966			1	2520	1		3		2	15	5		6	2	3
NJA0L	1.53	1.15	4	0.71	52	0	0	1	1637	49.9	740	860	110	115	116	115.5	68	71	69	70	10:05:00	78	80	83	81.5	2.52	0.81	0.53	0.77	0.65	0.56	0.85	0.69	18.621				3360	1		1		2	9	3		8	2	2.66667
QXQ0K	0.94	3.33	3.79	0.79	59	0	0	1	1497	60.2	910	970	128	117	118	117.5	68	64	70	67	12:32:00	61	59	60	59.5	4.43	1.57	0.84	1.11	0.94	0.71	1.22	1.06	26.8629				0	0		2		2	11	4		5	1	1.25
MXL0W	1.04	1.72	3.99	0.71	46	0	0	0	1680	75.8	820	965	107	104	101	102.5	72	73	70	71.5	09:01:00	68	71	71	71	3.09	1.74	0.24	0.54	0.41	0.23	0.68	0.48	26.8566				3120	1		2		2	4	1		8	2	2.66667
PTB0K	0.73	1	1.87	0.66	44	0	0	1	1630	51.5	642	894	98	96	103	99.5	70	73	75	74	11:47:00	78	78	76	77	2.65	0.79	0.67	1.18	0.89	0.56	0.76	0.68	19.3835				360	1		1		2	8	3		7	1.4	2.33333
QWY0Q	1.05	1.43	3.08	0.61	55	0	0	1	1558	46.9	730	770	153	148	150	149	86	84	83	83.5	10:54:59	94	97	95	96	2.22	0.56	0.55	0.87	0.71	0.6	0.98	0.78	19.3214			1	2640	1		1		2	2	1		3	0.75	1.5
PVT0G	0.69	1.8	3.02	0.58	59	0	0	1	1502	45.7	682	820	124	114	109	111.5	79	80	77	78.5	12:07:00	74	75	70	72.5	3.96	0.52	0.66	1.02	0.8	0.52	0.86	0.67	20.2571				315	1		1		2	11	4		7	2.33333	2.33333
PGR0B	0.78	1.7	2.54	1.12	49	0	0	1	1497	49.8	780	880	112	117	120	118.5	64	72	69	70.5	11:25:00	59	57	58	57.5	5.01	0.68	0.4	0.72	0.58	0.56	0.8	0.7	22.2221				2640	1		1		2	7	2		9	2.25	4.5
MPE0Y	0.52	1.56	2.77	0.83	45	0	0	0	1620	58.7	710	910	111	101	101	101	67	69	71	70	09:13:00	64	65	69	67	4.2	0.97	0.48	0.76	0.6	0.48	0.72	0.56	22.367				2400	1		1		2	3	1		6	1	3
MTF0I	0.84	0.84	2.95	0.52	51	0	0	0	1560	52.9	710	860	127	124	123	123.5	83	81	81	81	10:09:59	92	94	95	94.5	3.22	1.47	0.56	0.76	0.67	0.53	0.88	0.73	21.7373				4860	1		1		2	4	1		4	1	1.33333
QYC0Y	1.57	2.75	3.9	0.71	52	0	1	1	1525	43.1	700	800	104	108	110	109	72	70	62	66	10:57:00	63	60	59	59.5	2.02	0.67	0.83	1.25	1.02	0.83	1.31	1.01	18.5327				2580	1		1		2	4	1		5	1.66667	2.5
MBQ0H	1.11	1.8	3.22	0.31	49	0	0	1	1500	53.4	760	880	121	130	133	131.5	88	88	92	90	10:19:00	63	63	64	63.5	3.79	1.01	0.49	0.98	0.78	0.68	0.92	0.8	23.7333				0	0		1		2	0	1		12	2	2.4
MLD0Q	0.94	1.85	4.72	1.44	57	0	1	1	1500	58	820	870	176	171	174	172.5	92	97	87	92	11:22:00	77	83	83	83	4.1	1.72	0.39	0.73	0.57	0.28	0.8	0.55	25.7778			1	4200	1		2		2	13	5		7	1.4	1.75
NTD0J	1.26	1.28	3.63	1.28	46	0	0	1	1544	68.8	910	990	163	158	182	170	108	103	105	104	08:31:59	97	99	99	99	6.09	1.57	0.55	0.96	0.68	0.68	0.91	0.78	28.8598			1	0	0		2		2	3	1		12	4	6
MHG0K	1.29	0.91	3.02	0.49	43	0	1	1	1650	53.3	750	820	120	113	111	112	74	79	77	78	10:32:00	77	81	77	79	4.74	1.26	0.39	0.6	0.49	0.6	0.88	0.73	19.5776		1		0	0		1		2	3	1		5	1.66667	2.5
NTZ0G	1.37	5.05	2.04	2.84	48	0	0	0	1610	95.4	1130	1190	139	137	135	136	87	87	88	87.5	08:44:00	92	93	92	92.5	5.24	2.81	0.52	0.6	0.56	0.66	0.99	0.84	36.8041				795	1		3		2	27	5		3	0.6	0.75
QDD0I	1.08	0.66	2.28	0.46	55	0	0	1	1620	52.8	730	870	148	140	136	138	85	85	84	84.5	09:21:00	59	57	57	57	2.12	1.47	0.42	0.8	0.67	0.6	0.92	0.75	20.1189				0	0		1		2	10	4		6	1.2	1.5
MQP0L	0.73	1.3	3.02	0.56	51	0	0	0	1640	52.5	680	850	100	104	109	106.5	74	72	77	74.5	10:48:00	76	79	81	80	3.02	0.93	0.36	0.5	0.49	0.36	0.79	0.56	19.5196				60	0		1		2	9	3		6	2	3
PKB0S	0.99	1.6	2.57	0.66	55	0	0	1	1635	51.6	710	860	112	105	103	104	75	69	70	69.5	10:37:00	66	67	69	68	3.09	0.58	0.34	0.74	0.53	0.44	0.84	0.55	19.3025				300	1		1		2	6	2		12	3	4
PFQ0X	0.74	2.77	2.75	0.7	56	0	0	1	1735	55.4	710	770	92	97	89	93	53	57	52	54.5	12:00:00	78	74	77	75.5	4.7	0.66	0.47	0.79	0.67	0.55	0.8	0.68	18.4039				2820	1		0		2	8	3		7	1.16667	1.75
MQV0R	1.09	0.68	2.71	0.65	48	0	0	1	1530	52.9	770	810	147	132	127	129.5	84	85	75	80	09:48:00	76	77	78	77.5	2.28	1.66	0.51	1.12	0.77	0.4	0.96	0.71	22.5981				1830	1		1		2	6	2		5	1.25	1.66667
MIY0F	1.11	1.27	3.31	0.55	60	0	0	1	1540	43.2	670	780	177	181	201	191	122	100	107	103.5	11:28:00	76	75	79	77	4.45	1.26	0.68	1	0.82	0.36	1.1	0.79	18.2156			1	1890	1		0		2	5	1		7	1.75	1.75
NDB0A	0.82	1.98	2.69	0.46	53	0	0	1	1582	69.3	965	1035	108	117	111	114	79	81	79	80	08:31:00	82	79	78	78.5	3.49	2.23	0.2	1.16	0.76	0.4	0.9	0.68	27.6898				6000	1		2		2	14	5		8	1.6	2.66667
MAZ0N	1.07	1.93	3.04	0.55	46	0	0	0	1550	50.5	710	840	118	107	106	106.5	67	72	65	68.5	12:22:00	67	71	70	70.5	3.06	1.16	0.48	0.64	0.55	0.59	0.79	0.66	21.0198				1680	1		1		2	1	1		4	2	2
NKY0M	1.65	1.94	4.17	0.42	58	0	0	1	1565	45	730	830	186	168	177	172.5	104	104	109	106.5	09:06:00	104	99	103	101	2.84	0.83	0.22	0.78	0.59	0.36	1.12	0.92	18.3732			1	0	0		0		2	15	5		2	0.5	2
QSQ0C	1	1.07	2.12	0.47	47	0	0	1	1715	58.1	740	880	103	107	110	108.5	76	74	71	72.5	09:50:00	88	92	89	90.5	2.79	0.39	0.4	0.76	0.59	0.56	0.84	0.71	19.7537				540	1		1		2	5	1		4	1.33333	2
QRQ0A	0.98	2.23	2.82	0.58	60	0	1	1	1595	45.8	620	890	167	163	168	165.5	91	84	93	88.5	11:07:00	94	94	94	94	3.12	0.46	0.64	0.92	0.8	0.72	1.24	0.93	18.003			1	0	0		0		2	4	1		2	0.666667	1
PJH0X	1.09	1.07	2.21	0.56	47	0	0	1	1624	55.3	820	930	109	114	118	116	72	75	81	78	11:05:00	72	77	80	78.5	3.05	0.52	0.76	1.16	0.89	0.59	0.88	0.74	20.9678				2220	1		1		2	4	1		4	1	2
QLG0E	0.97	1.94	3.1	0.74	56	0	0	1	1672	57.7	740	895	173	173	164	168.5	99	101	100	100.5	09:31:00	68	67	67	67	3.36	0.68	0.76	1.8	1.09	0.35	1.02	0.76	20.6397			1	600	1		1		2	5	1		2	0.666667	1
MVN0T	1.39	2.19	5.45	0.78	56	0	0	1	1530	48.6	740	810	175	190	176	183	103	103	97	100	10:00:00	69	63	64	63.5	2.22	0.91	0.48	0.84	0.61	0.47	1.22	0.82	20.7612			1	0	0		1		2	8	3		5	1.66667	2.5
NIX0H	1.03	1.49	2.89	0.26	48	0	0	0	1700	59	750	920	110	103	100	101.5	71	69	68	68.5	10:09:00	84	82	83	82.5	3.9	1.16	0.39	0.64	0.49	0.48	0.87	0.59	20.4152				4680	1		1		2	11	4		7	1.16667	1.4
QBN0P	0.81	1.57	3.03	0.67	49	0	0	1	1579	55.1	740	880	123	125	119	122	81	83	78	80.5	09:16:59	67	65	66	65.5	2.45	1.57	0.32	0.56	0.45	0.56	0.76	0.68	22.0997				1935	1		1		2	6	2		6	1.5	2
MFY0Y	0.98	2.06	3.87	0.99	52	0	0	1	1510	67.8	835	973	129	110	126	118	79	81	78	79.5	10:34:00	87	92	83	87.5	5.44	1.34	0.48	0.68	0.59	0.44	0.64	0.54	29.7355				1620	1		2		2	2	1		7	0.777778	1.75
NZJ0C	1.34	2.81	5.12	0.39	56	0	1	1	1524	55.7	809	921	127	125	119	122	88	88	83	85.5	09:30:00	67	67	68	67.5	3.83	1.18	0.32	0.68	0.53	0.35	0.79	0.59	23.982				2310	1		1		2	9	3		7	1.16667	1.75
MPI0D	0.72	1.23	2.93	0.53	55	0	0	1	1600	59.9	760	920	136	130	137	133.5	76	76	81	78.5	10:46:00	73	74	74	74	2.89	1.55	0.72	1.14	0.95	0.36	1.36	1.04	23.3984				450	1		1		2	9	3		13	1.625	2.16667
NPN0L	1.53	3.1	6.84	1	49	0	0	0	1620	77.3	990	1040	113	114	113	113.5	75	69	69	69	10:34:00	75	74	74	74	4.06	2.03	0.4	0.9	0.71	0.71	0.99	0.85	29.4544				0	0		2		2	14	5		4	1	4
MLQ0E	0.89	3.3	4.74	0.96	54	0	0	1	1450	49.5	790	830	139	122	130	126	85	81	83	82	09:46:00	79	82	82	82	3.36	1.18	0.5	0.66	0.59	0.64	0.92	0.83	23.5434				1680	1		1		2	11	4		10	2	3.33333
NTY0F	0.82	1.07	2.88	0.52	45	0	0	1	1583	58.6	730	860	136	130	124	127	88	81	77	79	09:32:59	83	80	79	79.5	3.02	0.75	0.6	1.06	0.79	0.44	1.04	0.63	23.3849				0	0		1		2	3	1		7	3.5	3.5
NCI0F	0.94	1.72	2.36	0.42	51	0	0	1	1740	58.3	730	870	101	101	102	101.5	61	60	68	64	09:24:59	62	63	74	68.5	1.51	0.45	0.36	1.03	0.78	0.56	0.84	0.72	19.2562				120	0		1		2	5	1		6	1.2	1.5
MHS0X	0.74	1.59	2.89	0.75	57	0	0	1	1710	61	840	940	119	114	119	116.5	74	76	75	75.5	10:00:00	73	74	76	75	3.53	1.22	0.48	0.72	0.57	0.52	0.76	0.67	20.8611				2520	1		1		2	13	5		10	1.42857	2
MLA0M	2.2	1.09	5.16	0.54	49	0	0	1	1620	56.7	680	910	156	141	148	144.5	96	97	95	96	10:52:00	99	99	94	96.5	2.86	0.7	0.4	0.72	0.55	0.44	0.76	0.58	21.6049			1	900	1		1		2	16	5		12	1.33333	1.71429
MGD0F	0.87	1.41	2.87	0.53	50	0	0	1	1513	57.9	870	980	109	112	121	116.5	69	68	74	71	09:55:00	74	71	75	73	3.26	1.55	0.6	0.72	0.65	0.56	0.99	0.71	25.293				1800	1		2		2	9	3		6	0.857143	1.5
MFN0N	0.83	1.78	3.35	0.45	46	0	0	0	1580	62.2	790	970	118	112	110	111	81	74	74	74	09:21:00	74	75	75	75	4.13	1.7	0.47	0.64	0.56	0.44	0.64	0.55	24.9159			1	3360	1		1		2	6	2		4	0.8	1.33333
PKI0B	1.18	2.01	2.67	0.44	49	0	0	1	1670	69.4	800	920	128	116	123	119.5	72	73	66	69.5	10:28:00	69	69	64	66.5	5.04	0.7	0.55	0.96	0.7	0.59	0.9	0.72	24.8844				3180	1		1		2	13	5		10	1.11111	1.42857
MNG0Y	1.29	2.44	5.08	0.59	54	0	0	0	1630	49.9	670	920	116	114	113	113.5	69	71	69	70	09:53:00	61	60	66	63	3.06	0.95	0.46	0.74	0.64	0.56	0.72	0.63	18.7813				1080	1		1		2	6	2		7	0.875	1.4
NAC0T	1.36	1.53	3.37	0.7	53	0	0	1	1600	61.4	860	970	101	108	107	107.5	70	72	69	70.5	09:40:00	84	84	84	84	2.62	1.18	0.43	0.92	0.69	0.24	0.94	0.62	23.9844				6120	1		1		2	8	3		11	2.2	2.75
NKN0D	0.73	1.38	2.27	0.35	51	0	0	1	1650	48.6	830	910	144	124	129	126.5	82	75	81	78	08:55:59	60	62	62	62	3.24	1.38	0.48	0.79	0.58	0.44	0.79	0.61	17.8512				1680	1		0		2	6	2		4	1.33333	1.33333
PPW0X	1.06	2.46	3.3	0.58	41	0	0	1	1535	53.1	780	981	113	116	110	113	76	77	75	76	11:49:00	68	69	69	69	3.29	1.07	0.64	0.84	0.74	0.58	0.81	0.69	22.536				1575	1		1		0	9	3		5	1	1.25
NYW0L	1.08	2.13	4	1.39	55	0	0	1	1596	49.3	720	830	136	126	130	128	72	74	73	73.5	08:55:59	68	69	69	69	3.17	1.18	0.6	1.08	0.77	0.64	0.88	0.75	19.3545				2625	1		1		2	11	4		8	1.33333	1.6
QFC0L	1.66	2.48	4.11	0.8	53	0	0	1	1473	41	700	780	103	108	111	109.5	71	72	75	73.5	09:19:00	68	68	68	68	2.59	1.2	0.47	0.64	0.54	0.52	0.84	0.71	18.8964				2520	1		1		1	13	5		13	2.6	4.33333
MDC0X	1.21	2.42	3.82	0.71	53	0	0	1	1550	53.1	720	920	116	112	112	112	75	75	74	74.5	09:02:00	66	67	66	66.5	4.37	1.05	0.6	0.83	0.72	0.76	1.12	0.91	22.102				3480	1		1		2	6	2		10	1.42857	3.33333
NCA0W	1.05	0.82	2	0.41	56	0	0	1	1640	58.7	770	940	99	101	104	102.5	66	65	66	65.5	09:19:00	79	75	75	75	2.85	0.68	0.32	0.74	0.6	0.36	0.84	0.66	21.8248				3480	1		1		2	8	3		11	2.75	2.75
NIV0F	1.25	1.27	2.72	0.47	46	0	0	1	1590	47	740	850	114	110	111	110.5	75	73	76	74.5	09:10:00	77	82	77	79.5	3.26	0.83	0.48	0.79	0.61	0.52	0.84	0.64	18.591				120	0		1		1	10	4		6	1.2	1.5
QNQ0S	1.39	1.83	4.12	0.54	50	0	0	0	1533	58.9	800	960	124	120	115	117.5	84	80	76	78	10:32:00	62	60	62	61	2.18	1.18	0.35	0.64	0.46	0.44	0.68	0.55	25.0629				210	1		2		2	17	5		10	1.66667	2
PPY0A	1.18	1.17	2.49	0.39	56	0	0	1	1544	41.2	638	748	99	95	91	93	61	62	58	60	10:45:00	71	73	72	72.5	3.63	0.7	0.44	0.84	0.66	0.48	0.76	0.6	17.2823				2430	1		0		2	6	2		8	2	2.66667
NAR0J	1.08	1.27	2.18	0.23	57	0	1	0	1630	48.7	710	860	140	127	139	133	84	84	81	82.5	10:38:00	64	73	67	70	2.52	1.2	0.48	0.8	0.63	0.44	0.91	0.65	18.3296				0	0		0		2	8	3		6	1.5	2
PSI0Q	1.06	2.55	3.75	1.12	52	0	0	0	1620	60	791	926	117	106	104	105	75	72	71	71.5	10:24:00	81	83	82	82.5	3.49	1.07	0.59	0.91	0.78	0.68	1	0.05	22.8624				1515	1		1		2	13	5		12	2.4	3
NFM0Q	1.37	1.7	4.36	0.73	47	0	0	0	1650	59.1	730	930	110	109	118	113.5	57	59	53	56	09:40:59	61	63	67	65	2.45	0.29	0.4	1	0.59	0.44	0.72	0.58	21.708		1		60	0		1		2	7	2		3	0.75	1
MCQ0J	0.7	2.5	3.28	1	56	0	0	1	1530	47.5	780	870	117	118	115	116.5	78	76	76	76	09:07:00	75	71	79	75	3.31	1.41	0.51	0.71	0.59	0.44	0.68	0.52	20.2913				180	1		1		2	7	2		8	2.66667	4
PGZ0I	1.12	2.72	3.63	0.82	54	0	0	1	1528	47.4	750	820	143	135	137	136	85	81	82	81.5	11:35:00	84	84	89	86.5	3.83	0.85	0.51	0.85	0.64	0.56	0.78	0.65	20.3017				840	1		1		2	5	1		3	1	1
QKM0I	1.06	1.12	3.05	0.33	60	0	0	1	1654	76.7	840	1030	149	124	129	126.5	91	82	80	81	09:24:59	68	66	66	66	3.86	1.69	0.28	0.8	0.6	0.6	0.88	0.73	28.0365				2760	1		2		2	14	5		4	1	1.33333
PKM0F	1.03	2.53	2.93	0.64	41	0	0	1	1550	52.3	740	900	142	132	124	128	80	81	80	80.5	11:08:00	65	65	68	66.5	4.03	1.18	0.47	0.83	0.61	0.44	0.87	0.64	21.769				2100	1		1		2	7	2		3	1	1.5
NJT0G	0.88	1.37	3.06	0.4	48	0	0	1	1630	65.4	810	1050	110	115	119	117	79	76	76	76	09:39:00	89	89	87	88	3.16	1.47	0.35	0.71	0.48	0.32	0.71	0.5	24.6152				0	0		1		2	4	1		5	1.66667	5
NKC0Q	1.41	1.88	4.03	0.5	41	0	0	0	1580	68.7	860	1060	105	99	99	99	71	72	74	73	09:40:59	77	77	78	77.5	3.73	1.61	0.55	0.82	0.67	0.28	0.76	0.63	27.5196				180	1		2		2	11	4		5	2.5	2.5
MVP0V	0.69	1.35	2.92	0.61	50	0	0	1	1480	49.1	800	930	111	107	111	109	68	68	68	68	10:40:00	77	79	76	77.5	2.82	1.16	0.46	0.8	0.64	0.27	0.75	0.59	22.416				720	1		1		2	11	4		10	2.5	2
LZT0F	0.98	1.24	2.75	0.36	44	0	0	1	1530	52.4	755	870	119	120	115	117.5	57	57	64	60.5	10:25:59	67	63	69	66	5.94	0.89	0.56	0.79	0.66	0.44	1.11	0.62	22.3846				1320	1		1		2	7	2		8	2	2.66667
MDF0B	0.89	2.68	3.58	0.59	57	0	0	0	1590	56.1	720	870	95	100	101	100.5	67	67	69	68	09:30:00	76	77	75	76	3.16	0.79	0.36	0.51	0.43	0.55	0.8	0.66	22.1906				4380	1		1		2	8	3		6	0.75	2
QGL0Y	1.47	1.43	3.22	0.57	44	0	0	1	1604	48.8	710	800	101	98	96	97	66	65	65	65	10:12:00	59	58	59	58.5	3.06	0.99	0.32	0.8	0.65	0.6	0.92	0.72	18.9675				300	1		1		2	7	2		7	1.4	2.33333
PMB0X	0.9	1.23	2.5	0.41	47	0	0	1	1630	62.3	780	920	109	105	104	104.5	64	65	66	65.5	10:54:00	88	88	92	90	2.12	1.72	0.44	0.82	0.62	0.48	0.8	0.64	23.4484				840	1		1		2	16	5		5	0.714286	1.25
PIG0T	1.19	1.76	2.65	0.81	56	0	0	1	1515	45.6	770	860	117	118	113	115.5	68	67	67	67	10:05:00	67	69	70	69.5	2.75	0.95	0.51	0.95	0.76	0.59	0.83	0.71	19.8673				660	1		1		2	10	4		7	1.4	1.75
NZF0X	1.34	1.61	3.98	0.55	53	0	0	1	1547	49.3	710	820	105	103	102	102.5	65	62	65	63.5	09:48:00	51	52	52	52	2.42	0.99	0.6	0.92	0.74	0.59	0.99	0.74	20.6				1050	1		1		2	10	4		4	0.8	1.33333
PGH0Q	0.86	1.01	2.48	0.63	60	0	0	1	1476	39.1	710	770	151	162	145	153.5	86	83	83	83	12:28:00	84	82	82	82	2.55	0.6	0.68	0.96	0.81	0.68	1.27	0.94	17.9475			1	2205	1		0		2	13	5		7	1.4	2.33333
QND0F	1.51	1.76	4.47	0.5	60	0	0	1	1512	45.7	780	820	157	155	159	157	82	85	81	83	10:42:00	70	69	69	69	3.14	1.37	0.68	1.04	0.88	0.68	0.92	0.81	19.99			1	0	0		1		2	10	4		6	1.5	2
NMT0M	0.96	1.19	3.87	0.45	59	0	0	1	1570	59.1	840	920	180	172	172	172	81	93	88	90.5	10:09:59	93	100	103	101.5	3.7	2.13	0.72	1.15	0.87	0.59	1.16	0.86	23.9766			1	120	0		1		2	12	4		4	1	1.33333
QHF0T	1.46	0.4	1.74	0.35	47	0	0	1	1567	48.3	690	790	130	130	121	125.5	81	92	79	85.5	10:01:00	64	63	71	67	2.55	0.68	0.4	0.68	0.53	0.44	0.68	0.57	19.6702				6120	1		1		2	8	3		7	2.33333	2.33333
MMC0R	1.07	2.2	4.02	0.57	46	0	0	1	1560	58.2	870	970	119	114	107	110.5	75	70	72	71	10:01:59	80	80	79	79.5	4.13	1.49	0.44	0.68	0.6	0.31	0.74	0.59	23.9152				3240	1		1		2	7	2		5	1.25	2.5
PFG0M	0.78	1.56	2.87	0.79	47	0	0	1	1630	50.7	720	820	115	119	128	123.5	78	83	90	86.5	10:21:00	80	73	84	78.5	2.28	0.72	0.64	0.91	0.78	0.64	0.96	0.77	19.0824				0	0		1		2	12	4		8	2	2.66667
PLI0D	1.49	3.1	3.62	0.94	53	0	0	1	1625	52.6	730	880	99	92	92	92	66	64	64	64	01:05:00	70	72	73	72.5	3.19	0.66	0.68	0.96	0.79	0.59	0.96	0.76	19.9195				0	0		1		2	9	3		5	1.25	1.66667
MNQ0I	1.63	1.06	3.44	0.56	54	0	1	1	1520	45.1	710	820	99	101	97	99	66	61	64	62.5	09:46:00	77	72	74	73	2.96	0.79	0.55	0.78	0.65	0.35	0.76	0.6	19.5204				0	0		1		2	6	2		3	0.75	1.5
MKC0M	0.83	1.46	2.5	0.26	46	0	0	0	1570	56.9	740	890	135	124	109	116.5	86	85	78	81.5	09:40:00	80	80	79	79.5	3.22	0.87	0.27	0.55	0.4	0.52	0.76	0.62	23.0841				1980	1		1		2	4	1		6	1.5	3
QVE0T	1.12	2.04	2.55	0.48	56	0	0	1	1611	58.7	710	830	162	145	143	144	85	84	81	82.5	10:58:00	95	58	56	57	4.3	0.66	0.6	1.08	0.82	0.72	1.12	0.9	22.6176			1	2880	1		1		2	5	1		5	1	1.66667
MRH0G	1.11	2.63	4.13	0.47	45	0	0	1	1460	48.3	690	830	135	126	123	124.5	82	77	76	76.5	09:31:00	70	74	74	74	3.56	1.28	0.28	0.8	0.6	0.42	1.04	0.73	22.659				3660	1		1		2	6	2		5	1.66667	2.5
QQV0C	0.99	1.62	3.62	0.75	59	0	1	1	1495	46.2	770	800	124	117	116	116.5	66	73	75	74	10:25:00	64	63	65	64	3.26	0.76	0.36	0.91	0.75	0.28	0.11	0.82	20.6709				2220	1		1		2	7	2		11	1.83333	2.2
QLN0L	1.25	1.08	2.78	0.44	60	0	1	1	1497	35.6	610	770	133	140	135	137.5	72	71	69	70	09:44:00	72	71	72	71.5	2.92	0.66	0.24	0.99	0.67	0.87	1.12	0.99	15.8857				300	1		0		2	11	4		7	1.75	2.33333
QYJ0G	1.37	1.37	2.46	0.79	47	0	0	1	1563	45.3	720	760	140	138	134	136	79	78	78	78	10:14:00	54	52	54	53	3.36	0.76	0.48	0.88	0.63	0.64	1.12	0.86	18.543				2130	1		1		2	11	4		12	1.33333	4
QFX0H	2.11	1.09	3.52	0.62	53	0	0	1	1513	55.9	820	970	159	147	155	151	95	93	92	92.5	09:13:00	90	88	88	88	5.98	1.18	0.52	0.72	0.61	0.45	0.84	0.71	24.4193			1	0	0		1		2	11	4		3	0.75	1.5
QHK0A	1.01	1.49	2.82	0.46	48	0	0	1	1564	68.3	830	1020	111	110	105	107.5	80	77	74	75.5	10:25:59	76	72	72	72	5.14	1.47	0.55	0.75	0.66	0.6	0.97	0.77	27.922				1740	1		2		2	4	1		7	2.33333	3.5
MBJ0B	0.83	1.04	2.12	0.45	47	0	0	0	1540	60	770	910	115	111	114	112.5	73	70	73	71.5	10:05:00	79	78	80	79	5.71	1.2	0.44	0.6	0.52	0.48	0.72	0.57	25.2994				3960	1		2		2	12	4		9	1.8	3
QXR0L	0.81	1.53	2.57	0.59	41	0	0	1	1652	53.2	770	850	142	129	137	133	76	73	73	73	12:30:00	62	69	66	67.5	3.46	0.52	0.28	0.8	0.6	0.48	0.75	0.6	19.4936				1500	1		1		2	14	5		4	1	1.33333
NTC0I	2.1	1.6	4.68	1.18	44	0	0	1	1555	60.8	850	920	169	149	159	154	100	97	89	93	08:38:00	73	76	74	75	5.18	2.23	0.22	0.7	0.52	0.6	0.8	0.69	25.1445			1	120	0		2		2	7	2		8	1.33333	2.66667
PRS0Y	0.77	1.47	2.91	0.45	43	0	0	0	1688	70.3	835	986	120	112	111	111.5	72	70	67	68.5	12:07:00	72	67	65	66	3.53	1.45	0.47	0.67	0.58	0.48	0.72	0.6	24.6723				300	1		1		2	10	4		5	1	1.66667
NIA0J	1.44	1.43	3.88	0.61	43	0	0	0	1600	53	750	940	152	146	147	146.5	83	72	76	74	09:29:00	67	66	68	67	3.22	0.99	0.48	0.92	0.69	0.64	0.96	0.8	20.7031			1	0	0		1		2	4	1		4	2	4
NKE0S	0.9	0.86	2.53	0.44	46	0	0	1	1516	47.2	770	890	110	106	97	101.5	69	67	67	67		71	71	71	71	2.86	0.5	0.4	0.75	0.57	0.4	0.76	0.57	20.5373				360	1		1		0	8	3		5	2.5	5
MWW0E	1.35	1.89	4.56	0.65	60	0	0	1	1550	44.9	690	770	149	130	139	134.5	86	75	81	78	11:07:00	68	68	70	69	3.16	0.68	0.4	0.84	0.62	0.4	0.8	0.63	18.6889				4260	1		1		2	5	1		4	1.33333	4
QCV0Y	0.94	1.3	2.97	0.4	60	0	1	1	1569	47.5	650	820	136	125	115	120	72	73	67	70	09:27:00	68	69	68	68.5	4.08	0.7	0.54	0.84	0.72	0.59	0.87	0.73	19.2951				2460	1		1		2	12	4		5	1	1.66667
QWN0G	1.14	2.15	3.06	0.63	43	0	0	1	1478	46.1	730	820	102	100	102	101	63	59	57	58	09:37:00	65	61	62	61.5	3.29	0.68	0.12	1.24	0.8	0.72	1.12	0.85	21.1034				2520	1		1		2	7	2		8	1.33333	4
MKH0S	0.57	1.49	2.9	0.58	58	0	0	1	1530	49.8	750	870	184	180	170	175	104	107	107	107	11:08:00	75	79	79	79	2.01	1.05	0.59	1.04	0.77	0.36	0.99	0.82	21.2739			1	5040	1		1		2	3	1		3	3	3
PJI0Y	0.71	1.84	2.43	0.93	47	0	0	1	1710	61.4	820	1000	126	119	120	119.5	79	80	81	80.5	11:16:00	68	70	70	70	6.75	1.7	0.48	0.96	0.63	0.48	1.12	0.76	20.9979				420	1		1		2	13	5		5	1.66667	2.5
PHA0K	1.01	2.27	3.4	0.91	60	0	1	1	1514	42.5	680	760	123	110	125	117.5	69	60	64	62	11:20:00	68	65	68	66.5	2.89	0.45	0.72	1.16	0.91	0.71	1	0.84	18.5412				1260	1		1		2	10	4		4	1.33333	2
MLP0D	1.17	0.94	3.17	0.46	42	0	0	1	1560	58	740	880	126	112	110	111	81	74	78	76	10:09:00	75	74	76	75	3.19	0.87	0.56	0.76	0.7	0.48	0.84	0.63	23.833				5760	1		1		2	9	3		13	1.85714	2.6
PJD0S	1.38	1.72	3.21	0.63	50	0	0	1	1732	54.4	780	940	125	122	117	119.5	84	77	78	77.5	10:25:59	70	72	75	73.5	2.28	0.79	0.7	0.95	0.81	0.6	0.95	0.79	18.1344				2670	1		0		2	6	2		4	1.33333	2
QQQ0X	1.38	1.47	3.84	0.51	42	0	0	1	1572	51.8	750	860	116	106	107	106.5	67	70	67	68.5	09:59:00	64	68	68	68	3.63	0.46	0.39	0.67	0.51	0.4	0.84	0.66	20.9616				2280	1		1		2	11	4		7	1.4	3.5
QCS0W	0.87	2.07	4.11	1.02	56	0	0	1	1502	60.5	690	860	151	139	149	144	95	96	96	96	09:26:00	85	87	88	87.5	4.9	1.67	0.52	0.84	0.61	0.58	0.97	0.84	26.8173			1	2400	1		2		0	19	5		5	0.714286	1.25
MAY0M	1.67	1.82	3.44	0.47	55	0	0	1	1520	66.2	825	930	161	148	158	153	97	95	103	99	12:00:00	75	82	80	81	4.03	1.53	0.4	0.68	0.61	0.51	0.67	0.58	28.653			1	240	1		2		2	5	1		5	2.5	2.5
MYA0L	1.03	3.38	6	0.74	59	0	0	1	1560	44.2	660	780	95	96	99	97.5	59	57	58	57.5	10:46:00	69	69	67	68	2.45	1.12	0.6	1	0.76	0.28	0.84	0.6	18.1624				1200	1		0		2	8	3		7	1.75	2.33333
MVL0R	0.98	2.7	4.08	1.31	57	0	0	1	1650	75.5	910	1070	108	109	112	110.5	78	82	77	79.5	10:11:00	86	89	81	85	2.79	1.82	0.51	1.08	0.84	0.29	0.84	0.58	27.7319				2280	1		2		2	20	5		6	0.857143	1.5
NQH0H	1.69	2.87	5.09	0.93	60	0	0	1	1580	56.5	920	900	140	133	133	133	93	90	89	89.5	10:03:00	73	73	72	72.5	4.5	1.51	0.22	0.78	0.54	0.39	0.82	0.6	22.6326				240	1		1		2	11	4		7	1.4	2.33333
NIP0A	0.62	1.57	3.25	1.17	57	0	0	1	1570	51	720	920	113	118	112	115	73	69	67	68	09:59:00	68	65	66	65.5	4.3	0.79	0.64	0.95	0.83	0.64	1.04	0.85	20.6905				1980	1		1		2	4	1		2	2	2
PIJ0X	1.38	2.75	3.42	0.83	52	0	0	1	1755	59.7	670	870	131	129	122	125.5	86	82	81	81.5	09:35:00	61	65	63	64	3.63	0.79	0.68	1.23	0.87	0.76	1.6	0.98	19.383				2850	1		1		2	5	1		7	1.75	2.33333
NSD0H	0.53	0.62	2.09	0.28	42	0	0	1	1700	78.7	900	1110	146	139	135	137	91	88	92	90	09:24:59	81	78	78	78	4.81	1.64	0.52	0.76	0.65	0.4	0.84	0.64	27.2318			1	0	0		2		2	10	4		5	2.5	2.5
QXG0B	1.36	2.37	3.17	0.52	56	0	0	1	1639	50.6	670	810	106	94	95	94.5	64	59	61	60	10:46:59	62	64	69	66.5	2.02	0.58	0.56	0.95	0.74	0.61	0.86	0.75	18.8362				1100	1		1		2	13	5		11	2.75	2.75
NJQ0D	0.93	2.02	3.36	0.61	59	0	0	1	1510	47.7	740	870	98	105	104	104.5	63	71	71	71	09:43:00	68	67	66	66.5	2.99	0.66	0.63	1.04	0.83	0.28	1.48	0.85	20.9201				1770	1		1		2	13	5		9	1.125	2.25
NRZ0C	0.45	0.79	2.5	0.38	59	0	0	1	1615	53.1	710	850	159	157	154	155.5	86	83	84	83.5	09:28:00	54	53	52	52.5	2.92	0.66	0.67	0.99	0.84	0.76	1.12	0.95	20.3587			1	1560	1		1		2	5	1		5	1.66667	2.5
QDG0L	1.15	1.51	3.94	1.37	45	0	1	1	1698	55.5	710	870	95	96	109	102.5	64	66	65	65.5	10:01:00	52	49	48	48.5	3.36	1.28	0.56	0.88	0.69	0.52	0.8	0.67	19.2494				1140	1		1		1	12	4		5	0.625	1.25
MWE0L	1.45	1.55	3.83	0.85	50	0	0	1	1650	67.9	800	1040	131	134	133	133.5	84	87	89	88	11:13:00	71	81	82	81.5	2.22	0.76	0.44	0.72	0.6	0.51	0.8	0.67	24.9403				240	1		1		2	8	3		5	1	1.25
MXS0D	1.41	1.06	4.37	1.17	59	0	0	1	1610	58.7	720	905	110	111	116	113.5	66	74	71	72.5	09:07:00		72	69	70.5	3.29	0.99	0.44	0.72	0.6	0.23	0.76	0.61	22.6457				5220	1		1		2	12	4		9	1.5	1.8
PME0B	1.22	2	3.35	0.7	56	0	0	1	1564	40.7	675	829	149	151	133	142	97	95	91	93	12:47:00	87	88	91	89.5	2.01	0.66	0.6	1.03	0.79	0.64	0.99	0.8	16.6388			1	840	1		0		2	11	4		8	1.14286	2.66667
QKN0J	0.88	1.18	2.3	0.22	47	0	0	1	1573	58.9	750	930	139	145	133	139	84	74	69	71.5	10:01:00	57	57	61	59	4.4	0.85	0.56	0.8	0.67	0.52	0.8	0.67	23.8044				6600	1		1		2	7	2		5	2.5	2.5
QDV0B	2.6	2.26	6.74	0.79	50	0	0	1	1513	46.7	680	805	141	152	154	153	89	92	95	93.5	09:15:00	68	69	71	70	3.4	0.72	0.32	0.84	0.57	0.53	0.72	0.64	20.4004			1	2220	1		1		2	14	5		7	1.75	2.33333
QWL0E	0.85	1.74	2.61	0.78	50	0	0	1	1575	52.4	830	850	145	128	132	130	75	74	74	74	09:32:00	50	50	51	50.5	5.07	1.1	0.52	0.96	0.71	0.56	0.84	0.69	21.1237				2220	1		1		2	8	3		7	1.4	1.75
NNV0Q	0.82	3.26	4.86	1.26	59	0	0	0	1556	64.2	949	1079	189	188	181	184.5	105	108	109	108.5	08:34:00	92	93	91	92	5.1	1.63	0.44	0.68	0.57	0.43	0.92	0.55	26.5165			1	0	0		2		2	7	2		4	1	1.33333
PJL0C	1.04	1.23	2.42	0.43	55	0	0	1	1521	46.6	700	830	188	172	165	168.5	98	95	97	96	11:28:00	72	73	72	72.5	4.06	1.03	0.56	0.8	0.66	0.71	1.01	0.85	20.1432			1	2475	1		1		2	9	3		10	2.5	3.33333
PHB0L	1.22	4.8	4.59	0.7	56	0	0	1	1582	67	880	1000	135	128	126	127	75	80	75	77.5	11:36:00	63	65	62	63.5	4	1.49	0.76	1.33	1.03	0.76	1.51	1.09	26.7708				1710	1		2		2	12	4		7	1.16667	1.16667
MEW0T	1.09	0.83	2.93	0.33	60	0	1	1	1580	52.4	720	860	152	139	134	136.5	92	81	80	80.5	09:45:00	78	73	72	72.5	3.86	1.16	0.52	1	0.84	0.63	0.98	0.84	20.9902				600	1		1		2	10	4		5	0.833333	1.25
MPB0V	0.85	1.14	3.16	0.56	55	0	0	1	1700	75.6	950	1000	111	101	107	104	67	68	76	72	10:42:00	76	83	80	81.5	2.15	1.98	0.23	0.84	0.63	0.39	0.93	0.66	26.1592				480	1		2		2	17	5		7	1.4	2.33333
PTC0L	0.78	1.25	2.51	0.49	52	0	0	1	1672	60.9	819	1034	137	125	121	123	85	85	78	81.5	10:38:00	70	73	70	71.5	3.26	1.49	0.5	0.84	0.66	0.43	0.71	0.55	21.7844				0	0		1		2	10	4		6	1	2
NIH0R	1.52	1.61	3.86	0.39	52	0	0	1	1520	44.8	720	820	152	151	142	146.5	87	87	81	84	09:26:00	69	70	72	71	2.55	0.62	0.52	0.87	0.67	0.56	0.87	0.69	19.3906			1	240	1		1		2	6	2		6	2	3
QLJ0H	0.9	1.27	2.94	0.72	47	0	0	1	1553	57.1	770	910	100	99	102	100.5	67	67	71	69	10:16:00	67	70	70	70	3.66	1.45	0.44	0.96	0.71	0.76	1	0.88	23.6752				7140	1		1		2	4	1		4	2	2
PMW0S	1.52	5.72	5.28	0.42	47	0	0	1	1576	53.7	771	916	108	111	102	106.5	75	72	70	71	10:50:00	70	69	68	68.5	2.66	1.24	0.44	1.07	0.58	0.52	0.84	0.61	21.6203				1680	1		1		2	8	3		9	2.25	3
QGJ0W	0.73	1	1.99	0.49	55	0	0	1	1615	45.7	760	770	139	129	121	125	84	76	73	74.5	10:16:00	67	62	66	64	3.7	0.48	0.28	0.82	0.56	0.56	0.72	0.66	17.5215				1260	1		0		2	5	1		8	2.66667	4
MVZ0F	1.51	2.32	4.6	0.49	60	0	0	1	1630	59.4	730	860	117	105	122	113.5	69	69	72	70.5	09:36:00	69	76	76	76	2.38	0.97	0.51	0.92	0.73	0.6	0.99	0.75	22.3569				2880	1		1		2	11	4		8	1.33333	1.6
NVH0Q	0.74	1.96	1.9	1.81	41	0	0	0	1544	89.1	950	1170	125	125	122	123.5	84	87	85	86	08:09:00	65	67	65	66	4.26	3.12	0.44	0.76	0.57	0.56	0.75	0.66	37.3752				1800	1		3		2	19	5		8	4	4
MFR0R	0.68	1.64	2.86	0.76	57	0	0	1	1480	41.1	720	790	80	76	80	78	51	48	51	49.5	10:19:00	69	65	72	68.5	2.69	0.58	0.32	0.63	0.47	0.44	0.9	0.68	18.7637				1020	1		1		2	6	2		5	1	2.5
PIB0N	1.37	1.2	2.68	0.36	45	0	0	0	1616	50.9	680	840	119	117	126	121.5	82	79	81	80	11:27:00	77	78	82	80	2.69	0.68	0.39	0.67	0.54	0.52	0.76	0.65	19.491				120	0		1		2	5	1		7	1.4	1.75
MIW0D	1.66	1.8	3.68	0.3	47	0	0	1	1570	54.1	750	900	110	92	92	92	72	65	68	66.5	10:46:00	72	64	72	68	2.52	0.95	0.55	0.8	0.7	0.52	0.92	0.7	21.9482				2640	1		1		2	10	4		10	1.66667	2.5
MNF0X	1.09	1.41	3.14	0.59	50	0	1	1	1640	48.9	680	830	107	98	96	97	68	61	60	60.5	09:59:00	65	63	67	65	2.75	0.91	0.32	0.8	0.61	0.55	0.75	0.65	18.1811				3240	1		0		2	4	1		8	1.6	2
NDH0G	0.82	2.04	2.33	0.41	57	0	0	1	1560	54	760	870	177	158	162	160	104	98	98	98	10:41:00	103	93	97	95	3.43	1.18	0.43	1.03	0.78	0.56	1.12	0.08	22.1893			1	0	0		1		2	11	4		6	2	3
MPS0M	1	1.32	3.14	0.61	52	0	1	1	1640	60.3	750	890	130	129	118	123.5	72	80	77	78.5	10:13:00	67	67	67	67	3.86	0.85	0.72	1.08	0.88	0.95	1.08	0.95	22.4197				2910	1		1		2	3	1		3	0.75	1.5
PFW0D	0.9	0.61	1.96	0.69	50	0	0	1	1691	55.6	730	810	121	123	119	121	77	79	80	79.5	10:03:00	63	64	61	62.5	3.79	0.54	0.79	1.21	0.97	0.95	2.04	1.46	19.4441				3285	1		1		2	7	2		12	1.33333	2
PSB0I	1.06	1.68	3.42	0.33	50	0	0	1	1638	54.6	695	930	107	107	108	107.5	65	69	67	68	10:36:00	74	77	74	75.5	2.79	0.81	0.4	0.76	0.58	0.43	0.78	0.62	20.35				180	1		1		2	18	5		4	0.666667	4
PLX0R	1.04	1.84	2.7	0.69	41	0	0	1	1560	50.7	670	970	96	94	103	98.5	67	62	69	65.5	11:15:00	72	71	72	71.5	2.01	1.12	0.32	0.75	0.52	0.36	0.83	0.5	20.8333				1680	1		1		2	7	2		5	2.5	5
NXB0N	1.49	0.95	3.25	0.42	54	0	0	1	1514	50.6	710	830	128	123	114	118.5	68	67	68	67.5	10:35:00	85	83	83	83	3.56	1.72	0.59	0.94	0.81	0.78	0.98	0.85	22.0749				2085	1		1		2	7	2		5	1.25	1.25
PLM0H	1.35	2.27	3.33	0.52	42	0	0	1	1642	52	720	890	111	110	108	109	66	70	67	68.5	09:47:00	54	54	54	54	2.89	0.93	0.6	1.04	0.77	0.52	0.87	0.72	19.2867				765	1		1		2	8	3		8	2	4
QWR0J	1.09	2.67	3.82	0.57	55	0	1	1	1527	46.9	730	800	104	99	99	99	56	55	56	55.5	10:51:00	72	70	74	72	3.16	0.83	0.48	0.88	0.74	0.6	0.95	0.72	20.1138				2280	1		1		2	9	3		2	0.285714	0.666667
MYG0S	1.02	1.31	3.81	0.87	54	0	0	1	1610	62.8	820	940	142	144	133	138.5	90	86		86	07:13:00	73	74	75	74.5	1.81	1.36	0.55	1.2	0.78	0.15	0.65	0.48	24.2275				2400	1		1		2	6	2		6	1	1.2
NAG0Y	1.01	1.32	3.35	1.06	58	0	0	1	1450	52.8	720	850	132	130	129	129.5	81	85	83	84	10:19:00	71	72	70	71	3.32	0.85	0.43	0.86	0.67	0.47	0.88	0.71	25.113				540	1		2		2	10	4		4	0.8	2
NXG0T	1.07	0.91	2.31	0.53	60	0	1	1	1546	44.5	750	810	176	174	169	171.5	88	79	82	80.5	11:59:00	67	66	63	64.5	2.32	0.79	0.96	1.4	1.13	0.8	1.24	1.04	18.6183			1	0	0		1		2	9	3		8	1.6	2
NIQ0B	1.16	1.89	3.33	0.43	50	0	0	1	1680	77	920	1060	149	143	140	141.5	89	89	92	90.5	10:05:00	64	68	72	70	3.63	1.65	0.28	0.89	0.59	0.44	0.76	0.61	27.2817			1	2470	1		2		2	9	3		9	1.8	3
MSH0I	1.03	2.89	4.73	1	55	0	1	0	1500	53.1	790	835	141	126	123	124.5	81	76	86	81	10:04:00	59	59	61	60	3.46	2.03	0.64	0.96	0.82	0.67	1.11	0.88	23.6				60	0		1		2	11	4		2	1	2
NGY0E	1.04	2.03	3.01	0.66	46	0	0	1	1670	78.4	950	1080	116	115	124	119.5	79	82	88	85	10:15:00	66	71	72	71.5	4.4	2.15	0.42	0.68	0.54	0.4	0.76	0.63	28.1114				4380	1		2		2	9	3		7	1.16667	1.4
NRK0M	1.44	2.74	4.74	0.65	50	0	0	1	1625	79.5	1010	1020	183	183	178	180.5	117	123	120	121.5	09:57:00	66	66	64	65	5.07	2.23	0.4	0.84	0.67	0.52	0.72	0.6	30.1065			1	60	0		3		2	18	5		2	0.666667	2
NAD0V	0.82	1.9	3.82	1.41	45	0	0	1	1520	72.6	910	1120	98	114	97	105.5	72	73	70	71.5	09:18:00	86	87	89	88	2.35	1.78	0.32	0.59	0.43	0.24	0.76	0.53	31.4231				3180	1		3		2	15	5		6	1.2	1.5
PLT0N	0.99	1.47	2.78	0.55	49	0	0	0	1450	43.5	680	810	105	107	103	105	59	61	60	60.5	11:36:00	62	59	62	60.5	2.11	0.45	0.51	0.8	0.64	0.36	0.72	0.56	20.6897				0	0		1		2	10	4		8	1	1.14286
NHI0Q	1.03	1.44	2.99	0.92	60	0	0	1	1690	62.2	880	980	108	105	109	107	67	71	73	72	10:23:00	70	74	71	72.5	2.92	0.6	0.55	0.88	0.68	0.59	1.1	0.76	21.7779				2160	1		1		2	6	2		9	2.25	3
MXF0P	0.85	1.54	3.5	0.93	52	0	0	1	1660	49.8	640	750	115	115	110	112.5	69	70	72	71	09:46:00	50	50	51	50.5	3.83	0.91	0.28	0.72	0.5	0.16	0.75	0.47	18.0723				1800	1		0		2	2	1		5	1.66667	2.5
QRF0N	0.94	3.13	3.54	0.82	54	0	0	1	1577	63.3	870	910	110	104	99	101.5	74	63	73	68	10:46:00	67	63	70	66.5	3.12	1.84	0.55	0.88	0.7	0.44	0.96	0.68	25.4531				2640	1		2		2	12	4	KANTOSI	9	1.8	2.25
QII0A	1.18	2	3.8	0.42	59	0	1	1	1509	39.9	690	770	110	103	103	103	64	57	57	57	10:49:00	73	70	76	73	2.96	0.89	0.68	0.96	0.82	0.64	1.02	0.75	17.5224				1530	1		0		2	5	1		1	0.333333	1
NBX0R	1	1.88	2.45	0.35	55	0	1	1	1480	42.5	660	860	152	144	144	144	84	84	83	83.5	10:14:00	62	63	63	63	3.19	0.6	0.44	0.87	0.63	0.45	0.76		19.4028			1	1500	1		1		2	9	3		5	1.66667	2.5
NDQ0P	0.98	2.45	2.6	0.34	41	0	0	1	1620	65.2	650	980	118	119	125	122	78	80	80	80	10:09:00	74	74	77	75.5	2.38	0.95	0.47	0.74	0.6	0.32	0.76	0.65	24.8438				0	0		1		2	3	1		5	2.5	2.5
NYK0B	0.98	1.64	4.18	0.54	56	0	0	1	1587	57.5	845	930	119	107	121	114	76	66	69	67.5	09:28:00	55	60	64	62	4.64	1.78	0.48	0.76	0.62	0.36	0.8	0.63	22.8304				3600	1		1		2	12	4		7	1	1.4
MHQ0V	1.31	1.18	3.54	0.55	45	0	0	0	1700	90.2	990	1140	120	114	108	111	82	80	77	78.5	11:42:00	67	67	67	67	4.67	1.65	0.75	1	0.87	0.52	0.92	0.75	31.2111				0	0		3		2	2	1		8	1.33333	2
MJP0Y	0.76	1.18	2.67	0.57	46	0	0	1	1540	47.3	680	810	92	93	91	92	60	66	65	65.5	10:46:00	76	73	72	72.5	2.76	1.26	0.48	0.76	0.63	0.19	0.63	6.47	19.9443				1680	1		1		2	5	1		8	1.6	4
NSS0X	0.99	1.4	3.09	0.41	59	0	0	0	1510	51.6	740	900	143	136	133	134.5	84	75	85	80	09:35:00	71	70	73	71.5	2.76	1.51	0.48	0.88	0.71	0.47	0.76	0.61	22.6306				1140	1		1		2	3	1		6	2	3
MMJ0A	1.13	1.76	2.92	0.3	46	0	0	1	1620	62.5	860	910	94	93	92	92.5	67	67	67	67	10:28:00	65	65	66	65.5	3.43	1.22	0.52	0.86	0.7	0.64	0.8	0.71	23.815				3660	1		1		2	12	4		9	1.8	3
MNZ0R	1	1	3.5	0.45	46	0	0	1	1580	57.8	730	740	119	112	114	113	78	76	73	74.5	10:28:00	62	64	67	65.5	5.07	0.97	0.31	1.26	0.72	0.24	0.61	0.48	23.1533				7320	1		1		2	2	1		5	5	5
QEN0W	1.72	1.31	2.98	0.57	52	0	1	1	1520	55.2	750	900	110	106	104	105	68	63	68	65.5	09:21:00	76	70	71	70.5	4.08	1.53	0.56	0.8	0.66	0.6	0.76	0.69	23.892				1980	1		1		2	16	5		11	2.2	3.66667
QHT0I	0.99	2.09	2.88	0.77	59	0	0	1	1448	53.1	660	770	115	109	107	108	68	67	69	68	09:40:00	75	74	72	73	2.38	0.76	0.6	0.84	0.75	0.56	0.76	0.62	25.3255				2940	1		2		2	13	5		12	2	2.4
NBW0Q	1.32	1.78	3.68	0.63	50	0	1	1	1670	60.2	810	950	115	114	110	112	69	73	64	68.5	10:17:59	70	74	70	72	3.16	1.36	0.4	0.86	0.63	0.46	0.84	0.63	21.5856				0	0		1		2	11	4		3	0.75	3
NQS0S	1.06	4.1	5.39	0.69	56	0	0	1	1585	67.5	925	960	130	133	129	131	85	85	81	83	08:47:59	74	70	70	70	4.54	1.69	0.4	0.68	0.52	0.72	1.2	0.94	26.8686		1		125	0		2		2	24	5		9	1.5	1.8
NXM0B	1.19	1.12	3.65	0.51	52	0	1	1	1485	48.1	720	810	129	125	126	125.5	88	84	84	84	09:28:00	73	74	74	74	4.6	1.16	0.68	0.96	0.81	0.49	1.19	1	21.8118				0	0		1		2	4	1		6	6	6
NMX0Q	1.12	2.1	3.98	0.65	41	0	0	1	1580	54.1	780	890	109	102	102	102	61	62	64	63	09:34:00	70	67	67	67	3.33	1.72	0.52	0.96	0.77	0.56	0.96	0.78	21.6712				4440	1		1		2	11	4		6	1.2	1.5
NXK0Y	1.22	1.67	3.5	0.52	55	0	0	1	1576	57.1	710	960	114	98	110	104	71	51	72	61.5	09:32:59	69	72	71	71.5	4.4	1.67	0.44	0.72	0.56	0.47	0.76	0.51	22.9892				840	1		1		2	3	1		2	1	2
PHF0Q	1.03	1.71	2.99	0.6	60	0	0	1	1515	60.5	890	970	130	129	124	126.5	80	79	75	77	10:50:00	70	70	69	69.5	4.6	1.94	0.57	0.93	0.72	0.6	0.88	0.74	26.3591				3120	1		2		2	7	2		3	1	1.5
MTQ0T	0.67	0.58	1.8	0.44	55	0	0	0	1530	38.2	640	750	135	126	117	121.5	82	82	75	78.5	09:23:00	95	98	98	98	2.35	0.74	0.44	0.84	0.6	0.4	0.8	0.61	16.3185				240	1		0		2	7	2		5	1.25	1.66667
PGK0T	1.27	0.99	2.54	0.44	42	0	0	1	1655	49	720	830	137	137	127	132	70	72	65	68.5	11:55:00	90	86	96	91	3.12	0.7	0.39	0.67	0.5	0.4	0.72	0.57	17.8896				300	1		0		2	6	2		9	1.8	3
PTH0R	0.91	2.22	3.38	0.83	59	0	0	1	1513	39.3	685	840	111	108	99	103.5	68	70	65	67.5	11:42:00	66	62	61	61.5	2.08	1.28	0.39	0.83	0.66	0.6	0.72	0.66	17.1678				2220	1		0		2	6	2		4	2	2
NHA0H	1.4	1.65	4.57	0.54	58	0	0	1	1570	50	720	840	124	130	127	128.5	71	77	72	74.5	10:24:00	80	79	78	78.5	1.95	0.83	0.31	0.79	0.55	0.4	1.11	0.63	20.2848				1290	1		1		2	10	4		6	2	3
MED0B	0.7	1.16	2.83	0.43	60	0	0	1	1580	58	820	870	153	141	148	144.5	94	92	91	91.5	09:15:00	79	85	91	88	2.22	1.57	0.76	0.95	0.83	0.52	1.08	0.78	23.2335			1	300	1		1		2	6	2		7	1.4	2.33333
QCD0G	0.24	0.44	1.11	0.13	51	0	1	1	1464	39.6	610	720	198	214	227	220.5	112	114	113	113.5	09:36:00	62	64	79	71.5	3.16	0.81	0.48	0.83	0.67	0.63	1.16	1	18.4762			1	0	0		0		2	7	2		4	1	1.33333
QJG0A	0.9	1.08	2.93	0.31	52	0	0	0	1646	56.3	720	890	141	130	127	128.5	83	84	82	83	09:10:00	69	78	72	75	4	0.81	0.47	1.17	0.75	0.72	1	0.86	20.7802				5040	1		1		2	13	5		4	1	1
MQW0S	1.03	1.8	3.85	0.57	47	0	0	1	1660	78.3	940	1030	130	125	113	119	73	72	76	74	09:55:00	59	49	62	55.5	4.16	1.54	0.72	1.04	0.9	0.28	0.95	0.58	28.4149				3360	1		2		2	25	5		5	1	1.66667
MAC0Q	1.12	1.66	3.91	0.33	55	0	0	1	1500	32.9	655	760	106	101	94	97.5	86	82	75	78.5	10:44:00	129	126	125	125.5	4.13	0.23	1.08	1.16	1.08	0.88	1.32	1.13	14.6222			1	0	0		0		2	7	2		5	1.66667	2.5
MLT0H	1.39	1.58	4.14	0.42	54	0	0	0	1540	64	750	970	132	128	123	125.5	76	73	72	72.5	11:09:00	73	74	73	73.5	2.02	1.72	0.52	0.88	0.71	0.56	0.88	0.7	26.986				120	0		2		2	9	3	KANTOSI	5	1	1.25
NRE0G	0.61	0.53	1.99	0.21	54	0	0	0	1580	54.7	780	940	135	132	129	130.5	88	79	83	81	09:45:00	67	67	70	68.5	3.09	1.08	0.52	0.99	0.77	0.66	0	0.84	21.9116				540	1		1		2	10	4		6	1.5	2
QKD0Y	1.13	1.25	3.19	0.79	54	0	1	1	1562	49.1	700	850	114	107	111	109	57	58	71	64.5	11:17:00	56	58	67	62.5	2.19	0.62	0.64	1	0.84	0.6	1.04	0.81	20.1242				2730	1		1		2	6	2		8	2.66667	4
NWK0W	1.7	2.13	1.29	2.08	43	0	0	1	1693	83.8	970	1100	120	116	113	114.5	74	84	75	79.5	09:24:00	55	64	67	65.5	5.78	2.17	0.72	0.96	0.83	0.64	0.83	0.72	29.2368				3840	1		2		2	25	5		6	1.5	3
PIY0L	1.28	3	3.5	0.47	56	0	0	1	1717	44.3	690	800	148	122	128	125	75	75	76	75.5	10:09:00	71	65	72	68.5	2.52	0.92	0.44	0.8	0.62	0.48	0.87	0.67	15.0267				2640	1		0		2	14	5		8	1.6	2
NKZ0N	0.9	1.34	2.83	0.64	56	0	0	1	1645	58.9	950	850	118	107	114	110.5	66	62	68	65	09:18:00	66	64	68	66	3.56	1.01	0.56	0.79	0.55	0.36	0.87	0.63	21.7662				1500	1		1		2	10	4		7	1.75	2.33333
NMC0V	0.96	1.25	2.43	0.32	44	0	0	1	1640	56.5	750	900	130	116	118	117	81	82	81	81.5	09:10:00	78	78	77	77.5	3.6	1.14	0.42	0.67	0.54	0.52	0.8	0.62	21.0068				2145	1		1		0	5	1		7	1.4	3.5
MMH0X	0.64	1.1	2.5	0.5	49	0	0	1	1540	51.1	710	910	80	76	73	74.5	53	50	48	49	11:25:00	76	77	75	76	3.73	0.5	0.52	0.76	0.63	0.36	0.68	0.56	21.5466				4320	1		1		2	6	2		3	0.75	1
NFE0H	1.01	1.69	3.21	0.74	42	0	0	0	1590	62.8	830	990	120	113	111	112	72	70	69	69.5	09:21:00	56	55	56	55.5	3.13	0.95	0.42	0.68	0.53	0.51	0.76	0.6	24.8408				2520	1		1		2	21	5		4	1	1.33333
NVZ0I	1.39	1.8	4.01	0.47	45	0	0	1	1487	59.7	770	940	143	140	119	129.5	98	80	80	80	10:01:00	69	65	63	64	3.6	2.23	0.28	0.67	0.5	0.4	0.8	0.65	26.9993			1	0	0		2		2	9	3		6	3	6
QIE0V	1.67	3.21	4.5	0.64	55	0	0	0	1512	55.6	840	900	130	127	126	126.5	79	77	72	74.5	09:42:00	66	62	60	61	3.73	1.41	0.48	0.8	0.63	0.51	0.79	0.62	24.3204				2220	1		1		0	14	5		7	1.4	1.75
NMD0W	1.47	2.14	3.47	0.9	50	0	0	1	1590	54.5	810	940	141	132	128	130	90	81	86	83.5	09:00:00	74	74	76	75	4.6	1.51	0.52	0.83	0.68	0.56	1	0.78	21.5577				180	1		1		2	11	4		6	1.5	2
NTR0Y	1.2	1.96	0.7	1.7	46	0	0	1	1484	45.3	710	840	123	111	103	107	81	75	73	74	09:02:00	79	84	83	83.5	4.43	0.58	0.43	0.63	0.5	0.44	0.91	0.56	20.5698				1680	1		1		2	6	2		5	1.25	2.5
NVL0V	1.32	1.8	4.51	0.4	51	0	0	0	1605	50.3	630	850	98	100	96	98	59	63	66	64.5	09:38:00	77	82	80	81	3.06	0.79	0.44	0.64	0.52	0.4	0.68	0.55	19.5262				1860	1		1		2	21	5		5	1	1.66667
MVQ0W	1.06	2.36	3.83	0.82	59	0	0	1	1640	97	1100	1180	166	166	174	170	89	95	99	97	09:49:00	81	77	78	77.5	5.82	2.44	0.3	1.02	0.66	0.42	0.84	0.6	36.0648			1	840	1		3		2	15	5		3	0.75	1
PWG0V	1.36	2.76	3.57	0.48	57	0	0	0	1612	49.3	783	906	127	122	123	122.5	83	81	78	79.5	01:59:00	70	72	71	71.5	2.62	0.74	0.68	1.04	0.81	0.6	0.96	0.78	18.9722				0	0		1		2	6	2		7	1.75	2.33333
PNQ0P	1.19	2.61	3.28	1.07	58	0	0	1	1545	49.1	734	862	130	120	120	120	66	66	67	66.5	11:07:00	64	63	66	64.5	2.89	1.1	0.55	1.05	0.67	0.44	0.76	0.6	20.5695				2700	1		1		2	12	4		10	1.42857	1.66667
MKY0J	1.29	1.88	4.66	0.75	57	0	0	1	1650	47.5	670	790	99	98	95	96.5	65	62	63	62.5	10:25:00	64	65	65	65	1.48	0.7	0.43	0.75	0.58	0.24	0.86	0.64	17.4472				3300	1		0		2	5	1		8	1.33333	1.6
QHI0X	1.28	1.43	3.13	0.45	45	0	0	1	1536	57.2	820	830	142	140	134	137	98	94	86	90	09:32:59	69	69	66	67.5	2.69	1.57	0.36	0.64	0.53	0.4	0.72	0.58	24.2445			1	4260	1		1		2	10	4		8	2	2.66667
QPP0T	0.87	0.82	2.35	0.48	45	0	0	0	1515	54.1	740	860	139	134	131	132.5	98	87	79	83	09:51:00	79	76	71	73.5	4.64	0.76	0.44	0.8	0.57	0.48	0.95	0.62	23.5707				1650	1		1		2	1	1		3	1.5	3
QGH0T	1.35	1.39	3.3	0.49	45	0	0	1	1501	48	670	830	139	126	133	129.5	91	85	87	86		67	65	68	66.5	2.79	0.6	0.31	0.7	0.54	0.55	0.91	0.75	21.3049				7140	1		1		2	7	2		8	2.66667	2.66667
NCH0E	0.54	1.93	2.28	0.53	41	0	0	1	1610	58	780	950	114	103	104	103.5	69	66	63	64.5	09:15:00	68	66	64	65	2.32	0.99	0.16	0.78	0.54	0.32	0.64	0.49	22.3757				120	0		1		0	12	4		7	1.16667	1.4
NTV0C	1.3	2.6	5.38	0.95	44	0	0	0	1555	69.5	860	1020	151	151	140	145.5	101	92	88	90	09:24:00	83	88	77	82.5	3.19	2.15	0.52	0.96	0.65	0.55	0.84	0.73	28.7425			1	0	0		2		2	6	2		7	2.33333	3.5
NTQ0X	0.93	0.94	2.68	0.48	43	0	0	1	1620	64.2	770	970	120	108	105	106.5	80	78	75	76.5	09:36:00	88	84	87	85.5	6.48	1.53	0.44	0.64	0.51	0.43	0.71	0.54	24.4627				1620	1		1		2	17	5		5	0.833333	1.25
NTP0W	0.92	1.61	3.88	1.03	47	0	0	0	1580	107.5	1170	1340	115	115	115	115	83	82	79	80.5		76	73	74	73.5	7.25	3.91	0.64	0.98	0.81	0.69	1.06	0.91	43.062				0	0		3		2	16	5		11	3.66667	5.5
PKT0L	1.33	4.11	3.83	0.4	51	0	0	1	1708	60	750	800	116	105	110	107.5	70	66	66	66	10:15:00	71	78	73	75.5	4.67	0.41	0.48	0.86	0.64	0.6	0.8	0.73	20.5672				3210	1		1		2	10	4		13	1.44444	1.85714
PFE0K	0.9	1.42	2.57	0.35	47	0	0	1	1672	58.6	780	890	116	109	119	114	66	63	60	61.5	11:44:00	59	56	59	57.5	2.82	0.99	0.56	0.88	0.7	0.52	0.84	0.68	20.9616				1260	1		1		2	9	3		8	1.33333	2
QYA0W	1.32	0.91	2.04	0.32	59	0	1	1	1580	57.2	800	900	132	127	109	118	79	74	72	73	10:49:00	55	60	51	55.5	3.46	1.38	0.68	0.88	0.79	0.56	0.88	0.73	22.913				0	0		1		2	3	1		3	0.75	1.5
QCG0J	0.42	0.43	1.27	0.23	51	0	1	1	1618	54.2	660	820	135	140	134	137	81	86	87	86.5	09:53:59	80	74	79	76.5	5.21	0.72	0.84	0.99	0.89	0.8	1.05	0.9	20.7034				2505	1		1		2	10	4		3	0.6	1.5
NGN0T	0.74	0.93	2.45	0.35	45	0	0	1	1665	55.9	710	850	106	104	105	104.5	70	70	72	71	09:16:59	71	72	74	73	2.89	0.62	0.4	0.7	0.54	0.44	0.72	0.59	20.1643				450	1		1		2	10	4		9	2.25	4.5
NTA0G	1.73	3.15	5.07	0.96	48	0	0	1	1565	56.6	980	840	153	138	131	134.5	101	100	92	96	09:06:00	113	112	113	112.5	3.79	2.21	0.39	0.73	0.57	0.4	0.79	0.62	23.1094			1	2820	1		1		0	18	5		2	2	2
QHQ0F	1.4	1.58	3.35	0.69	48	0	0	1	1440	34.6	710	720	113	111	114	112.5	70	68	69	68.5	09:50:00	59	58	63	60.5	2.72	0.61	0.24	0.88	0.63	0.76	1.28	0.93	16.686				7920	1		0		2	9	3		5	1	2.5
QKI0E	0.87	1.16	2.59	0.51	51	0	0	1	1664	65.4	795	965	99	100	93	96.5	65	67	69	68	10:08:00	81	79	78	78.5	4.67	1.53	0.68	1.07	0.88	0.6	1	0.82	23.6195				2910	1		1		2	13	5		4	1	1
QDJ0P	0.5	0.96	2.11	0.61	52	0	0	1	1666	44.9	610	670	113	115	114	114.5	69	70	70	70	09:55:00	60	58	61	59.5	2.32	0.58	0.56	1	0.77	0.59	1	0.87	16.1769				2565	1		0		2	7	2		5	0.714286	1.66667
MPJ0E	0.7	1.96	3.29	0.8	60	0	0	0	1490	41.6	700	810	173	169	158	163.5	108	103	94	98.5	10:54:59	86	83	82	82.5	3.2	0.66	0.54	1.06	0.8	0.36	1.12	0.86	18.7379			1	0	0		1		2	8	3		7	1.16667	1.75
QQK0R	0.97	0.61	2.29	0.41	45	0	0	1	1711	56.4	690	900	125	122	117	119.5	84	79	87	83	10:51:00	83	81	95	88	2.45	0.39	0.44	0.75	0.61	0.44	0.87	0.59	19.2654				1200	1		1		2	7	2		6	2	3
MGY0B	2.39	0.49	3.54	0.56	49	0	0	1	1660	51.4	660	790	111	108	107	107.5	64	68	70	69	10:25:59	51	53	54	53.5	4.5	0.64	0.44	0.72	0.6	0.56	0.76	0.63	18.6529				540	1		1		2	10	4		10	1.42857	1.66667
QEQ0Y	1.54	3.43	5.6	1.07	58	0	0	1	1576	80.3	1020	1060	150	131	125	128	86	75	84	79.5	09:08:00	56	46	45	45.5	5.04	2.44	0.53	0.81	0.67	0.6	1.12	0.82	32.3298				4050	1		3		2	17	5		1
PMX0T	1.04	2.06	2.94	0.33	46	0	0	1	1616	61.7	828	933	107	97	98	97.5	65	62	61	61.5	10:46:00	59	62	62	62	4.07	1.43	0.48	0.64	0.55	0.61	0.8	0.61	23.6267				2260	1		1		2	11	4		8	2.66667	4
NSE0I	1	2.56	4.06	0.64	42	0	0	1	1625	72.3	900	1010	104	113	107	110	69	73	65	69	09:00:00	48	51	50	50.5	5.41	1.12	0.28	1	0.72	0.36	0.92	0.73	27.3799				480	1		2		2	12	4		5	0.625	0.714286
NSC0G	1.41	1.73	4.17	0.46	41	0	0	1	1560	75.4	910	1100	138	132	134	133	103	94	100	97	09:23:00	83	86	88	87	4.57	1.67	0.44	0.69	0.56	0.48	0.99	0.71	30.9829			1	231	1		3		2	23	5		5	1.25	5
QGC0N	1.11	2.19	3.57	0.73	58	0	0	1	1570	56.7	770	880	136	135	135	135	84	82	86	84	09:45:00	68	65	64	64.5	3.49	0.68	0.44	1.16	0.72	0.48	0.92	0.7	23.003				0	0		1		2	14	5		11	1.375	1.57143
QQG0M	1.17	0.61	2.36	0.29	58	0	0	1	1603	59.1	760	880	147	137	136	136.5	92	83	86	84.5	09:16:59	98	93	96	94.5	2.96	0.89	0.32	1.07	0.75	0.56	1.07	0.74	22.9996				2220	1		1		2	10	4		8	1.33333	1.6
QBG0H	1.23	1.1	3.16	0.61	44	0	0	1	1567	55.1	740	890	94	99	93	96	65	64	64	64	10:25:00	67	65	67	66	2.62	0.58	0.4	0.68	0.56	0.5	0.93	0.7	22.4395				1560	1		1		2	8	3		8	2	2.66667
NCS0P	0.78	2.96	2.94	0.47	54	0	0	1	1630	61.4	840	970	114	111	112	111.5	73	71	72	71.5	10:09:00	63	65	66	65.5	3.59	0.89	0.52	0.8	0.66	0.64	0.88	0.76	23.1096				300	1		1		2	10	4		6	1.5	2
QFE0N	1.79	1.63	3.61	0.88	49	0	1	1	1487	42.2	670	770	140	128	141	134.5	73	76	76	76	08:55:00	58	54	57	55.5	3.05	1.01	0.68	0.88	0.8	1.8	1.08	0.91	19.0849				2160	1		1		2	8	3		7	1.4	2.33333
QNV0X	1.3	1.02	2.74	0.29	53	0	0	1	1656	58	784	892	179	172	168	170	95	93	91	92	09:37:00	86	85	86	85.5	4.26	0.83	0.64	0.84	0.75	0.47	0.82	0.59	21.1499			1	2520	1		1		2	10	4		3	0.5	1.5
QJD0W	1.4	1.89	3.58	0.4	57	0	0	1	1533	46.7	650	870	175	74	176	125	116	107	108	107.5	10:28:00	105	101	98	99.5	2.22	0.85	0.52	0.76	0.63	0.51	0.84	0.7	19.8716			1	4620	1		1		0	14	5		5	1.25	2.5
NQR0R	1.46	1.06	2.82	0.34	41	0	0	0	1600	51.9	710	860	128	119	122	120.5	70	67	69	68	10:15:00	58	57	58	57.5	2.72	0.54	0.52	0.72	0.6	0.6	0.84	0.69	20.2734				0	0		1		0	14	5		9	2.25	3
MNK0D	1.43	2.43	4.2	0.4	58	0	0	1	1580	75.7	970	1080	180	185	177	181	96	96	88	92	09:20:00	72	73	72	72.5	3.49	2.73	0.48	1	0.74	0.42	0.95	0.81	30.3237			1	2160	1		3		2	20	5		9	1.125	1.8
NQF0F	0.88	1.1	2.9	0.36	46	0	0	0	1745	59.4	880	990	127	124	121	122.5	79	78	82	80	09:58:00	64	62	63	62.5	3.26	1.28	0.44	0.88	0.59	0.48	0.8	0.63	19.5072				2580	1		1		2	9	3		8	2	2.66667
NRI0K	1.56	1.12	3.4	0.56	55	0	0	0	1660	72.1	880	1030	154	142	139	140.5	93	97	90	93.5	09:10:00	79	86	82	84	3.32	1.78	0.52	0.91	0.71	0.4	0.84	0.73	26.1649			1	240	1		2		2	16	5		8	2	2.66667
QMK0K	0.94	0.74	2.41	0.39	41	0	0	1	1636	48.9	620	840	128	118	115	116.5	79	71	72	71.5	11:00:00	91	80	78	79	1.45	0.64	0.39	0.82	0.54	0.44	0.75	0.58	18.2702				2700	1		0		2	10	4		9	3	4.5
QQJ0Q	1.36	1.87	4.4	0.57	51	0	0	1	1558	51.4	680	900	110	101	102	101.5	65	46	63	54.5	09:49:00	48	42	51	46.5	2.72	1.24	0.4	0.76	0.55	0.52	0.91	0.68	21.1752				1620	1		1		2	5	1		7	1.4	1.75
NME0X	1.01	1.99	3.59	0.7	46	0	0	1	1610	52.4	910	750	132	112	115	113.5	80	81	76	78.5	08:59:00	70	76	69	72.5	2.32	1.05	0.4	0.84	0.62	0.44	0.84	0.67	20.2153				60	0		1		2	10	4		11	1.57143	2.2
NQW0W	1.16	4.13	5.33	0.93	55	0	0	1	1580	79.3	990	960	171	83	172	127.5	115	104	114	109		123	118	124	121	4.6	3.82	0.6	1.07	0.83	0.27	0.85	0.62	31.7657		1	1	100	0		3		2	16	5		2	0.666667	2
MAM0C	0.73	1.92	2.86	0.5	59	0	0	0	1600	50.2	720	910	123	125	123	124	84	83	82	82.5	10:50:00	76	74	74	74	3.56	1.78	0.48	0.75	0.61	0.71	1.08		19.6094				2580	1		1		2	11	4		11	2.2	2.75
MAP0E	0.78	1.78	2.86	0.44	54	0	0	1	1590	47.2	690	830	91	86	84	85	59	58	60	59	10:56:00	60	61	65	63	3.29	0.83	0.55	0.75	0.66	0.51	0.75	0.62	18.6701				2160	1		1		2	0	1		2	2	2
MBL0D	0.96	0.93	2.18	0.22	49	0	0	0	1450	48.1	740	870	131	123	123	123	80	83	78	80.5	10:15:00	70	76	74	75	2.99	0.7	0.55	0.84	0.7	0.48	0.76	0.65	22.8775				840	1		1		2	5	1		7	3.5	3.5
NXJ0X	1.55	2.12	4.2	0.88	45	0	0	1	1491	62.6	850	960	137	128	124	126	86	82	79	80.5	09:35:00	88	84	94	89	2.82	2.17	0.4	0.59	0.51	0.44	0.76	0.65	28.1591				3030	1		2		2	10	4		4	2	4
QIJ0B	1.6	2.13	3.91	0.35	47	0	0	1	1665	53.9	740	840	124	125	129	127	76	80	78	79	10:25:00	67	65	65	65	2.89	1.03	1.68	2.06	0.32	0.55	1.27	0.98	19.4429			1	300	1		1		2	6	2		7	1.75	2.33333
NQM0M	1.94	0.75	2.87	0.94	44	0	0	1	1615	62.9	815	960	133	124	132	128	77	80	70	75	09:48:00	77	80	81	80.5	3.29	1.18	0.66	0.86	0.77	0.76	1.04	0.86	24.116				0	0		1		2	6	2		1	1	1
QPD0H	1.08	1.28	3.16	0.54	43	0	0	0	1462	38.2	720	880	116	102	100	101	62	63	62	62.5	09:56:00	76	71	70	70.5	2.28	0.61	0.36	0.76	0.54	0.4	0.76	0.52	17.8718				2640	1		0		2	5	1		5	1.25	2.5
NHN0W	1.38	1.76	4.08	0.49	44	0	0	0	1610	56.2	780	890	101	95	102	98.5	62	60	60	60	09:43:00	64	67	67	67	1.95	0.76	0.48	0.84	0.65	0.52	1	0.71	21.6813				2060	1		1		2	5	1		3	0.428571	1
NPZ0X	1.35	1.19	4.94	0.64	60	0	0	0	1655	60.8	770	910	182	169	179	174	98	94	93	93.5	10:29:00	77	73	78	75.5	3.46	1.14	0.84	1.48	1.02	0.92	1.35	1.14	22.1977			1	0	0		1		2	0	1		2	0.5	2
MSB0C	0.76	1.28	3.1	0.68	49	0	0	0	1440	53	800	920	106	102	106	104	67	63	62	62.5	09:40:59	74	74	73	73.5	2.55	1.1	0.2	0.69	0.5	0.32	1.81	1.16	25.5594				60	0		2		2	9	3		4	1	1.33333
NPX0V	1.08	1.57	4.18	0.66	56	0	0	0	1475	62.4	850	990	161	149	137	143	94	93	84	88.5	10:51:00	106	102	100	101	4.9	1.59	0.72	1.1	0.87	0.92	1.27	1.02	28.6814			1	1350	1		2		0	16	5		5	1	2.5
MYP0C	1.66	1.2	3.63	0.43	60	0	0	1	1520	41.5	610	760	131	118	119	118.5	70	71	74	72.5	09:28:00	80	82	80	81	1.75	0.74	0.51	1.31	0.75	0.41	0.9	0.65	17.9623				1080	1		0		2	12	4		11	1.83333	2.2
NGT0A	1.12	2.61	4.74	0.96	59	0	0	1	1650	62.6	680	990	115	104	105	104.5	79	73	74	73.5	09:13:00	79	80	80	80	4.16	0.97	0.59	1.42	0.9	0.72	1.04	0.9	22.9936				180	1		1		2	10	4		5	0.625	1.25
QDR0X	1.02	1.72	4.14	0.59	55	0	1	1	1607	52.5	740	810	217	212	216	214	131	127	132	129.5	09:29:00	78	77	81	79	2.92	1.1	0.55	0.91	0.72	0.6	1.16	0.86	20.3295			1	0	0		1		2	11	4		4	1	1.33333
MTP0S	1.03	0.97	3.09	0.57	50	0	0	1	1550	53.6	780	890	138	131	127	129	73	73	71	72	09:55:00	58	59	58	58.5	2.29	1.34	0.63	0.92	0.79	0.52	0.84	0.7	22.3101				0	0		1		2	8	3		4	1.33333	2
QQP0W	1.2	0.95	3.02	0.39	57	0	0	1	1636	52.9	710	870	189	196	177	186.5	94	91	96	93.5	10:35:00	126	127	125	126	2.58	0.6	0.59	0.87	0.71	0.48	0.95	0.73	19.7646			1	1860	1		1		2	7	2		4	0.8	1.33333
NPC0A	0.99	1.18	2.83	0.52	43	0	0	1	1610	72.7	960	1040	132	127	121	124	77	81	78	79.5	01:20:00	77	75	73	74	5.31	1.82	0.32	0.81	0.54	0.4	0.84	0.58	28.0468				100	0		2		2	24	5		5	1.25	1.25
QBM0N	1.15	1.58	4.77	0.49	46	0	0	0	1565	70.5	900	1080	114	119	104	111.5	73	68	65	66.5	09:32:00	71	66	70	68	6.1	2.63	0.48	0.8	0.62	0.57	0.83	0.69	28.7846				150	1		2		0	27	5		5	1.25	1.66667
NZA0R	1.15	0.95	2.96	0.35	41	0	0	1	1576	60.6	770	920	143	130	134	132	84	80	78	79	09:40:00	69	67	74	70.5	4.39	0.93	0.52	0.72	0.65	0.56	0.8	0.66	24.3983				2160	1		1		2	7	2		10	1.66667	2
MVB0G	0.27	1.05	2.79	0.88	57	0	0	1	1630	64.8	850	980	164	156	169	162.5	98	93	99	96	10:33:00	67	69	68	68.5	2.72	1.2	0.67	1.08	0.85	0.89	1.47	1.21	24.3893			1	5700	1		1		2	10	4		9	1.8	2.25
QMR0R	1.17	2.27	4.26	1.16	60	0	0	1	1622	63	890	960	130	126	128	127	79	79	81	80	11:09:00	70	70	69	69.5	6.11	1.72	0.36	0.87	0.63	0.56	0.8	0.67	23.9463				0	0		1		2	9	3		5	1.25	1.66667
QBZ0B	0.55	0.43	1.55	0.24	56	0	1	1	1524	47.3	695	790	104	102	102	102	63	62	62	62	09:48:00	55	54	54	54	4	0.7	0.44	0.68	0.57	0.51	0.72	0.62	20.3653				1800	1		1		2	9	3		6	1.2	2
MXK0V	0.77	1.95	4.06	1.47	46	0	0	1	1710	75.6	815	960	121	118	118	118	78	80	78	79	08:54:00	51	64	52	58	4.44	2.67	0.36	0.76	0.36	0.48	0.71	0.61	25.8541				3180	1		2		2	9	3		6	3	6
QGE0Q	1.87	0.85	2.51	0.28	42	0	0	0	1495	46.5	670	830	143	140	145	142.5	99	89	96	92.5	09:40:00	61	58	65	61.5	2.42	0.7	0.48	0.8	0.63	0.47	0.88	0.69	20.8051			1	60	0		1		2	19	5		10	1.42857	2
MET0R	0.8	1.23	2.84	0.61	54	0	0	0	1680	79.8	1050	1110	153	143	149	146	106	102	108	105	09:20:00	67	68	74	71	5.34	2.29	0.52	0.88	0.73	0.46	0.7	0.58	28.2738			1	3240	1		2		2	7	2		10	1.66667	2
MDE0A	0.72	1.39	2.63	0.51	52	0	0	0	1540	60.8	830	920	117	122	120	121	67	73	76	74.5	09:22:00	56	57	56	56.5	2.28	1.59	0.75	1.01	0.89	0.84	1.28	1.05	25.6367				420	1		2		2	8	3		10	3.33333	5
NYX0M	1.12	1.07	3.2	0.48	52	0	1	1	1671	69.3	820	1020	126	121	121	121	83	82	85	83.5	09:57:00	66	63	64	63.5	4.2	0.79	0.43	0.68	0.58	0.56	0.8	0.65	24.8188			1	2610	1		1		2	12	4		6	1.5	3
PMA0W	1.8	2.23	4.21	1.12	51	0	0	1	1590	49.9	830	900	188	194	178	186	105	106	100	103	10:54:59	66	65	66	65.5	3.12	1.18	0.6	0.8	0.68	0.48	0.76	0.62	19.7381			1	180	1		1		2	6	2		5	2.5	2.5
QNY0B	1.2	1.72	3.88	1.67	55	0	0	1	1528	48.1	706	894	121	121	117	119	75	72	77	74.5	09:34:00	68	62	68	65	3.32	0.93	0.4	0.64	0.55	0.44	0.72	0.57	20.6015				3240	1		1		2	11	4		9	1.125	1.5
NBY0S	0.72	1.94	2.31	0.3	50	0	0	0	1730	80.6	860	930	106	105	106	105.5	64	65	69	67	10:01:59	65	70	75	72.5	2.59	0.95	0.27	0.82	0.52	0.35	0.63	0.48	26.9304				780	1		2		2	3	1		6	2	3
NND0Y	1.11	2.17	3.92	0.66	45	0	0	0	1615	68	900	990	142	132	133	132.5	96	95	92	93.5	09:42:00	82	82	85	83.5	4.3	1.8	0.44	0.71	0.56	0.44	0.72	0.63	26.0714			1	3990	1		2		0	11	4		5	2.5	5
NVY0H	1.24	2.93	1.54	2.47	45	0	0	1	1582	75.3	920	1030	130	119	114	116.5	84	89	84	86.5	10:09:00	75	81	83	82	7.96	2.85	0.28	0.72	0.51	0.4	0.8	0.58	30.0872				2280	1		3		0	9	3		5	5	5
NNB0W	0.96	0.87	2.58	0.76	42	0	0	0	1645	64.2	805	910	108	101	95	98	74	76	72	74	09:47:00	101	93	97	95	4.16	2.36	0.36	0.95	0.6	0.56	0.88	0.67	23.7248				90	0		1		2	4	1		4	4	4
NGF0K	1.07	1.89	3.03	0.43	41	0	0	0	1730	71.2	800	1010	114	110	110	110	73	70	70	70	08:47:59	67	67	71	69	3.36	0.87	0.4	0.72	0.56	0.44	0.72	0.6	23.7896				300	1		1		2	7	2		4	0.8	2
QHG0V	1.5	2.78	4.1	1.1	55	0	0	1	1484	49.3	710	880	113	99	102	100.5	69	62	63	62.5	10:00:00	66	67	69	68	2.42	1.24	0.44	0.91	0.7	0.5	0.92	0.79	22.3861				1800	1		1		2	6	2		9	1.8	2.25
NIN0Y	1.46	1.95	4.31	0.48	56	0	0	1	1560	56	760	940	98	96	102	99	68	68	66	67	10:01:59	81	84	84	84	2.99	0.85	0.31	0.78	0.62	0.6	0.96	0.78	23.0112				0	0		1		2	13	5		5	1	1.25
MYY0K	1.43	1.99	5.76	1.68	55	0	0	1	1610	48.9	740	860	140	134	128	131	83	84	80	82	10:09:00	58	55	57	56	3.32	0.95	0.83	1.12	0.94	0.6	1.04	0.79	18.865			1	0	0		1		0	10	4		1	0.5	1
MEF0D	1.31	1.73	3.87	0.9	51	0	0	1	1630	93	960	1020	164	162	156	159	112	115	109	112	09:34:00	89	87	90	88.5	6.89	2.54	0.44	0.64	0.52	0.51	0.8	0.66	35.0032			1	2520	1		3		2	1	1		1	0.5	1
NTG0M	1.32	3.81	6.53	0.68	60	0	0	0	1570	52.7	810	850	118	115	104	109.5	69	66	63	64.5	08:47:59	49	47	49	48	4.8	1.03	0.44	1.26	0.73	0.32	0.78	0.53	21.3802				0	0		1		2	10	4		5
MWS0B	1.44	1.18	3.73	1.09	58	0	0	1	1630	94.8	1120	1130	156	154	147	150.5	105	107	102	104.5	09:05:00	74	72	73	72.5	7.45	1.78	0.59	0.98	0.77	0.6	0.92	0.72	35.6807		1	1	2160	1		3		2	24	5		7	0.583333	1.75
PGN0X	1.28	4.22	3.91	0.48	59	0	0	1	1448	39.6	690	760	119	119	115	117	76	76	76	76	11:43:00	102	104	104	104	2.75	0.48	0.64	1.38	1.09	0.68	1.88	1.11	18.8868				225	1		1		2	8	3		10	2.5	3.33333
NMM0G	1.17	1.59	3.44	0.52	59	0	1	0	1490	40.7	630	720	186	164	159	161.5	95	89	88	88.5	09:52:00	81	78	79	78.5	3.53	1.08	0.79	1.2	1.01	0.76	1.36	1	18.3325			1	2280	1		0		2	11	4		1	0.333333	1
NXD0Q	0.99	2.62	4.61	0.86	59	0	0	1	1626	56.3	760	910	114	104	111	107.5	75	71	65	68	11:10:00	65	58	61	59.5	3.73	1.43	0.63	0.84	0.72	0.68	0.95	0.79	21.2945				2370	1		1		2	10	4		10	2	2.5
QIA0Q	0.95	0.79	2.18	0.57	56	0	0	1	1506	46.6	680	840	130	134	132	133	67	72	76	74	10:54:00	67	78	74	76	3.73	1.1	0.19	1.2	0.81	0.71	1.18	0.92	20.5464				540	1		1		2	10	4		10	2	2.5
NMH0B	1.14	1.17	2.84	0.26	49	0	0	1	1640	49.9	660	840	137	129	123	126	83	82	77	79.5	09:58:00	61	63	65	64	2.42	0.68	0.4	0.82	0.58	0.4	0.76	0.63	18.5529				300	1		1		2	5	1		4	2	4
QNM0P	1.66	2.13	5.4	0.9	55	0	0	1	1489	44.6	736	800	141	137	143	140	98	98	99	98.5	09:45:00	85	86	83	84.5	3.12	1.49	0.48	0.67	0.56	0.56	0.84	0.72	20.1162			1	3060	1		1		2	8	3		9	3	4.5
QAZ0Y	1.12	1.48	4.05	0.69	60	0	0	1	1500	50.3	720	880	151	140	146	143	95	89	90	89.5	09:52:00	83	80	80	80	4.03	1.2	0.51	1.16	0.71	0.48	0.87	0.67	22.3556			1	6180	1		1		2	13	5		5	0.833333	0.833333
PTA0J	1.17	1.44	2.45	0.71	50	0	0	1	1713	53	748	897	126	118	110	114	77	74	68	71	01:28:00	66	68	70	69	3.39	0.91	0.48	0.76	0.62	0.56	0.84	0.69	18.0618				840	1		0		2	5	1		3	1	1.5
NEX0Y	1.21	2.89	3.82	0.56	51	0	0	0	1690	60.6	750	910	110	104	107	105.5	65	60	60	60	09:20:00	62	60	60	60	3.09	0.89	0.96	1.24	1.07	0.84	1.2	1.07	21.2177				1665	1		1		2	14	5		12	1.09091	1.2
NMA0S	1.59	2.6	4.57	0.44	60	0	0	1	1565	45.8	730	860	137	126	120	123	86	82	85	83.5	09:12:00	85	85	88	86.5	2.65	0.37	0.55	0.88	0.7	0.6	0.92	0.75	18.6998				720	1		1		2	10	4		8	2	2
NLZ0Q	0.82	0.81	2.44	0.41	47	0	0	1	1570	65.6	830	1030	123	106	112	109	71	69	69	69	09:16:00	77	76	79	77.5	3.6	1.28	0.46	0.7	0.56	0.36	0.8	0.66	26.6137				90	0		2		2	10	4		7	1.4	1.75
QFZ0J	1.41	2.43	3.64	0.55	49	0	0	1	1495	47.8	745	890	117	106	106	106	85	74	67	70.5	09:45:00	70	72	69	70.5	4.7	0.79	0.44	0.72	0.59	0.43	0.71	0.57	21.3868				180	1		1		0	18	5		10	1.66667	0.153846
PKZ0R	0.84	1.28	2.66	0.59	46	0	0	0	1650	71	970	1000	168	169	163	166	101	96	97	96.5	10:15:00	81	80	97	88.5	3.42	2.46	0.39	0.62	0.52	0.43	0.76	0.56	26.079			1	0	0		2		0	6	2		10	2.5	3.33333
PJY0N	1.15	1.57	2.23	0.48	45	0	0	1	1656	53.5	760	880	113	112	109	110.5	71	71	57	64	10:25:00	70	69	64	66.5	2.18	0.54	0.31	0.92	0.57	0.27	0.62	0.5	19.5089				3060	1		1		2	10	4		6	1	1.2
MNM0F	1	1.38	3.83	0.71	52	0	0	0	1720	85.6	910	1080	175	170	164	167	107	109	100	104.5	09:29:00	85	82	86	84	3.66	2.01	0.36	0.76	0.58	0.36	1.19	0.77	28.9346			1	1200	1		2		2	13	5		6	1.5	2
MQJ0G	1.31	2.2	4.06	0.88	53	0	0	1	1540	57.7	780	910	106	103	102	102.5	64	64	67	65.5	10:00:00	61	62	63	62.5	3.49	1.53	0.44	0.8	0.58	0.37	0.95	0.62	24.3296				5160	1		1		2	5	1		6	1.2	2
NLK0C	1.03	1.49	2.75	0.67	43	0	0	1	1660	59.9	820	950	115	107	104	105.5	73	69	73	71	09:05:00	82	77	81	79	3.66	1.82	0.56	0.87	0.69	0.52	0.96	0.67	21.7376				180	1		1		2	21	5		8	2	2.66667
NID0M	0.98	0.86	2.63	0.5	43	0	0	0	1730	58	730	880	104	100	104	102	54	65	63	64		74	76	77	76.5	2.35	0.81	0.56	0.96	0.79	0.55	0.96	0.7	19.3792				0	0		1		2	14	5		6	1.5	2
PFA0G	0.91	2.25	2.69	0.39	51	0	0	1	1575	52.3	740	830	139	128	125	126.5	78	81	74	77.5	09:53:00	60	72	55	63.5	2.02	0.81	0.6	0.92	0.75	0.56	0.88	0.74	21.0834				2700	1		1		2	12	4		5	1	1.25
NPY0W	1.38	1.16	3.59	0.49	41	0	0	0	1720	76.8	820	1060	106	101	96	98.5	68	69	64	66.5	09:28:00	83	81	79	80	3.83	2.65	0.32	0.76	0.54	0.39	0.71	0.58	25.96				300	1		2		2	23	5		9	1.28571	1.8
NQY0Y	1.13	3.51	5.46	0.84	56	0	0	0	1590	71.5	920	1060	107	110	107	108.5	54	77	73	75	09:53:59	60	62	62	62	6.28	2.11	0.36	0.6	0.48	0.32	0.8	0.65	28.2821			1	0	0		2		2	23	5		6	1.5	2
PSV0D	0.53	1.22	1.92	0.82	56	0	0	1	1525	41.3	701	887	106	107	98	102.5	67	65	65	65	02:02:00	62	63	63	63	3.32	0.66	0.4	0.67	0.53	10.59	0.91	0.75	17.7587				360	1		0		2	5	1		3	1	1.5
MQB0X	0.82	1.09	2.17	0.29	54	0	0	1	1660	49.9	680	780	108	101	108	104.5	68	64	64	64	09:53:00	68	68	69	68.5	2.96	0.5	0.2	0.8	0.61	0.4	0.71	0.51	18.1086				2760	1		0		2	4	1		5	1.66667	2.5
MAN0D	0.74	3.71	4.11	0.66	42	0	0	0	1550	58.1	750	880	141	117	118	117.5	86	81	80	80.5	11:02:00	68	77	76	76.5	3.59	0.89	0.32	0.56	0.51	0.48	0.64	0.57	24.1831				3180	1		1		2	4	1		8	1.6	2
MNR0J	0.77	1.1	3.04	0.47	51	0	0	1	1530	54.8	810	890	152	144	144	144	92	93	89	91	09:52:00	75	82	83	82.5	4.67	0.83	0.08	0.96	0.73	0.4	0.92	0.71	23.4098			1	1920	1		1		2	4	1		4	1.33333	2
QFH0R	1.06	2.03	2.87	0.7	57	0	0	1	1772	62.1	690	795	117	110	120	115	77	74	77	75.5	08:57:00	78	80	77	78.5	3.39	0.56	0.36	1	0.78	0.59	0.84	0.72	19.7772				300	1		1		2	9	3		9	3	3
NKA0N	1.16	2.22	3.87	0.51	46	0	0	1	1643	74.4	930	1800	145	124	127	125.5	84	80	86	83	09:02:00	69	69	70	69.5	5.31	2.37	0.28	1	0.82	0.2	1.07	0.73	27.5612				1500	1		2		2	6	2		3	1	1.5
NIG0Q	1.51	1.32	3.83	1.01	54	0	0	1	1618	53.7	750	900	114	104	107	105.5	66	66	69	67.5	10:01:59	65	67	70	68.5	2.76	0.95	0.48	0.76	0.57	0.44	0.78	0.57	20.5124				1500	1		1		2	11	4		11	2.2	2.75
NJW0I	1.58	2.73	5.55	0.67	57	0	0	1	1580	64	890	1020	120	110	109	109.5	70	70	63	66.5	09:51:00	68	66	67	66.5	2.96	0.99	0.32	0.68	0.54	0.55	0.95	0.74	25.6369				1800	1		2		2	12	4		8	2	2.66667
QGT0G	0.77	0.54	1.68	0.27	45	0	0	1	1530	37.1	630	760	106	120	125	122.5	78	84	85	84.5	10:45:00	69	64	70	67	2.22	0.56	0.47	0.68	0.57	0.28	0.72	0.59	15.8486				300	1		0		2	6	2		6	1	2
NQT0T	1.09	1.69	3.71	0.5	41	0	0	1	1680	50.7	720	850	131	130	125	127.5	80	77	74	75.5	10:25:59	61	57	55	56	2.79	1.39	0.62	1.02	0.81	0.56	0.84	0.7	17.9634				180	1		0		2	9	3		4	1	1.33333
QIC0S	0.89	1.43	2.81	0.47	52	0	0	1	1595	55.4	760	890	133	131	136	133.5	92	85	94	89.5	10:46:59	76	70	74	72	4.33	1.47	0.31	0.58	0.46	0.44	0.64	0.54	21.7765				4380	1		1		2	8	3		4	1	2
NVK0T	1.24	2.03	3.64	0.59	55	0	0	0	1554	63.8	880	950	127	118	114	116	73	69	68	68.5	09:29:00	80	79	80	79.5	3.86	2.05	0.52	0.87	0.61	0.32	0.8	0.64	26.4191				2760	1		2		0	16	5		3	1	1.5
NJJ0W	1.36	2.79	5.23	0.7	49	0	0	1	1630	53.1	710	900	131	120	130	125	91	91	94	92.5	10:59:00	75	78	79	78.5	4.4	1.16	0.56	0.96	0.73	0.32	0.92	0.57	19.9857			1	120	0		1		2	10	4		8	1.6	2
MNN0G	1.49	0.57	3.42	0.61	55	0	0	1	1660	58.1	740	860	108	99	107	103	69	68	68	68	09:36:00	99	101	99	100	3.09	0.81	0.32	0.8	0.59	0.44	0.7	0.52	21.0843				2250	1		1		2	12	4		8	1.33333	1.6
QYD0A	2.93	2.47	5.15	0.39	48	0	0	1	1552	44.5	720	820	174	148	146	147	96	82	96	89	09:55:00	66	69	71	70	3.56	1.14	0.24	0.75	0.57	0.6	0.88	0.69	18.4747			1	0	0		0		2	4	1		7	1.75	2.33333
MTN0R	1.24	2.24	4.53	0.67	48	0	0	0	1570	62.2	800	950	119	114	120	117	81	74	78	76	11:00:00	77	75	78	76.5	2.62	0.54	0.44	1.12	0.66	0.63	1	0.79	25.2343				2220	1		2		2	7	2		5	1.66667	2.5
PQF0I	1.2	1.41	2.52	0.54	46	0	0	1	1565	49.2	740	844	107	110	101	105.5	68	69	68	68.5	12:05:00	77	71	76	73.5	3.39	0.64	0.47	0.87	0.61	0.43	0.98	0.59	20.088				2280	1		1		2	6	2		6	3	6
PJM0D	1.31	1.41	2.25	0.4	51	0	1	1	1536	48.2	660	840	105	113	105	109	66	67	65	66	11:44:00	70	69	71	70	3.96	1.12	0.56	0.99	0.78	0.68	1.04	0.8	20.4298				2100	1		1		2	4	1		2	0.666667	2
MSQ0R	0.76	0.4	1.8	0.28	56	0	0	1	1630	58.6	640	850	129	123	117	120	75	73	69	71	10:44:00	72	73	75	74	3.36	0.93	0.64	0.96	0.74	0.66	0.9	0.76	22.0558				240	1		1		2	14	5		4	0.8	1
NLS0J	1.03	1.14	2.88	0.32	48	0	0	1	1520	55.6	790	900	107	109	106	107.5	70	70	70	70	09:30:00	57	60	65	62.5	2.59	0.95	0.19	0.96	0.63	0.27	0.96	0.72	24.0651				2820	1		1		2	2	1		4	4	4
NPM0K	1.32	1.59	4.01	0.53	55	0	0	0	1615	56	730	910	106	104	106	105	73	74	72	73	10:13:00	94	95	91	93	3.09	2	0.32	0.71	0.61	0.56	0.8	0.69	21.4705				1680	1		1		0	6	2		7	2.33333	3.5
NNI0E	1.59	2.55	5.5	0.77	47	0	0	1	1600	55.9	680	880	211	202	192	197	123	114	115	114.5	09:53:00	84	83	83	83	4.3	1.69	0.56	0.76	0.64	0.72	0.96	0.84	21.8359			1	2280	1		1		2	8	3		4	4	4
MBN0F	1.39	3.43	4.76	0.69	47	0	0	0	1590	54	810	920	103	101	97	99	63	62	58	60	10:31:00	72	76	72	74	3.69	0.85	0.68	0.88	0.81	0.59	0.78	0.69	21.3599				4740	1		1		2	8	3		1	0.25	1
PEV0A	1.31	3.34	3.78	0.84	59	0	0	1	1529	55.4	780	950	159	155	144	149.5	91	84	91	87.5	10:34:00	60	57	59	58	2.32	1.39	0.65	1.02	0.79	0.76	1.08	0.9	23.6971			1	840	1		1		2	16	5		7	1.4	1.75
NEV0W	0.95	2.09	2.92	0.55	51	0	0	1	1670	68.8	870	980	119	112	112	112	81	79	76	77.5	09:45:00	83	78	76	77	3.53	1.54	0.48	0.92	0.71	0.63	0.95	0.85	24.6692				1710	1		1		2	8	3		5	1.66667	2.5
MQA0W	1.21	2.54	4.47	0.68	59	0	0	1	1470	45.2	630	760	99	107	111	109	67	67	72	69.5	09:47:00	66	67	68	67.5	3.16	0.79	0.2	1.96	1.26	0.36	1.64	1.01	20.9172				0	0		1		2	1	1		6	2	3
NQL0L	1.8	1.04	3.41	0.55	55	0	0	1	1525	53.8	780	910	135	134	137	135.5	82	82	83	82.5	09:39:00	78	78	77	77.5	3.76	1.76	0.24	0.88	0.65	0.51	0.84	0.68	23.1336				240	1		1		2	12	4		6	1	1.2
NHZ0H	1.29	1.96	3.84	0.49	51	0	0	0	1450	42	750	800	108	107	109	108	58	59	57	58	10:09:59	72	71	71	71	1.91	0.68	0.8	1.2	0.94	0.64	1.16	0.85	19.9762				0	0		1		2	4	1		2	1	2
NBA0T	1.1	1.91	2.78	0.36	45	0	0	1	1470	58.2	820	940	124	121	123	122	73	72	76	74	09:23:00	83	80	86	83	2.18	0.46	0.24	0.92	0.48	0.24	1.12	0.62	26.9332				1920	1		2		2	8	3		9	2.25	3
QGI0V	1.16	1	2.36	0.41	49	0	0	1	1596	51.1	780	840	159	143	139	141	91	85	83	84	10:29:00	84	80	80	80	3.96	1.14	0.4	0.72	0.63	0.64	1.14	0.95	20.0611			1	0	0		1		2	7	2		3	0.6	1
QLL0J	1.11	2.13	3.37	0.29	59	0	1	1	1466	47.2	750	830	138	136	139	137.5	83	79	81	80	10:34:00	68	69	68	68.5	2.08	0.74	0.51	0.9	0.66	0.42	1.04	0.84	21.9621				7140	1		1		2	7	2		5	1.25	1.66667
PVV0H	1.06	1.87	3.05	0.48	49	0	0	1	1589	57.3	765	800	102	85	111	98	69	69	73	71	12:02:00	79	85	78	81.5	2.52	1.55	0.4	0.99	0.7	0.76	1.07	0.88	22.6938				660	1		1		2	6	2		6	1.5	3
NDW0V	0.93	1.83	2.4	0.43	53	0	0	0	1590	93.8	1050	1190	153	143	141	142	105	99	95	97	08:57:00	73	69	71	70	5.54	2.77	0.4	0.73	0.51	0.38	0.89	0.67	37.103			1	1620	1		3		2	13	5		5	1.25	1.25
PML0I	0.97	1.39	2.56	0.79	59	0	0	1	1508	35.8	592	733	143	141	135	138	82	84	78	81	11:14:00	78	80	78	79	2.62	0.68	0.75	1.27	0.9	0.56	1.11	0.78	15.7427				1830	1		0		2	7	2		7	2.33333	3.5
NFY0C	1.68	2.41	4.63	0.52	60	0	0	0	1640	55.4	760	870	131	132	134	133	86	88	88	88	11:04:00	65	67	70	68.5	2.79	1.8	0.48	0.84	0.65	0.44	0.6	0.53	20.5979				180	1		1		0	16	5		4	1	1.33333
NHP0X	0.79	1.09	2.73	0.83	56	0	0	1	1535	42.8	670	830	123	132	117	124.5	19	81	76	78.5	09:47:00	78	72	78	75	2.05	1.01	0.52	0.97	0.71	0.56	1	0.77	18.1646				2340	1		0		2	9	3		3	0.75	1
PKJ0C	0.53	1.09	2.22	0.82	53	0	1	1	1545	53.9	810	930	160	149	148	148.5	93	90	90	90	10:19:00	71	73	69	71	3.42	0.7	0.52	0.84	0.66	0.71	1.04	0.84	22.5804			1	2310	1		1		2	7	2		7	1.16667	1.75
NHB0I	1.43	1.87	4.6	0.44	47	0	0	1	1670	65.3	790	890	134	122	118	120	85	73	71	72	10:34:00	75	74	75	74.5	2.25	0.56	0.55	0.83	0.67	0.6	0.91	0.73	23.4143				0	0		1		0	11	4		9	2.25	3
NGZ0F	1.08	1.84	3.07	0.7	60	0	1	1	1629	45.8	690	850	106	103	101	102	66	66	66	66	10:01:59	75	76	78	77	3.73	0.5	0.68	1.11	0.8	0.75	1.56	0.97	17.2593				120	0		0		2	1	1		3	0.75	3
PVQ0D	1.27	2.1	3.7	0.53	42	0	0	1	1648	55.8	781	940	109	106	110	108	80	76	77	76.5	12:30:00	76	80	81	80.5	3.26	1.8	0.48	0.88	0.69	0.48	0.76	0.57	20.5456				0	0		1		2	15	5		8	1.33333	2
NLW0M	1.26	1.77	3.78	0.45	60	0	1	1	1710	54.6	680	850	180	194	218	206	99	113	138	125.5	09:21:00	72	77	93	85	2.82	0.87	0.36	1	0.82	0.88	1.36	1.07	18.6724			1	60	0		1		2	6	2		4	1.33333	2
NIB0K	1.34	2.33	4.68	0.81	56	0	0	1	1530	46.6	720	830	108	104	96	100	66	66	59	62.5	09:03:00	78	73	74	73.5	3.26	0.7	0.43	0.86	0.65	0.44	0.8	0.63	19.9069				0	0		1		2	8	3		4	2	4
PQB0E	0.71	3.65	3.1	0.52	40	0	0	0	1656	68.5	892	925	117	104	105	104.5	71	69	72	70.5	10:23:00	59	58	60	59	4.97	1.96	0.55	0.84	0.68	0.6	0.96	0.84	24.9787				1515	1		1		2	27	5		5	0.625	0.833333
QLH0F	1	2.36	3.65	0.46	55	0	0	1	1592	61.7	785	880	148	142	128	135	90	85	80	82.5	09:59:00	69	69	70	69.5	5.17	0.85	0.35	1.16	0.9	0.88	1.28	1.12	24.3444				0	0		1		2	11	4		9	1.5	2.25
NXH0V	1.52	2.28	2.47	1.93	53	0	0	1	1595	59.5	761	910	107	103	104	103.5	70	68	68	68	11:31:59	71	70	69	69.5	4.13	1.16	0.48	0.72	0.63	0.52	0.83	0.67	23.3881				2610	1		1		2	14	5		7	1.75	2.33333
MQZ0W	1	2.33	3.92	0.47	48	0	0	1	1660	73	930	990	133	146	131	138.5	87	106	81	93.5	10:16:00	71	70	71	70.5	3.53	1.88	0.19	0.67	0.48	0.2	0.76	0.5	26.4915			1	3444	1		2		2	10	4		7	1	1.4
MPP0J	0.67	1.45	2.58	0.44	50	0	0	0	1630	72.7	760	990	111	121	120	120.5	53	73	74	73.5	10:25:59	59	62	65	63.5	2.59	1.14	0.4	0.76	0.6	0.43	0.75	0.63	27.3627				60	0		2		2	8	3		7	1.75	3.5
PVH0T	0.89	2.11	3.44	1.47	55	0	0	1	1609	53.5	879	975	128	117	119	118	80	70	77	73.5	10:17:00	76	82	78	80	3.06	0.97	0.62	1.04	0.79	0.43	0.84	0.66	20.6653				0	0		1		2	8	3		3	0.75	1
NKW0K	1.06	0.99	2.62	0.36	47	0	0	1	1550	53	750	900	131	128	127	127.5	80	74	75	74.5	09:01:00	64	62	65	63.5	3.02	1.1	0.4	0.64	0.51	0.4	0.81	0.6	22.0604				1710	1		1		2	8	3		4	1.33333	4
QZD0C	1.89	1.5	4.12	0.41	48	0	0	1	1650	44.7	710	780	100	116	103	109.5	79	76	74	75	10:01:59	89	81	79	80	3.02	0.79	0.56	0.84	0.72	0.43	0.71	0.56	16.4187				660	1		0		2	6	2		5	1.66667	1.66667
QGM0A	1.76	2.5	4.27	0.8	41	0	0	0	1577	54.3	770	860	105	104	104	104	62	61	57	59	09:58:00	78	76	81	78.5	6.15	1.01	0.44	0.72	0.55	0.4	0.75	0.57	21.8342				2580	1		1		2	9	3		6	1.2	2
MNC0T	1.09	1.32	2.75	0.3	55	0	0	1	1640	60.1	770	940	101	93	94	93.5	58	55	59	57	10:24:00	60	62	64	63	2.62	1.45	0.71	0.01	0.86	0.34	0.92	0.53	22.3453				960	1		1		2	4	1		3	0.6	1.5
MMG0W	1.07	2.37	4.23	0.66	49	0	0	1	1550	58.3	800	940	114	108	104	106	66	67	66	66.5	11:36:00	72	72	74	73	3.73	1.84	0.68	0.96	0.87	0.68	0.92	0.78	24.2664				3600	1		1		2	13	5		7	1.16667	1.4
NFL0P	0.69	2.21	3.93	1	58	0	0	1	1560	61.2	890	910	103	105	99	102	63	62	62	62	09:48:00	63	62	64	63	4.76	1.85	0.72	1.04	0.86	0.76	1.2	0.93	25.1479				1260	1		2		2	14	5		13	1.85714	2.16667
PSY0G	1.11	0.62	2.14	0.62	45	0	0	1	1689	66.8	868	1021	117	117	113	115	73	72	77	74.5	01:46:59	84	85	81	83	4.2	0.99	0.35	0.92	0.65	0.68	1.15	0.86	23.4162				1710	1		1		2	13	5		6	1	1
MTX0B	1.55	1	3.42	0.45	49	0	0	1	1560	49.3	770	840	107	99	106	102.5	71	68	73	70.5	10:15:00	84	89	91	90	2.25	0.62	0.48	0.76	0.62	0.52	0.96	0.72	20.2581				5400	1		1		2	6	2		4	2	2
PKQ0I	1.42	0.83	2.3	0.36	41	0	0	1	1600	51.4	720	830	156	151	144	147.5	93	98	94	96	11:00:00	60	79	82	80.5	3.02	0.68	0.44	0.83	0.66	0.56	1	0.72	20.0781			1	2050	1		1		2	8	3		8	2	2
NIS0D	1.17	1.15	3.16	0.43	43	0	0	1	1640	50.8	720	910	94	94	92	93	62	64	62	63	09:21:00	71	72	74	73	2.85	0.54	0.35	0.59	0.49	0.27	0.67	0.52	18.8876				2880	1		1		2	7	2		8	2.66667	4
MSV0W	0.83	0.83	2.32	0.57	60	0	0	0	1560	48.2	680	780	144	142	142	142	82	80	77	78.5	10:52:00	58	56	57	56.5	3.12	0.42	0.31	0.82	0.6	0.64	0.88	0.74	19.806			1	2520	1		1		2	5	1		4	1.33333	2
QFW0G	1.25	1.39	2.94	0.37	44	0	0	1	1653	45.4	640	780	101	101	99	100	73	76	76	76	09:42:00	76	78	76	77	2.35	0.74	0.4	0.6	0.48	0.52	0.8	0.65	16.6154				3120	1		0		2	7	2		4	1	1.33333
MDA0V	0.4	1.34	2.16	0.49	56	0	0	1	1630	49.9	750	870	116	108	113	110.5	80	79	78	78.5	09:53:00	91	92	92	92	2.48	0.78	0.68	0.95	0.82	0.56	0.8	0.69	18.7813				3120	1		1		2	11	4		3
NCQ0M	0.86	1.36	2.51	0.45	49	0	0	0	1495	50.6	760	840	153	149	162	155.5	82	87	83	85	10:04:00	48	51	52	51.5	3.76	1.12	0.45	0.89	0.74	0.64	1.11	0.87	22.6396			1	0	0		1		2	10	4		5	2.5	5
MMV0K	1.66	3.12	5.13	0.7	52	0	0	1	1670	62	820	910	139	136	135	135.5	95	90	90	90	10:43:00	109	109	102	105.5	2.05	0.72	0.28	0.76	0.47	0.24	0.75	0.43	22.231				2520	1		1		2	14	5		5	0.833333	1
MMT0J	1.14	1.28	2.96	0.45	40	0	0	0	1700	57.7	670	950	120	114	118	116	88	86	87	86.5	10:58:00	92	94	96	95	2.72	1.05	0.44	0.64	0.5	0.39	0.59	0.51	19.9654				1110	1		1		2	4	1		7	1.75	3.5
PJX0M	1.08	1.73	2.45	0.37	42	0	0	1	1643	62.2	850	930	125	119	121	120	75	75	76	75.5	10:20:00	64	62	69	65.5	4.47	1.57	0.2	1.04	0.64	0.52	0.88	0.67	23.0417				3270	1		1		2	10	4		6	0.545455	2
QKA0V	0.79	1.16	2.61	0.6	56	0	0	1	1586	53.1	790	830	148	134	136	135	88	81	85	83	11:15:00	83	87	84	85.5	4.73	1.18	0.39	0.57	0.51	0.4	0.84	0.59	21.11				2880	1		1		2	19	5		5	1	2.5
MNT0L	1.54	1.46	3.81	0.77	42	0	0	1	1600	50.8	690	790	117	118	116	117	76	75	77	76	10:03:00	69	75	76	75.5	2.75	0.87	0.44	0.84	0.66	0.36	0.8	0.63	19.8437				9780	1		1		2	9	3		4	1	4
PLL0G	0.92	1.8	2.36	0.64	45	0	0	1	1550	48.2	675	825	142	132	130	131	87	84	84	84	09:37:00	62	62	59	60.5	2.05	0.54	0.35	0.72	0.56	0.51	0.9	0.67	20.0624				2940	1		1		2	8	3		6	1.5	2
MNX0P	1.03	1.24	3.45	0.36	50	0	0	1	1660	60.6	760	880	142	147	135	141	86	93	87	90	10:29:00	66	68	67	67.5	2.82	0.7	0.32	0.8	0.67	0.42	0.87	0.64	21.9916			1	360	1		1		2	12	4		5	1	1.25
PPK0L	0.8	0.93	2.25	0.8	51	0	0	1	1658	49.6	745	794	123	126	120	123	70	66	67	66.5	01:01:59	68	66	67	66.5	3.26	1.05	0.28	0.95	0.74	0.64	0.96	0.02	18.0432				1800	1		0		2	7	2		4	1	2
PTE0N	0.84	1.52	3.06	0.61	52	0	0	1	1659	68.9	913	1054	113	102	108	105	74	71	66	68.5	10:28:00	86	86	83	84.5	3.66	1.38	0.42	0.68	0.55	0.43	0.74	0.57	25.0338			1	0	0		2		2	10	4		7	1.75	2.33333
NZI0B	1.25	1.98	4.61	0.42	50	0	0	1	1516	52.8	800	909	155	145	144	144.5	102	95	95	95	09:32:00	59	55	54	54.5	3.66	1.41	0.2	0.96	0.78	0.71	1.26	0.97	22.9739			1	3300	1		1		2	13	5		10	2	2.5
MMB0Q	1.09	0.62	2.16	0.39	57	0	0	1	1640	51.8	830	870	104	95	97	96	70	62	64	63	10:08:00	84	78	74	76	3.89	1.57	0.42	0.68	0.57	0.6	0.72	0.66	19.2594				0	0		1		2	7	2		5	1.25	1.66667
QQY0F	0.74	1.82	3.4	1.14	50	0	0	1	1606	49	710	820	98	95	104	99.5	57	60	64	62	09:42:00	63	64	71	67.5	3.29	0.85	0.44	1.41	0.67	0.56	1	0.8	18.9979				2940	1		1		2	4	1		9	3	4.5
NSR0W	1.98	2.62	5.28	0.61	54	0	0	1	1600	49.8	660	900	115	120	109	114.5	71	70	66	68	09:31:00	75	74	74	74	2.89	0.75	0.4	0.68	0.53	0.52	0.76	0.63	19.4531				2300	1		1		2	9	3		5	1.25	1.66667
QNF0H	1.28	1.42	4.2	0.7	53	0	0	1	1566	68.3	870	1030	216	208	234	221	112	122	124	123	10:08:00	70	86	99	92.5	2.52	2.23	0.6	0.93	0.78	0.6	1	0.76	27.8508			1	1860	1		2		2	9	3		4	1	2
QRV0E	1.96	2.69	4.39	1.01	49	0	0	1	1627	57.1	720	840	149	163	160	161.5	94	103	104	103.5	09:13:00	115	148	143	145.5	4.47	1.08	0.39	0.67	0.52	0.4	0.68	0.53	21.5705			1	140	0		1		2	13	5		4	0.5	1.33333
PPC0D	0.84	0.86	2.38	0.71	55	0	1	1	1585	52.3	728	918	77	82	75	78.5	49	50	48	49	12:47:00	72	71	71	71	3.93	1.9	0.48	0.91	0.67	0.56	0.95	0.7	20.8182				0	0		1		2	6	2		5	1.25	2.5
NPB0Y	1.15	3.73	5.38	0.63	59	0	0	0	1715	72.6	959	1054	150	139	133	136	95	96	94	95	08:17:00	127	121	122	121.5	5.41	2.42	0.48	0.88	0.68	0.6	0.84	0.71	24.6836		1	1	180	1		1		2	28	5		10	3.33333	3.33333
QFV0F	1.41	1.61	3.53	0.85	52	0	0	1	1585	51.2	760	860	159	147	147	147	98	103	96	99.5	09:16:59	77	81	80	80.5	2.08	0.64	0.52	0.79	0.68	0.4	0.8	0.64	20.3803			1	0	0		1		2	9	3		4	1.33333	2
QHL0B	0.49	0.99	1.74	0.25	50	0	0	1	1587	79.7	960	990	120	113	114	113.5	80	79	79	79	10:21:00	62	57	59	58	3.02	2	0.27	0.62	0.49	0.36	0.68	0.48	31.645				0	0		3		2	10	4		6	1.5	2
NMW0P	1.18	0.91	2.72	0.49	59	0	0	0	1640	59.9	810	940	127	118	117	117.5	80	76	80	78	09:39:00	66	65	66	65.5	3.26	2.03	0.6	0.87	0.75	0.55	1.16	0.83	22.271				0	0		1		2	10	4		9	1.8	2.25
PFF0L	0.76	1.03	2.05	0.44	56	0	0	1	1487	41.7	660	760	129	124	120	122	80	71	68	69.5	10:36:00	67	67	65	66	3.26	0.52	0.52	1.16	0.8	0.56	0.89	0.72	18.8588				1350	1		1		2	4	1		10	1.42857	2
QGW0I	0.71	1.17	1.79	0.15	49	0	0	1	1732	72.6	760	990	106	92	92	92	71	61	60	60.5	10:53:00	60	59	60	59.5	4.14	1.14	0.42	0.79	0.61	0.52	0.87	0.7	24.2014				2550	1		1		2	8	3		5	1	1.66667
QVR0H	1.22	2.05	3.13	0.45	56	0	1	1	1506	43.5	720	810	225	220	220	220	120	125	118	121.5	09:49:00	76	82	79	80.5	3.52	0.72	0.54	0.95	0.69	0.57	0.96	0.81	19.1796			1	2430	1		1		2	2	1		7	2.33333	3.5
MLM0B	0.77	1.01	3.08	0.32	46	0	0	0	1560	51.1	750	910	99	94	91	92.5	61	57	60	58.5	10:01:59	67	69	69	69	2.18	0.56	0.52	0.96	0.68	0.44	0.64	0.51	20.9977				1800	1		1		2	7	2		9	2.25	3
QXA0T	1.44	1.84	3.52	0.53	48	0	0	1	1617	52.8	730	820	139	130	126	128	98	97	91	94	10:45:00	109	112	108	110	3.66	0.87	0.64	0.92	0.75	0.43	0.83	0.7	20.1936			1	2640	1		1		2	9	3		5	1.25	1.66667
MAW0K	0.96	3.24	4.17	0.85	47	0	0	1	1510	53.8	810	900	117	101	98	99.5	72	65	64	64.5	11:47:00	57	55	53	54	3.16	1.49	0.56	0.83	0.68	0.59	0.8	0.69	23.5955				0	0		1		2	8	3		3	0.6	1.5
PJG0W	0.93	1.75	2.96	1	54	0	0	1	1606	67.7	920	1020	131	143	137	140	84	85	87	86	11:02:59	79	79	80	79.5	3.02	2.28	0.55	0.87	0.7	0.48	0.68	0.91	26.2481				1620	1		2		2	10	4		4	0.8	1.33333
PNC0B	1.29	1.55	3.03	0.6	46	0	0	1	1537	52.5	720	890	124	123	120	121.5	68	73	73	73	09:57:00	64	66	66	66	2.01	0.5	0.52	0.8	0.67	0.52	1	0.72	22.2235				840	1		1		2	12	4		10	2.5	3.33333
PLF0A	1.52	2.29	3.65	0.51	46	0	0	1	1645	61.3	740	910	219	199	193	196	113	116	113	114.5	01:22:00	123	115	115	115	3.32	0.97	0.66	1.03	0.84	0.68	0.92	0.76	22.6532			1	840	1		1		2	7	2		3	1.5	1.5
MLG0T	1.24	1.34	3.94	0.81	50	0	0	1	1590	58.3	710	870	133	125	143	134	84	85	89	87	12:06:00	106	111	116	113.5	3.19	1.16	0.2	0.68	0.48	0.44	0.8	0.66	23.0608				7860	1		1		2	10	4		5	1.66667	2.5
MQD0A	1.19	1.1	2.8	0.49	57	0	0	0	1450	42.3	650	790	95	91	93	92	57	56	57	56.5	09:35:00	56	60	57	58.5	3.63	0.81	0.46	1.26	0.95	0.8	1.16	0.97	20.1189				300	1		1		2	6	2		3	0.75	1
QGB0M	1.34	1.6	2.92	0.57	54	0	1	1	1514	45.4	660	760	164	158	153	155.5	79	79	84	81.5	09:38:00	67	63	67	65	3.12	0.66	0.43	0.71	0.54	0.71	0.95	0.82	19.8063			1	2520	1		1		2	10	4		8	1.33333	1.6
MKN0A	1	2.29	3.76	0.47	56	0	0	0	1620	53	710	840	176	165	160	162.5	93	95	88	91.5	10:33:00	59	59	57	58	3.22	1.24	0.19	23.2	1.22	0.8	1.32	1	20.1951			1	1080	1		1		2	4	1		4	1.33333	2
MJD0L	0.8	0.99	2.6	0.51	48	0	0	1	1570	50.6	680	820	142	137	136	136.5	85	81	86	83.5	09:37:00	77	78	88	83	2.45	0.79	0.36	0.72	0.57	0.36	1	0.7	20.5282				2760	1		1		2	8	3		5	1.25	1.66667
MQL0I	1.28	1.8	3.44	1.15	55	0	0	1	1550	50.5	720	830	152	137	139	138	90	88	85	86.5	10:51:00	88	87	85	86	2.76	0.74	0.48	0.8	0.64	0.56	0.92	0.72	21.0198				360	1		1		2	10	4		5	1	2.5
NBH0C	1.11	0.88	2.04	0.28	59	0	1	1	1560	44	640	790	139	127	117	122	90	78	83	80.5	10:32:00	81	82	80	81	2.89	1	0.63	0.96	0.79	0.27	0.78	0.62	18.0802				60	0		0		2	14	5		9	1.8	2.25
NMY0R	1.36	1.38	3.19	0.26	53	0	0	1	1550	49.1	705	930	151	139	146	142.5	77	77	80	78.5	09:16:00	56	57	60	58.5	4.5	0.91	0.48	0.76	0.62	0.48	0.76	0.63	20.437			1	0	0		1		2	4	1		8	1.6	2
MPG0B	0.95	2.85	4.27	0.58	49	0	0	1	1620	84.1	1000	1070	122	116	111	113.5	95	83	79	81	09:21:00	90	92	87	89.5	3.93	2.36	0.11	1.19	0.74	0.35	1.16	0.91	32.0454			1	3480	1		3		2	29	5		7	0.7	0.875
MKZ0K	1.81	1.96	5.14	1.16	55	0	0	1	1560	54.5	800	900	131	121	119	120	81	84	81	82.5	10:34:00	81	81	82	81.5	4.46	1.61	0.6	0.78	0.68	0.36	0.92	0.69	22.3948				2880	1		1		2	8	3		4	0.8	1
NXY0L	0.73	1.69	3.66	0.62	58	0	0	1	1611	69.5	850	910	109	113	117	115	71	70	69	69.5	09:24:00	73	66	65	65.5	3.53	1.57	0.47	0.76	0.67	0.74	1.13	0.89	26.779				1995	1		2		2	10	4		7	1.75	2.33333
QLK0I	1.04	1.16	2.57	0.46	44	0	0	0	1616	59	720	920	123	118	118	118	75	71	73	72	10:25:00	84	79	87	83	5.28	1.38	0.43	0.86	0.58	0.48	0.75	0.62	22.5928				7140	1		1		2	7	2		7	1.75	2.33333
MQX0T	0.87	1.89	3.72	0.85	42	0	0	0	1690	72.9	820	1020	125	115	119	117	77	74	76	75	09:48:00	78	83	82	82.5	3.66	1.02	0.4	0.88	0.73	0.51	1.04	0.77	25.5243				0	0		2		2	10	4		7	1.4	1.75
MCV0N	1.01	1.19	2.51	0.72	51	0	0	1	1600	50.5	730	790	127	129	125	127	84	89	92	90.5	09:32:59	77	75	81	78	3.46	1.41	0.48	0.72	0.6	0.6	0.88	0.76	19.7266			1	2940	1		1		2	7	2		3	1.5	3
PNX0W	1.54	2.11	3.51	0.63	50	0	0	1	1712	52.8	757	829	100	98	90	94	67	66	55	60.5	01:12:00	86	89	84	86.5	4.33	0.85	0.44	0.84	0.62	0.48	0.72	0.61	18.0147				2280	1		0		2	7	2		8	2	2.66667
MTR0V	0.94	2.03	4.12	0.67	57	0	0	1	1690	65.6	710	910	126	114	111	112.5	61	59	59	59	10:59:00	57	60	61	60.5	3.46	0.81	0.59	0.76	0.66	0.64	0.92	0.74	22.9684				30	0		1		2	9	3		4	1	1.33333
NNC0X	1.3	1.35	3.88	0.41	52	0	0	0	1620	56	790	895	195	182	173	177.5	100	102	96	99	09:46:00	107	98	99	98.5	4.47	1.1	0.63	0.79	0.71	0.51	0.88	0.69	21.3382			1	960	1		1		2	12	4		7	1.75	2.33333
NYT0J	0.53	0.73	2.51	0.84	52	0	0	1	1591	54.2	670	860	123	119	113	116	75	70	66	68	08:51:00	59	58	56	57	3.12	0.72	0.48	0.84	0.71	0.52	0.76	0.64	21.4121				3420	1		1		2	8	3		8	1.6	2
QCJ0M	0.98	1.46	3.16	0.47	54	0	0	1	1543	43.3	620	810	130	130	122	126	75	77	73	75	09:43:00	71	69	68	68.5	3.26	0.87	0.44	0.72	0.54	0.32	0.99	0.66	18.1868				3360	1		0		2	6	2		2	0.666667	2
QIV0L	1.7	2.89	4.79	0.94	53	0	0	1	1526	51.2	750	900	134	123	119	121	71	71	70	70.5	09:47:00	62	63	62	62.5	3.26	0.95	0.32	0.88	0.67	0.24	0.92	0.65	21.9867				8820	1		1		2	6	2		11	3.66667	3.66667
QWG0Y	0.79	3.53	3.63	1.11	59	0	0	1	1565	53.9	580	880	130	125	124	124.5	70	72	70	71	09:24:00	55	57	58	57.5	4.87	0.89	0.52	0.87	0.69	0.26	0.91	0.72	22.007				1050	1		1		2	12	4		12	0.923077	1.71429
NIK0V	1.38	1.19	3.1	0.32	56	0	0	1	1530	58.7	820	940	114	107	104	105.5	76	69	76	72.5	09:57:00	77	75	77	76	5.59	1.14	0.36	0.75	0.58	0.48	0.82	0.61	25.0758				1800	1		2		2	12	4		5	1	1.66667
MRK0J	1.16	1.37	3.4	0.53	54	0	1	1	1640	56.7	770	880	143	125	119	122	78	78	72	75	09:30:00	78	75	77	76	2.55	1.24	0.48	0.74	0.62	0.32	0.64	0.54	21.0812				3180	1		1		2	9	3		4	1.33333	2
QJK0E	1.73	1.92	4.02	0.63	57	0	0	1	1657	51.5	750	870	165	162	156	159	91	95	100	97.5	09:40:00	83	82	86	84	3.37	1.01	0.28	0.75	0.6	0.48	0.72	0.6	18.7569			1	6300	1		1		0	9	3		4	2	2
NJE0Q	1.12	1.79	4.1	0.75	60	0	0	1	1610	44	680	790	108	116	101	108.5	60	61	62	61.5	10:11:00	57	57	58	57.5	3.3	0.66	0.56	0.96	0.8	0.71	1.2	0.9	16.9747				0	0		0		2	4	1		6	2	3
MMF0V	0.95	1.79	3.25	0.45	43	0	0	1	1540	60.7	840	1010	120	126	119	122.5	86	90	82	86	09:46:00	81	82	81	81.5	4.67	1.82	0.44	0.64	0.57	0.64	0.96	0.78	25.5945				2520	1		2		2	1	1		5	0.833333	1.25
NPF0D	1.06	1.55	3.08	0.3	52	0	0	1	1580	67.6	790	1050	138	124	127	125.5	80	84	83	83.5	10:24:00	79	80	80	80	2.96	0.76	0.6	0.98	0.73	0.4	1.12	0.78	27.079				3435	1		2		2	3	1		8	2	2.66667
QJN0H	1.29	3.61	4.61	0.26	57	0	0	1	1560	48.7	680	860	133	130	129	129.5	81	77	71	74	09:27:00	66	62	61	61.5	3.84	1.07	0.44	0.76	0.66	0.48	0.84	0.62	20.0115				2670	1		1		2	9	3		8	2	2.66667
QPS0X	1.21	1.53	3.96	0.63	60	0	0	0	1589	51.6	750	890	129	115	126	120.5	79	76	74	75	09:18:00	66	64	65	64.5	4.87	0.72	0.39	0.98	0.74	0.72	0.96	0.82	20.4363				2160	1		1		2	9	3		4	1	4
MEH0F	0.82	0.77	2.2	0.42	59	0	0	1	1620	56.2	750	880	129	114	106	110	81	77	74	75.5	09:48:00	83	84	83	83.5	2.92	1.01	0.43	0.8	0.56	0.6	0.8	0.68	21.4144				3240	1		1		2	6	2		8	2	2.66667
MPQ0K	0.91	1.23	2.64	0.35	53	0	0	0	1540	47	660	810	108	108	98	103	63	69	62	65.5	10:24:00	79	83	88	85.5	1.24	0.7	0.48	0.72	0.59	0.63	0.84	0.73	19.8178				1380	1		1		2	7	2		4	0.8	1.33333
PPE0F	0.71	1.61	2.28	0.84	45	0	0	1	1546	46.1	718	814	138	131	129	130	79	77	82	79.5	12:56:00	96	96	99	97.5	3.73	0.68	0.52	0.88	0.68	0.64	1	0.8	19.2878				840	1		1		2	7	2		5	5	5
NGW0C	1.12	2.51	3.49	0.43	56	0	0	1	1620	52.2	740	900	141	125	127	126	80	77	79	78	10:22:00	82	83	81	82	4.43	0.91	0.48	0.96	0.73	0.56	0.84	0.7	19.8903				2385	1		1		2	8	3		6	2	3
MKD0N	0.83	2.05	3.38	0.67	43	0	0	0	1510	53.8	750	890	96	101	95	98	67	71	70	70.5	10:09:00	72	83	78	80.5	3.36	0.93	0.28	0.76	0.56	0.35	0.71	0.55	23.5955				630	1		1		2	7	2		5	1.66667	2.5
MWI0Q	2.44	2.03	4.54	0.54	55	0	0	1	1600	54	750	840	120	122	109	115.5	75	71	75	73	09:47:00	74	74	75	74.5	3.46	0.83	0.56	1	0.68	0.55	1.16	0.75	21.0938				1710	1		1		2	14	5		9	1.28571	1.8
MYB0M	1.5	0.82	3.42	0.49	58	0	0	1	1500	47.3	780	820	168	138	175	156.5	103	103	107	105	10:23:00	76	76	81	78.5	3.46	0.77	0.35	0.99	0.6	0.43	0.71	0.6	21.0222			1	3900	1		1		2	6	2		2	0.666667	1
QPT0Y	0.63	0.43	1.68	0.49	52	0	0	1	1531	47	710	860	118	117	116	116.5	81	76	76	76	09:24:00	98	92	94	93	3.42	0.76	0.36	0.76	0.56	0.56	1.16	0.72	20.0515				0	0		1		2	6	2		7	1.4	2.33333
MDI0E	0.96	1.87	3.12	0.37	57	0	0	1	1690	59.6	710	900	119	116	117	116.5	79	75	72	73.5	09:57:00	65	66	66	66	6.68	0.68	0.54	0.8	0.69	0.48	0.64	0.56	20.8676				5820	1		1		2	8	3		7	1.4	3.5
PIA0M	1.2	2.28	2.89	0.64	55	0	0	1	1582	57.2	780	880	149	144	139	141.5	96	94	91	92.5	11:27:00	73	71	71	71	2.49	1.43	0.47	0.86	0.61	0.44	1.03	0.76	22.8551			1	1860	1		1		2	12	4		6	1.2	1.5
PKE0W	0.63	2.13	3.37	0.73	46	0	0	1	1730	61.3	790	880	149	139	143	141	97	89	89	89	09:43:00	67	66	69	67.5	3.02	0.94	0.55	0.99	0.7	0.59	0.88	0.71	20.4818			1	3600	1		1		2	11	4		11	2.2	2.75
MAT0I	0.98	2.46	3.53	0.48	47	0	0	0	1620	55.3	810	940	127	116	120	118	79	81	81	81	11:27:00	70	76	73	74.5	4.04	0.95	0.52	0.72	0.63	0.6	0.8	0.72	21.0715				900	1		1		2	6	2		7	3.5	3.5
NAK0D	1.82	0.7	2.8	0.34	41	0	0	1	1430	48.3	680	820	129	117	114	115.5	86	83	83	83	10:01:00	71	72	72	72	2.62	1.45	0.24	0.71	0.53	0.35	0.58	0.47	23.6197				300	1		1		2	5	1		3	0.75	1
PJP0F	0.89	1.06	2.1	0.44	49	0	0	1	1681	52.8	700	840	114	110	119	114.5	78	75	71	73	10:05:00	63	65	66	65.5	2.69	0.37	0.36	0.76	0.65	0.6	0.88	0.74	18.6852				300	1		1		2	7	2		6	2	3
MWB0I	1.11	1.61	2.86	0.6	57	0	0	0	1560	53.3	790	910	146	134	142	138	68	65	62	63.5	10:35:00	73	70	76	73	2.08	0.89	0.36	1.03	0.84	0.44	1.11	0.8	21.9017				1590	1		1		2	11	4		10	1.25	1.66667
MJR0B	0.95	1.97	3.15	0.6	46	0	0	1	1510	49.1	690	830	108	109	112	110.5	67	71	67	69	10:52:00	81	92	87	89.5	3.26	0.7	0.2	0.6	0.38	0.23	0.56	0.44	21.5341				2820	1		1		2	5	1		8	1.33333	2
MIZ0G	1	2.49	3.71	0.46	53	0	0	0	1490	54.5	820	940	106	100	99	99.5	75	73	71	72	11:45:00	75	74	80	77	3.29	1.94	0.67	1	0.86	0.56	0.96	0.82	24.5484				0	0		1		2	5	1		7	3.5	3.5
QEK0S	0.75	1.2	3.09	0.5	55	0	1	1	1647	54.6	710	880	138	131	131	131	68	73	68	70.5	09:31:00	53	54	53	53.5	2.42	1.12	0.44	0.68	0.55	0.56	0.95	0.64	20.1282				2520	1		1		2	7	2		2	0.5	2
NWQ0C	1.72	3.17	1.83	2.23	60	0	0	1	1521	53.7	830	920	134	108	103	105.5	75	70	72	71	10:46:00	65	60	61	60.5	3.93	1.16	0.24	0.8	0.61	0.51	0.84	0.64	23.2122				1203	1		1		2	2	1		6	6	6
PMJ0G	1.14	1.72	2.82	0.35	46	0	0	1	1636	71.5	920	978	137	134	123	128.5	89	87	86	86.5	11:02:00	69	65	68	66.5	6.92	2.05	0.32	0.8	0.59	0.59	0.87	0.73	26.714				2295	1		2		2	8	3		6	1.5	2
MJK0T	0.94	1.92	2.99	0.5	46	0	0	1	1590	81	940	1030	114	106	109	107.5	77	77	75	76	10:41:00	77	77	80	78.5	4.23	2.69	0.08	0.76	0.46	0.19	1.64	0.58	32.0399				5400	1		3		2	6	2		11	2.2	3.66667
NDS0R	0.9	1.54	2.58	0.4	50	0	0	0	1630	55.5	690	880	105	99	93	96	69	68	57	62.5	08:46:00	72	74	69	71.5	1.71	0.87	0.56	0.92	0.73	0.39	1	0.76	20.889				1320	1		1		2	3	1		1	0.333333	1
QJP0I	1.08	1.09	2.91	0.4	60	0	1	1	1575	51.2	750	830	134	133	122	127.5	88	85	83	84	09:30:00	60	58	54	56	3.43	0.64	0.55	0.84	0.71	0.56	0.88	0.73	20.64				840	1		1		2	15	5		8	2	2.66667
MPL0G	1.38	1.84	4.03	0.58	55	0	0	1	1470	50	710	830	104	96	98	97	63	60	63	61.5	09:08:00	69	72	70	71	2.08	0.76	0.39	0.89	0.71	0.68	1.23	0.92	23.1385				7320	1		1		2	2	1		6	1	3
MDG0C	0.22	0.98	1.38	0.73	50	0	0	1	1470	41.1	690	790	89	88	92	90	57	58	60	59	09:37:00	96	91	94	92.5	2.92	0.6	0.4	0.68	0.56	0.31	0.88	0.69	19.0199			1	1740	1		1		2	13	5		7	2.33333	3.5
NJX0J	1.28	1.24	2.87	0.56	46	0	0	0	1570	60.6	820	1020	123	114	118	116	81	77	83	80	09:57:00	79	80	88	84	2.62	1.1	0.36	0.76	0.58	0.44	0.96	0.71	24.5852				2130	1		1		2	13	5		4	1	2
QRC0K	1.11	2.15	2.81	0.49	60	0	0	0	1505	41.6	740	780	104	104	107	105.5	65	68	67	67.5	09:43:00	68	73	72	72.5	3.89	0.85	0.71	1.03	0.84	0.63	0.87	0.75	18.3662				810	1		0		2	7	2		4	1.33333	1.33333
QXV0P	1.07	6.27	5.45	1.31	53	0	0	1	1650	74.5	990	1020	148	139	135	137	105	93	90	91.5	08:47:59	70	69	69	69	7.49	2.94	0.68	1.12	0.88	0.6	1	0.8	27.3646			1	420	1		2		0	23	5		9	1.28571	1.8
MNE0W	0.96	1.36	2.91	0.59	55	0	0	1	1760	69.8	730	990	138	137	129	133	88	82	83	82.5	10:13:00	79	74	81	77.5	2.82	1.26	0.24	0.76	0.59	0.23	0.62	0.45	22.5336				50	0		1		2	7	2		4	1.33333	2
NJV0H	0.98	3.73	6.61	2.02	55	0	0	1	1710	98.6	1100	1110	107	122	114	118	83	76	74	75	09:55:00	86	83	82	82.5	8.53	2.39	0.43	0.98	0.69	0.22	0.87	0.54	33.7198			1	0	0		3		2	9	3		5	1.66667	2.5
MDH0D	0.87	2.11	3.49	0.67	59	0	0	1	1520	48.2	720	850	152	154	151	152.5	86	88	86	87	09:50:00	62	63	66	64.5	3.56	0.87	0.6	0.88	0.7	0.44	0.68	0.58	20.8622			1	240	1		1		2	7	2		6	1.2	2
PLY0S	0.85	1.46	3.11	1.12	47	0	0	0	1580	46.8	720	820	137	129	126	127.5	85	78	77	77.5	11:10:59	89	85	89	87	2.79	1.18	0.4	0.72	0.61	0.44	0.68	0.61	18.747				1410	1		1		2	5	1		5	1	2.5
MSZ0B	0.98	1.3	2.97	0.32	60	0	0	0	1620	49.9	690	810	99	96	93	94.5	61	61	59	60	09:48:00	62	63	79	71	3.09	1.34	0.48	0.72	0.62	0.48	0.72	0.59	19.0139				0	0		1		2	3	1		8	2.66667	8
PFT0B	1.02	2.33	3.09	0.62	48	0	0	1	1703	72.7	900	1030	128	114	119	116.5	71	68	72	70	10:19:00	52	50	49	49.5	5.75	1.8	0.44	0.76	0.57	0.34	0.99	0.58	25.0672				2280	1		2		2	23	5		9	1.5	2.25
MTD0G	1.04	1.11	2.98	0.58	45	0	0	1	1540	55.6	710	890	157	152	150	151	88	88	88	88	11:38:00	93	92	94	93	2.45	1.3	0.43	0.67	0.54	0.28	0.84	0.65	23.4441			1	2040	1		1		2	7	2		10	1.66667	2.5
NCJ0G	1.24	1.23	2.37	0.49	43	0	0	1	1590	71.7	910	990	122	118	116	117	74	71	72	71.5	09:28:00	83	83	79	81	4.87	1.3	0.47	0.88	0.63	0.56	0.96	0.75	28.3612				3180	1		2		2	14	5		6	1.5	2
MTG0J	0.35	1.18	3.5	0.7	50	0	0	1	1460	38.8	660	740	125	130	122	126	90	88	90	89	10:54:00	72	72	71	71.5	2.65	0.52	0.34	0.66	0.5	0.52	0.68	0.61	18.2023				60	0		0		2	12	4		3	0.75	1
QQN0V	1.36	1.74	3.95	0.51	54	0	0	1	1624	55.2	760	840	122	115	118	116.5	75	74	72	73	10:23:00	59	58	58	58	3.43	0.97	0.92	1.2	1.04	0.82	1.28	1.04	20.9299				3075	1		1		2	8	3		6	1.2	2
MLN0C	0.84	0.61	1.87	0.24	55	0	0	1	1520	46.5	610	840	90	92	86	89	63	65	61	63	09:55:00	72	72	72	72	2.86	0.76	0.44	0.64	0.52	0.4	0.63	0.53	20.1264				1260	1		1		2	9	3		13	13	3.25
QLS0Q	0.79	0.96	2.34	0.62	56	0	0	1	1542	47.4	690	870	114	113	102	107.5	67	67	67	67	11:00:00	66	64	64	64	3.36	0.7	0.52	1.14	0.83	0.48	1.04	0.8	19.9347				2130	1		1		2	4	1		7	1.4	1.75
NAB0S	1.55	1.1	3.56	0.69	46	0	0	1	1550	65.1	870	990	124	106	102	104	102	78	68	73	09:29:00	72	70	70	70	2.48	1.22	0.32	0.8	0.66	0.56	0.99	0.76	27.0968				240	1		2		2	14	5		10	1.66667	2
MGE0G	1.51	0.73	2.82	0.34	47	0	0	1	1650	62.8	730	880	119	129	117	123	80	76	77	76.5	10:01:00	96	100	96	98	3.26	0.85	0.48	0.6	0.53	0.44	0.68	0.59	23.067				1200	1		1		2	8	3		7	1.75	2.33333
MEY0W	0.73	0.89	2.5	0.52	48	0	0	1	1600	54.8	730	860	87	91	86	88.5	64	63	59	61	09:38:00	66	65	66	65.5	4.5	0.93	0.52	0.84	0.68	0.52	0.68	0.62	21.4062				900	1		1		2	12	4		7	1.75	2.33333
NVC0K	1.03	1.62	4.21	0.83	55	0	0	1	1574	64.6	850	990	115	114	114	114	72	71	72	71.5	09:48:00	51	53	54	53.5	2.42	1.05	0.43	1.15	0.89	0.45	0.94	0.7	26.0749				3390	1		2		2	10	4		4	1.33333	1.33333
MSY0A	0.86	1.81	2.92	0.42	56	0	0	0	1580	48	710	810	116	118	117	117.5	61	60	63	61.5	10:00:00	54	54	54	54	3.12	0.87	0.75	0.04	0.88	0.8	1.32	1.1	19.2277				60	0		1		2	3	1		4	0.666667	1.33333
MFE0E	1.37	2.68	5.56	0.44	48	0	0	1	1550	66	860	950	146	135	137	136	87	81	80	80.5	10:01:59	72	71	76	73.5	3.69	1.2	0.48	0.83	0.64	0.47	0.63	0.56	27.4714				2190	1		2		2	8	3		6	2	3
LZZ0K	0.91	1.76	3.09	0.47	48	0	0	0	1500	48.3	760	980	113	118	122	120	74	73	71	72	09:55:00	72	67	67	67	3.65	0.6	0.32	0.56	0.45	0.28	0.6	0.45	21.4667				600	1		1		2	7	2		6	2	3
QLI0G	1.04	1.21	3.07	0.32	59	0	0	1	1467	43.3	700	850	163	146	116	131	101	73	63	68	09:55:00	81	77	78	77.5	2.89	0.64	0.68	0.96	0.78	0.63	1.02	0.81	20.12				0	0		1		2	15	5		7	1.75	2.33333
NSH0L	0.8	1.31	2.94	0.48	45	0	0	1	1720	77.1	890	1010	127	122	131	126.5	86	81	85	83	09:15:00	75	73	74	73.5	4.43	2.07	0.44	0.68	0.6	0.56	0.91	0.72	26.0614				150	1		2		0	9	3		8	2	2.66667
MMA0P	1.43	1.52	3.58	0.38	60	0	0	1	1520	50.4	820	950	199	190	174	182	119	116	120	118	10:29:00	90	89	89	89	2.28	1.72	0.67	0.9	0.76	0.28	0.96	0.79	21.8144			1	0	0		1		2	3	1		6	2	3
MIJ0Q	1.42	1.17	3.28	0.37	60	0	0	1	1650	58.9	780	930	151	151	146	148.5	96	92	88	90	12:00:00	74	77	75	76	3.79	1.38	0.68	1.08	0.91	0.6	0.92	0.77	21.6345			1	150	1		1		2	5	1		3	0.75	1.5
MJX0G	0.73	1.65	2.97	0.54	57	0	0	0	1440	46.5	730	840	101	93	87	90	61	61	56	58.5	09:55:00	61	65	64	64.5	3.16	0.91	0.19	0.67	0.4	0.28	0.76	0.51	22.4248				2220	1		1		2	6	2		3	1.5	3
QWH0A	0.67	0.8	1.91	0.8	52	0	0	1	1489	47.9	770	870	141	121	124	122.5	68	63	64	63.5	09:18:00	68	64	67	65.5	3.36	0.95	0.51	0.87	0.71	0.55	0.75	0.66	21.6046				2580	1		1		2	10	4		9	3	4.5
MII0P	0.91	1.79	3.36	0.64	54	0	0	1	1600	60.6	830	930	102	104	91	97.5	72	70	72	71	11:52:00	79	79	81	80	3.09	1.82	0.52	0.88	0.67	0.55	0.76	0.66	23.6719				0	0		1		2	1	1		5	1.25	1.66667
MVE0J	0.86	1.37	2.89	1.03	56	0	0	1	1490	47.5	800	870	121	112	113	112.5	69	70	65	67.5	10:30:00	71	71	71	71	4.57	1.28	0.32	1.36	0.93	0.6	0.83	0.72	21.3954				3480	1		1		2	7	2		9	3	4.5
MVG0L	0.69	0.72	2.16	0.41	58	0	0	0	1540	53.5	750	850	107	106	110	108	70	71	73	72	11:00:00	80	84	83	83.5	3.05	0.99	0.59	0.91	0.72	0.59	0.88	0.73	22.5586				0	0		1		2	8	3		7	1.4	1.75
NCR0N	0.86	2.62	3.1	0.4	42	0	0	0	1610	58	740	890	108	109	115	112	73	72	69	70.5	10:01:00	84	87	85	86	2.96	0.99	0.39	0.76	0.54	0.47	0.72	0.6	22.3757				1845	1		1		2	9	3		11	2.75	3.66667
NXX0K	2.01	1.94	4.77	0.51	53	0	0	1	1583	48	630	780	105	102	99	100.5	66	65	68	66.5	09:22:00	70	71	71	71	3.36	0.44	0.28	0.96	0.69	0.4	0.6	0.5	19.1549				4440	1		1		2	10	4		8	2	2.66667
QLV0S	0.96	1.02	2.69	0.25	51	0	0	1	1588	48.7	670	820	132	125	119	122	86	74	72	73	10:25:00	83	79	77	78	3.29	0.68	0.44	0.76	0.62	0.44	0.84	0.69	19.312				2940	1		1		2	5	1		11	2.75	3.66667
NCD0A	1.41	1.82	3.16	0.36	54	0	0	1	1580	51.7	690	830	103	97	100	98.5	62	62	59	60.5	08:58:00	60	61	59	60	4.03	0.37	0.12	0.72	0.5	0.48	0.84	0.6	20.7098				1710	1		1		2	10	4		5	0.833333	1
NNZ0V	0.68	1.39	2.55	0.35	48	0	1	0	1646	54	764	841	87	85	90	87.5	59	56	55	55.5	08:20:00	58	59	59	59	1.68	0.64	0.48	0.92	0.67	0.6	0.96	0.78	19.9312				270	1		1		2	15	5		10	2	2.5
MVK0Q	1.39	2.57	5.41	1	59	0	0	1	1590	60.3	840	980	204	210	200	205	89	98	104	101	10:15:00	89	84	83	83.5	3.09	0.74	0.36	0.8	0.61	0.6	0.94	0.77	23.8519			1	1800	1		1		2	10	4		5	1.25	2.5
MIL0S	1.65	1.93	4.47	0.73	46	0	0	1	1620	53.9	760	900	167	145	153	149	12	106	106	106	12:21:00	98	97	95	96	3.5	0.95	0.51	0.82	0.63	0.53	0.84	0.7	20.538			1	0	0		1		2	3	1		7	1.75	2.33333
NWA0K	1.28	2.65	2.11	1.98	60	0	0	1	1634	96.5	1060	1120	135	118	124	121	79	73	70	71.5	09:46:00	78	78	79	78.5	5.84	2.34	0.51	0.84	0.68	0.59	0.88	0.77	36.1429			1	2850	1		3		2	21	5		10	2	2.5
MXW0G	1.07	1.15	3.61	0.7	59	0	0	0	1490	42.5	710	770	119	125	130	127.5	76	78	79	78.5	10:51:00	72	71	77	74	3.02	0.68	0.4	0.84	0.64	0.31	0.65	0.52	19.1433				0	0		1		2	1	1		4	1.33333	4
NZG0Y	0.3	0.57	1.38	0.16	53	0	0	1	1544	56.8	760	950	120	123	124	123.5	82	80	82	81	09:36:00	55	52	53	52.5	3.36	1.74	0.56	0.84	0.7	0.64	0.91	0.79	23.8261				3420	1		1		2	9	3		4	1.33333	2
MVT0A	0.46	0.75	2.71	0.29	50	0	0	0	1600	47	740	840	103	102	104	103	64	69	66	67.5	09:32:59	74	74	77	75.5	2.08	0.91	0.52	0.8	0.64	0.52	0.45	0.7	18.3594				180	1		0		2	9	3		5	1.66667	2.5
MHV0A	0.86	0.75	2.32	0.33	52	0	0	1	1680	64.1	800	940	112	110	108	109	77	77	77	77	10:12:00	73	79	78	78.5	4	1.12	0.64	0.95	0.79	0.75	0.96	0.83	22.7112				5100	1		1		2	4	1		4	1	1.33333
QLW0T	1.14	2.09	3.5	0.47	55	0	0	1	1565	50.1	660	840	149	142	142	142	83	89	85	87	09:00:00	75	76	80	78	2.82	0.52	0.44	0.68	0.54	0.6	0.84	0.67	20.4554			1	6720	1		1		0	12	4		7	2.33333	2.33333
NAN0G	0.57	0.74	1.81	0.44	52	0	0	1	1440	44.2	640	760	132	121	128	124.5	77	70	81	75.5	10:28:00	76	76	81	78.5	2.75	0.43	0.44	0.76	0.57	0.56	0.96	0.76	21.3156				2040	1		1		2	4	1		5	1.25	1.25
NDA0Y	1.21	1.71	2.74	0.35	60	0	0	1	1670	54.6	730	880	105	110	106	108	64	66	66	66	09:51:00	68	70	65	67.5	2.55	0.72	0.24	0.79	0.59	0.51	0.91	0.7	19.5776				780	1		1		2	10	4		3	1	1.5
QBL0M	0.7	0.53	1.91	0.23	57	0	0	1	1590	54.9	710	850	107	103	110	106.5	73	68	70	69	09:42:00	69	67	66	66.5	3.79	0.62	0.4	0.76	0.59	0.56	1.04	0.8	21.7159				3000	1		1		2	9	3		5	1	1.66667
PQE0H	1.54	2.33	3.87	0.82	54	0	0	1	1676	48.2	655	955	107	102	101	101.5	64	57	57	57	12:37:00	66	71	61	66	2.12	0.52	0.6	0.99	0.74	0.59	0.15	0.79	17.1593				480	1		0		2	4	1		5	1.25	1.66667
MCF0Y	0.93	3.26	3.53	0.68	53	0	0	1	1680	56.2	822	940	108	119	111	115	81	90	77	83.5	10:00:00	80	83	72	77.5	4.94	0.91	0.48	0.89	0.69	0.56	0.8	0.67	19.9121				1260	1		1		2	7	2		5	1.66667	2.5
NJS0F	1.62	1.18	3.43	0.53	51	0	0	1	1745	60.4	760	940	102	102	100	101	65	64	65	64.5	09:40:00	62	62	62	62	3.4	0.87	0.39	0.74	0.51	0.32	0.72	0.58	19.8356				2880	1		1		2	13	5		6	2	3
NBR0L	0.78	0.44	2.08	0.53	59	0	0	1	1510	52.3	680	780	106	100	102	101	70	67	64	65.5	10:09:59	74	68	67	67.5	4.73	0.93	0.36	0.71	0.56	0.39	0.84	0.62	22.9376				2055	1		1		2	6	2		4	1	2
MLL0A	0.77	2.19	3.69	0.73	60	0	0	1	1480	55	820	860	114	103	108	105.5	68	72	72	72	10:07:00	67	68	68	68	3.09	1.24	0.8	1.16	0.94	0.54	1.06	0.84	25.1096				2580	1		2		2	5	1		3	1	1.5
QZC0B	0.51	2.1	3.05	1.25	44	0	0	1	1550	55.1	800	890	129	120	117	118.5	87	81	81	81	10:09:00	75	70	71	70.5	4.2	1.82	0.52	0.84	0.69	0.55	1	0.72	22.9344				1800	1		1		2	3	1		7	1.75	2.33333
QCB0E	1.55	1.46	3.72	0.48	41	0	0	1	1537	44.2	660	810	105	105	99	102	67	68	69	68.5	09:36:00	69	73	72	72.5	3.16	0.66	0.4	0.76	0.59	0.4	0.64	0.5	18.71			1	2820	1		1		2	22	5		11	1.1	1.83333
MLS0G	1.25	0.82	3.12	0.72	56	0	0	0	1440	37.8	650	750	131	134	142	138	68	60	72	66	11:00:00	62	63	64	63.5	5.98	0.35	0.24	1.01	0.66	0.64	1.19	0.89	18.2292				2010	1		0		2	1	1		6	3	6
NRW0Y	1.11	1.1	3.56	0.65	50	0	0	0	1540	64.9	900	990	191	192	197	194.5	97	96	97	96.5	09:05:00	75	76	79	77.5	5.61	3.04	0.6	0.84	0.68	0.44	0.79	0.63	27.3655			1	840	1		2		2	10	4		3	1.5	3
QDA0F	1.04	0.5	2.5	0.48	44	0	0	1	1574	53.6	710	870	105	113	108	110.5	69	68	75	71.5	09:44:00	78	74	79	76.5	3.39	0.89	0	0.7	0.56	0.48	0.71	0.56	21.6349				1320	1		1		2	5	1		7	3.5	7
MCR0K	1.13	2.25	3.78	0.57	58	0	0	1	1510	49.4	710	870	140	144	144	144	87	86	84	85	10:29:00	80	83	93	88	3.06	0.62	0.62	0.96	0.75	0.68	0.88	0.76	21.6657			1	2100	1		1		2	10	4		3	0.6	1.5
MXG0Q	0.83	1.88	4.82	0.79	56	0	0	1	1560	61	720	890	151	161	160	160.5	91	94	96	95	10:17:59	131	134	133	133.5	3.06	1.24	0.27	0.68	0.47	0.36	0.64	0.55	25.0657			1	1620	1		2		2	4	1		5	1.25	2.5
PJJ0A	2.4	3.12	4.53	0.57	43	0	0	1	1523	47.8	670	890	95	87	87	87	61	61	60	60.5	11:20:00	68	67	69	68	3.12	1.03	0.48	0.8	0.67	0.48	0.79	0.66	20.6076				540	1		1		2	4	1		2	0.666667	1
NYD0S	1.62	0.76	0.45	1.53	59	0	0	1	1475	38.2	610	720	97	99	112	105.5	59	68	69	68.5	09:44:00	79	75	75	75	2.18	0.91	0.51	0.85	0.68	0.59	0.76	0.67	17.5582				0	0		0		2	11	4		5	1.25	1.66667
PPV0W	1.05	2.26	3.81	0.94	60	0	0	1	1545	48	778	868	149	138	136	137	90	88	91	89.5	12:03:00	86	86	84	85	4.37	1.34	0.48	0.96	0.71	0.64	0.99	0.8	20.1087				300	1		1		2	7	2		3	0.75	1
NGK0Q	0.96	1.91	3.52	0.58	51	0	0	0	1660	55.2	750	860	108	102	105	103.5	65	69	66	67.5	09:06:00	75	76	73	74.5	2.62	0.97	0.4	0.8	0.58	0.44	0.92	0.7	20.0319				840	1		1		2	9	3		7	1.16667	3.5
MJL0V	1.09	1.87	3.48	0.48	45	0	0	1	1550	68.3	920	990	110	104	104	104	74	72	72	72	09:53:00	74	74	72	73	2.35	1.45	0.2	0.44	0.28	0.28	0.63	0.48	28.4287				3240	1		2		2	20	5		6	1.2	1.5
NTE0K	1.53	1.92	4.55	0.74	54	0	0	1	1702	51.3	695	820	150	133	131	132	92	88	83	85.5	08:47:59	68	68	71	69.5	4.2	0.79	0.6	0.92	0.71	0.44	1.04	0.65	17.7092				1980	1		0		2	10	4		6	1	1.2
QCW0A	1.48	1.87	4.35	0.61	57	0	1	0	1569	48.8	670	870	111	87	117	102	69	65	72	68.5		63	61	61	61	5.37	0.95	0.52	0.88	0.68	0.48	0.68	0.54	19.8232				2310	1		1		2	10	4		7	0.875	1.16667
MZR0G	0.8	0.53	2.93	0.46	59	0	0	1	1650	60	820	930	117	112	114	113	77	75	67	71	10:22:00	83	83	83	83	3.26	1.22	0.35	0.69	0.52	0.38	0.68	0.51	22.0386				4320	1		1		2	6	2		3	0.75	1.5
MJJ0S	0.91	4.42	5.59	1.22	49	0	0	1	1510	71.3	940	980	141	132	128	130	92	90	94	92	10:14:00	85	83	92	87.5	4.14	2.11	0.16	0.52	0.35	0.56	0.84	0.73	31.2706			1	4740	1		3		2	15	5		4	1	2
MXB0K	1.27	1.22	3.94	0.55	52	0	0	1	1590	55.4	690	850	113	111	108	109.5	62	65	64	64.5		65	69	70	69.5	2.35	1.01	0.48	0.76	0.62	0.64	0.96	0.79	21.9137				5580	1		1		2	5	1		9	1.8	4.5
PJB0Q	1.22	2.04	2.78	0.46	59	0	0	0	1795	48.9	840	880	206	192	189	190.5	108	106	107	106.5	10:19:00	81	81	82	81.5	3.96	0.85	0.68	1.12	0.9	0.76	1.24	0.99	15.1768			1	720	1		0		2	1	1		5	2.5	5
NVJ0S	1.36	2.41	0.92	1.88	60	0	0	0	1555	60.3	830	930	144	148	136	142	81	77	75	76	09:21:00	64	65	69	67	3.22	1.12	0.37	0.83	0.68	0.67	0.84	0.74	24.9377			1	1305	1		1		2	8	3		4	1.33333	2
PRP0V	0.99	2.71	3.48	0.58	45	0	0	1	1616	64.5	827	1005	123	112	111	111.5	78	73	68	70.5	11:57:00	64	62	60	61	4.1	1.76	0.31	1.11	0.68	0.68	1.12	0.86	24.6989				0	0		1		2	15	5		7	0.875	1.16667
QYX0T	0.91	1.23	1.9	0.5	54	0	1	1	1600	49.7	760	870	97	97	95	96	61	63	59	61	10:23:00	53	52	52	52	3.36	0.72	0.64	0.87	0.73	0.63	0.95	0.8	19.4141				2640	1		1		2	7	2		7	1.4	1.75
MXH0R	0.94	1.15	3.7	0.98	60	0	0	0	1520	38.8	650	760	95	83	84	83.5	57	56	57	56.5		56	56	57	56.5	4	1.08	0.54	0.96	0.83	0.34	0.91	0.68	16.7936				720	1		0		2	6	2		6	1.5	2
NRM0P	0.69	1.39	3.08	0.28	55	0	0	1	1655	83.4	990	1130	148	137	131	134	96	95	95	95	10:24:00	81	83	89	86	3.97	1.51	0.4	0.64	0.49	0.39	0.64	0.5	30.4488			1	120	0		3		2	6	2		6	3	3
PFX0E	0.82	2.87	3.67	1.17	41	0	0	1	1600	66.4	910	980	114	103	100	101.5	78	77	71	74	10:24:00	80	79	80	79.5	3.52	1.59	0.39	0.83	0.6	0.43	0.7	0.55	25.9375				2160	1		2		2	10	4		10	1.66667	2
QIR0I	1.5	1.8	3.22	0.99	52	0	0	1	1574	50.4	760	910	123	121	123	122	78	72	76	74	09:13:00	66	64	68	66	4.5	1.28	0.56	0.76	0.65	0.6	0.84	0.7	20.3433				2910	1		1		2	13	5		5	1.25	1.66667
NQE0E	2.26	1.61	5.33	1.2	51	0	0	1	1590	90.1	1000	1250	146	130	134	132	89	91	89	90	09:53:59	109	109	109	109	5.27	2.27	0.27	0.64	0.52	0.35	0.66	0.52	35.6394				0	0		3		2	21	5		11	0.916667	1.83333
NAT0L	0.88	2.76	2.81	1.06	57	0	0	1	1610	66	870	1040	127	119	117	118	81	74	73	73.5	08:23:59	89	90	90	90	3.9	1.34	0.44	0.8	0.66	0.36	1.16	0.73	25.462			1	360	1		2		2	10	4		13	1.85714	2.16667
MGF0H	1.32	1.56	3.62	0.58	41	0	0	1	1550	51.9	690	840	101	99	102	100.5	62	62	61	61.5	09:15:00	66	67	67	67	5.17	2.21	0.48	0.76	0.62	0.52	0.72	0.61	21.6025				3000	1		1		2	5	1		5	1.25	2.5
QBK0L	0.95	1.42	2.9	0.48	45	0	0	1	1545	49.1	670	870	124	121	124	122.5	85	82	85	83.5	09:29:00	78	74	71	72.5	3.74	0.83	0.44	0.8	0.59	0.64	0.8	0.71	20.5695				2835	1		1		2	8	3		7	2.33333	3.5
MDB0W	0.88	1.65	3.3	0.37	52	0	0	0	1570	50.9	790	920	144	141	129	135	92	93	92	92.5	09:46:00	96	94	97	95.5	3.09	1.96	0.59	0.8	0.7	0.28	0.75	0.59	20.6499			1	0	0		1		2	7	2		4	0.666667	1
NSZ0E	0.94	2.88	3.81	0.43	46	0	0	1	1522	68.6	920	990	116	119	118	118.5	84	88	84	86	08:57:00	73	73	69	71	4.33	1.84	0.59	0.87	0.69	0.6	0.88	0.73	29.6138			1	1860	1		2		2	19	5		5	1.66667	2.5
MXT0E	1.28	0.7	3.14	0.51	57	0	0	0	1490	39.8	620	780	155	171	154	162.5	84	85	85	85	11:41:00	64	63	62	62.5	3.42	0.76	0.48	0.68	0.6	0.52	0.8	0.69	17.9271			1	0	0		0		2	2	1		4	1	1.33333
QLC0A	0.85	2.58	3.86	0.29	46	0	0	1	1622	61.8	810	955	136	126	129	127.5	80	81	80	80.5	10:41:00	62	64	64	64	3.66	0.87	0.43	0.83	0.57	0.44	0.76	0.62	23.4902				2580	1		1		2	4	1		11	2.2	5.5
NXW0J	0.89	2.52	4.7	0.86	46	0	0	1	1553	71.6	920	1000	178	173	166	169.5	114	104	110	107	09:20:00	71	69	70	69.5	3.7	3.47	0.63	1	0.84	0.7	1	0.9	29.6873			1	2160	1		2		2	10	4		4	0.666667	1.33333
MIP0W	0.81	1.09	2.84	0.35	50	0	1	1	1560	39.2	600	740	103	105	97	101	68	69	64	66.5	12:02:00	75	69	70	69.5	4.64	1.3	0.48	0.88	0.7	0.56	0.76	0.65	16.1078				3240	1		0		2	4	1		4	1.33333	2
PJQ0G	1.23	3.38	3.63	0.45	58	0	0	0	1534	47.9	690	800	101	97	103	100	59	61	60	60.5	09:56:00	56	55	56	55.5	3.49	0.68	0.51	0.74	0.58	0.56	0.87	0.69	20.3556				0	0		1		2	8	3		4	0.8	1.33333
MXM0X	1.43	2.1	4.47	0.51	55	0	0	1	1570	51.4	695	790	107	97	78	87.5	65	66	64	65	12:21:00	63	64	66	65	4.64	0.97	0.28	0.76	0.59	0.24	1	0.73	20.8528				0	0		1		2	3	1		7	1.75	2.33333
QLR0P	1.25	0.96	2.89	0.42	54	0	0	1	1503	43.9	650	810	129	129	136	132.5	64	67	70	68.5	11:13:00	66	60	60	60	3.7	0.81	0.84	1.31	0.99	0.64	1.24	0.88	19.4333				3780	1		1		2	11	4		6	2	2
PPZ0B	0.98	1.34	2.79	0.55	53	0	0	1	1702	66.2	805	1005	126	121	119	120	79	81	80	80.5	10:42:00	95	96	101	98.5	3.93	2	0.44	0.68	0.56	0.63	0.81	0.71	22.8528				2460	1		1		2	11	4		8	1.14286	1.6
PFL0S	0.89	1.72	3.13	0.52	54	0	0	1	1478	56	850	930	126	126	124	125	80	77	83	80	10:07:00	60	59	60	59.5	3.02	0.79	0.36	0.98	0.75	0.56	1	0.73	25.6353				0	0		2		2	7	2		13	1.625	3.25
NDD0C	0.97	0.81	1.95	0.45	58	0	0	0	1570	48.4	650	790	141	133	129	131	86	85	81	83	10:56:00	70	74	74	74	2.55	0.64	0.56	1.19	0.85	0.55	1.08	0.71	19.6357				1800	1		1		2	10	4		3	1	1.5
MEP0M	0.63	1.02	2.66	0.42	49	0	0	1	1550	49.7	750	850	125	125	118	121.5	88	88	85	86.5	10:33:00	92	87	88	87.5	4.6	0.93	0.59	0.88	0.76	0.6	0.96	0.75	20.6868			1	4260	1		1		2	1	1		6	2	3
NDP0N	0.88	2.8	3.35	0.97	51	0	0	1	1590	54.4	800	900	115	122	112	117	61	76	76	76	09:52:00	72	79	78	78.5	4.1	0.93	0.14	0.71	0.6	0.19	0.78	0.64	21.5181				2115	1		1		2	6	2		2	0.5	2
MYD0P	1.73	2.21	5.5	1.09	46	0	1	1	1570	53.4	770	870	142	132	140	136	85	83	86	84.5	10:09:59	94	93	96	94.5	4.06	1.8	0.27	0.68	0.46	0.52	0.72	0.61	21.6642				2220	1		1		2	4	1		5	2.5	5
MYF0R	1.12	2.15	5.15	0.87	53	0	0	1	1510	48.8	690	790	109	116	107	111.5	69	73	70	71.5	09:31:00	65	66	64	65	2.92	1.82	0.59	1	0.81	0.36	0.92	0.72	21.4026				4920	1		1		2	3	1		2	1	2
MFQ0Q	1.13	0.85	2.63	0.35	42	0	0	1	1620	52.1	670	820	106	103	94	98.5	63	60	63	61.5	10:52:00	76	77	78	77.5	3.52	0.72	0.4	0.67	0.52	0.52	0.88	0.67	19.8522				1260	1		1		2	3	1		5	0.625	1.25
QLQ0N	0.78	1.43	2.39	0.32	57	0	0	1	1678	57	760	910	118	117	109	113	69	70	65	67.5	11:09:00	61	59	61	60	2.89	0.87	0.56	0.8	0.69	0.56	0.96	0.75	20.2437				7140	1		1		2	9	3		7	2.33333	2.33333
PPX0Y	0.99	3.67	3.97	0.63	51	0	0	1	1620	75.2	934	1072	153	135	117	126	84	84	79	81.5	10:51:00	61	60	59	59.5	4.77	2.13	0.32	0.73	0.59	0.51	0.83	0.64	28.6542			1	930	1		2		2	23	5		10	1.66667	2
NST0Y	0.66	1.27	3.53	0.46	47	0	0	0	1585	70.3	910	1020	111	104	101	102.5	74	73	71	72	09:21:00	70	69	66	67.5	2.25	1.84	0.53	0.8	0.66	0.47	1.14	0.71	27.9832				120	0		2		2	13	5		7	1.4	1.75
MIM0T	1	1.27	3.25	0.7	51	0	0	0	1620	61.8	830	880	99	94	98	96	70	67	66	66.5	11:49:00	74	78	76	77	4.8	1.16	0.55	0.83	0.75	0.68	0.96	0.82	23.5482				3180	1		1		2	9	3		4	0.666667	1.33333
NDY0X	1.97	1.78	3.18	0.3	55	0	0	1	1565	49.7	720	910	142	130	133	131.5	94	92	90	91	09:15:00	81	82	81	81.5	2.72	0.91	0.4	1	0.63	0.32	0.81	0.58	20.2921			1	2520	1		1		2	10	4		11	1.83333	2.2
MVX0D	0.93	2.25	3.64	0.59	41	0	0	1	1590	50.1	700	820	106	104	100	102	66	69	62	65.5	09:26:00	78	77	78	77.5	2.32	0.41	0.32	0.8	0.59	0.27	0.94	0.58	19.8173				2280	1		1		2	8	3		8	1.6	2.66667
NFK0N	1.18	1.52	3.94	0.7	60	0	1	1	1720	64.4	830	880	179	169	173	171	110	114	103	108.5	09:52:00	83	82	82	82	2.28	0.6	0.8	1.39	1.01	0.75	1.52	1.03	21.7685			1	540	1		1		2	9	3		6	0.75	2
NNY0T	1.06	2.7	4.29	1.2	53	0	0	0	1632	106	1270	1325	192	188	176	182	116	96	110	103	08:20:00	64	70	45	57.5	8.49	3.14	0.19	0.72	0.6	0.28	0.84	0.75	39.7984			1	900	1		3		2	12	4		6	3	3
QID0T	1.18	1.82	3.54	0.65	55	0	0	0	1570	49.9	750	840	166	144	145	144.5	97	90	87	88.5	09:05:00	55	54	54	54	2.52	0.7	0.63	0.99	0.81	0.8	1.04	0.93	20.2442			1	7140	1		1		2	7	2		4	1.33333	1.33333
MYM0A	1.3	1.44	4.1	0.8	42	0	0	1	1670	54.7	730	830	120	120	110	115	74	75	77	76	09:21:00	77	83	84	83.5	2.01	0.96	0.48	0.92	0.69	0.48	0.79	0.6	19.6135				4140	1		1		2	9	3		8	1.6	2
MYN0B	1.35	1.45	4.18	0.35	56	0	0	1	1680	57.7	720	840	110	99	104	101.5	60	61	63	62	09:46:00	58	59	60	59.5	3.96	1.18	0.4	0.71	0.63	0.28	0.72	0.55	20.4436				5040	1		1		2	11	4		8	1.6	2
QNJ0L	1.02	1.6	3.37	0.59	43	0	0	1	1587	54.2	730	910	115	111	112	111.5	67	66	69	67.5	11:29:00	58	54	57	55.5	2.32	0.79	0.36	0.84	0.6	0.44	0.8	0.6	21.5202				0	0		1		2	16	5		8	1.14286	1.33333
NKR0G	1.38	2.23	4.22	0.48	56	0	1	1	1610	71.2	930	1040	113	103	104	103.5	87	85	83	84	08:58:00	94	96	85	90.5	2.62	1.56	0.56	0.99	0.69	0.52	1.04	0.76	27.4681				4440	1		2		2	6	2		5	1.66667	2.5
QJT0M	0.87	1.15	2.51	0.81	60	0	1	1	1505	53.3	760	890	209	192	203	197.5	113	125	114	119.5	10:49:00	69	75	69	72	3.76	1.55	0.42	1.04	0.76	0.44	0.92	0.71	23.5317			1	0	0		1		2	11	4		5	1	1.66667
QDF0K	0.76	0.95	2.62	0.65	49	0	0	0	1485	39.8	720	710	183	167	158	162.5	88	81	79	80	09:20:00	66	65	65	65	3.7	0.6	0.39	1.28	0.93	0.23	1.63	1.15	18.048			1	1140	1		0		2	2	1		1	0.5	1
MJH0Q	0.98	1.54	3.46	0.56	60	0	0	1	1620	46.6	710	770	158	154	143	148.5	87	81	82	81.5	10:56:00	73	69	71	70	2.92	1.04	0.8	1.01	0.9	0.84	1.28	0.98	17.7564			1	3060	1		0		2	10	4		14	1.75	2.8
MSM0N	1.46	1.63	4.2	0.8	60	0	0	1	1570	51.2	630	840	101	97	95	96	59	60	61	60.5	10:30:00	74	73	73	73	2.62	1.32	0.6	0.79	0.67	0.71	0.87	0.79	20.7716				180	1		1		2	6	2		8	2	2
NMS0L	0.7	2.5	3.89	1.21	56	0	0	0	1660	78.3	890	1040	150	148	147	147.5	79	80	84	82	10:07:00	68	70	75	72.5	6.05	2.59	0.48	0.84	0.65	0.48	1.04	0.76	28.4149			1	1500	1		2		2	8	3		5	0.714286	1.66667
MXR0C	0.92	1.94	4.32	1.27	55	0	0	0	1560	43.5	680	780	100	96	97	96.5	71	68	68	68	10:25:00	78	79	78	78.5	3.19	1.38	0.44	0.72	0.61	0.28	0.96	0.61	17.8748				2100	1		0		2	8	3		8	2	2.66667
NYG0W	1.39	1.41	4.03	0.68	56	0	1	1	1477	42.6	680	790	119	124	113	118.5	74	73	75	74	09:40:59	70	71	75	73	3.06	0.99	0.56	0.72	0.65	0.68	0.88	0.78	19.5276				2595	1		1		2	16	5		7	1.16667	1.4
MEZ0X	1.3	0.87	3.25	0.39	55	0	0	1	1630	49.7	770	870	89	108	100	104	68	70	67	68.5	09:59:00	88	80	82	81	3.79	1.16	0.52	0.68	0.57	0.44	0.79	0.66	18.706				180	1		1		2	2	1		4	2	4
PLJ0E	1.37	3.25	4.07	0.7	43	0	0	1	1655	53.1	638	862	146	137	141	139	97	89	94	91.5	09:40:00	80	82	87	84.5	2.38	0.85	0.44	0.76	0.57	0.44	0.8	0.68	19.3865			1	2100	1		1		2	3	1		5	1.66667	2.5
QFA0J	1.51	1.69	3.44	0.41	43	0	0	1	1604	60.6	710	960	131	130	127	128.5	80	75	77	76	09:36:00	61	59	63	61	4.64	1.47	0.68	1.04	0.84	0.67	0.99	0.76	23.554				2760	1		1		2	16	5		5	1.25	1.66667
PIQ0E	1.24	1.63	2.39	0.51	47	0	0	1	1632	62.8	820	880	122	117	110	113.5	76	74	71	72.5	10:46:00	66	69	61	65	3.36	1.22	0.52	0.76	0.63	0.6	1.04	0.76	23.5787				300	1		1		2	9	3		6	2	3
QYP0L	0.94	1.87	2.49	0.58	50	0	0	0	1510	42.7	650	790	115	108	117	112.5	77	75	75	75	10:25:59	88	84	80	82	1.68	0.29	0.36	0.63	0.48	0.36	0.75	0.5	18.7272				2880	1		1		2	7	2		6	1.5	2
QKG0C	0.9	1.01	2.19	0.52	59	0	0	1	1605	47.5	670	800	125	107	121	114	77	74	75	74.5	10:13:00	64	59	61	60	3.9	0.62	0.6	0.92	0.73	0.52	0.88	0.75	18.4393				6600	1		0		2	5	1		7	1.75	1.75
QAV0T	1.23	1.42	3.8	0.66	57	0	0	1	1622	74.9	910	1040	162	161	157	159	99	94	92	93	09:12:00	81	68	81	74.5	3.29	1.78	0.43	1.07	0.7	0.64	1	0.8	28.4695			1	300	1		2		2	12	4		6	1.2	1.5
MWG0N	0.33	0.99	2.75	0.51	41	0	0	1	1480	51.5	740	880	119	117	106	111.5	69	72	71	71.5	09:40:59	80	87	79	83	3.26	0.99	0.68	0.96	0.8	0.71	0.94	0.83	23.5117				3000	1		1		2	5	1		8	8	8
MBK0C	1.07	2.06	3.32	0.31	47	0	0	1	1560	56.1	800	940	91	99	93	96	60	68	63	65.5	10:08:00	84	80	84	82	3.66	1.03	0.36	0.8	0.69	0.48	0.68	0.62	23.0523				1680	1		1		2	4	1		4	1.33333	2
QFY0I	0.84	1.17	2.21	0.5	54	0	0	1	1546	52.6	740	860	112	108	110	109	75	72	71	71.5	09:46:00	64	60	60	60	4.5	0.97	0.59	0.96	0.84	0.6	0.92	0.75	22.0073				120	0		1		2	6	2		6	1.5	2
MZI0X	0.96	1.14	2.71	0.29	59	0	0	0	1600	58.1	710	850	117	106	117	111.5	62	59	64	61.5	11:12:00	70	71	77	74	2.89	1.07	0.33	0.53	0.46	0.23	0.57	0.48	22.6953				1980	1		1		2	4	1		5	1.25	1.66667
QNS0V	1.33	2.35	4.97	0.74	52	0	0	1	1708	61.7	780	920	148	148	147	147.5	94	90	91	90.5	10:09:59	65	59	62	60.5	3.57	1.1	0.44	0.75	0.61	0.44	0.87	0.68	21.15			1	3060	1		1		2	10	4		7	0.875	1.4
QMJ0J	1.26	0.77	2.13	0.23	60	0	0	1	1525	50.1	780	890	175	175	166	170.5	93	90	93	91.5	11:05:00	68	65	66	65.5	3.12	1.8	0.44	1.09	0.69	0.51	0.84	0.67	21.5426			1	7140	1		1		2	8	3		3	1.5	1.5
PMS0P	1.46	1.35	3.15	0.58	51	0	0	1	1750	59.6	773	876	112	111	103	107	74	82	77	79.5	12:30:00	71	73	91	82	4.47	0.93	0.6	0.84	0.72	0.74	1	0.85	19.4612				2880	1		1		2	1	1		6	1.5	3
MZM0C	0.29	1.03	2.63	0.44	58	0	0	1	1560	63.1	890	1030	132	133	131	132	79	73	84	78.5	10:00:00	63	62	66	64	2.48	1.18	0.39	0.98	0.78	0.46	0.95	0.7	25.9287				1620	1		2		2	18	5		10	2	2.5
QQZ0G	1.3	1.19	2.09	0.41	43	0	0	0	1560	48.6	720	840	134	137	125	131	82	76	75	75.5	09:40:00	68	60	62	61	3.32	0.64	0.43	0.71	0.58	0.52	0.72	0.64	19.9704				0	0		1		2	2	1		3	1.5	1.5
MAS0H	0.69	1.81	2.83	0.53	48	0	0	0	1620	46.6	720	890	130	115	111	113	77	79	73	76	11:23:00	69	71	69	70	3.83	0.99	0.44	0.64	0.52	0.48	0.68	0.59	17.7564				3780	1		0		2	5	1		6	3	3
MEG0E	1.65	1.61	3.78	0.32	51	0	1	1	1570	52.1	720	820	142	138	161	149.5	98	90	97	93.5	09:40:00	84	82	74	78	3.9	1.26	0.4	0.6	0.51	0.32	0.76	0.62	21.1368			1	1140	1		1		2	6	2		6	3	6
MWK0S	0.51	0.97	3.02	0.41	58	0	0	1	1510	59.9	810	930	154	144	141	142.5	80	88	99	93.5	10:04:00	74	77	74	75.5	2.92	1.53	0.87	1.39	1.07	0.84	1.51	1.2	26.2708			1	300	1		2		2	9	3		4	1	1.33333
NAM0F	1.4	1.18	3.26	0.78	45	0	0	0	1580	61.1	810	880	126	131	131	131	74	79	75	77	10:11:00	78	86	91	88.5	2.48	0.87	0.36	0.84	0.57	0.39	0.69	0.52	24.4752				180	1		1		2	3	1		6	2	6
MTK0N	0.61	0.53	3.02	0.76	50	0	0	0	1580	53.5	735	820	126	117	115	116	83	80	81	80.5	12:16:59	88	88	87	87.5	5.98	1.12	0.36	0.73	0.52	0.44	1.08	0.65	21.4309				0	0		1		2	5	1		3	1	1.5
NXC0P	1.61	1.61	4.21	0.54	49	0	0	1	1634	60.2	740	920	118	114	120	117	79	75	71	73	10:41:00	76	76	78	77	4	1.03	0.56	0.92	0.75	0.28	0.92	0.7	22.5472				1500	1		1		2	12	4		6	2	2
MKL0X	1.23	1.05	3.21	0.31	49	0	0	1	1580	60.9	750	910	135	121	126	123.5	78	83	76	79.5	10:49:00	66	70	73	71.5	3.43	1.43	0.24	1.04	0.53	0.24	1	0.81	24.3951				20	0		1		0	19	5		8	1	1.14286
NDR0Q	0.84	1.9	2.76	0.55	42	0	0	1	1675	56.4	730	930	145	126	118	122	78	79	78	78.5	08:38:00	57	56	56	56	1.95	0.52	0.27	0.6	0.47	0.31	0.83	0.54	20.1025				4500	1		1		2	10	4		9	1.8	3
NYE0T	1.21	1.81	1	1.99	53	0	0	1	1648	52.6	710	890	100	97	100	98.5	61	63	64	63.5	09:39:00	75	77	79	78	3.66	0.62	0.44	0.76	0.61	0.47	1.04	0.85	19.3674				3120	1		1		2	10	4		4	0.8	1
NDN0M	1.09	1.75	3.02	0.63	56	0	0	1	1630	63.1	880	940	144	135	139	137	85	84	85	84.5	10:00:00	57	61	64	62.5	3.8	1.96	0.36	0.72	0.53	0.43	0.96	0.7	23.7495				5400	1		1		2	11	4		4	1.33333	2
MAQ0F	1.23	2.35	3.75	0.4	42	0	0	1	1630	70.5	960	1100	139	136	125	130.5	80	79	76	77.5	11:14:00	60	56	58	57	4.06	1.8	0.79	0.99	0.89	0.76	1.08	0.89	26.5347				0	0		2		2	4	1		7	1.4	1.75
QJE0X	1.41	1.32	2.93	0.42	45	0	0	1	1577	52.8	740	860	104	101	100	100.5	71	72	71	71.5	10:16:00	65	65	67	66	4.1	0.72	0.32	0.7	0.49	0.48	0.8	0.65	21.231				1740	1		1		2	17	5		12	3	4
NDL0K	0.87	2.54	2.64	0.46	41	0	0	1	1670	58.4	730	910	117	112	116	114	63	60	70	65	09:46:00	77	79	73	76	3.59	0.43	0.32	0.72	0.5	0.43	0.81	0.6	20.9402				2700	1		1		0	8	3		7	1.75	3.5
MMD0S	1.2	1.56	3.36	0.49	40	0	0	0	1600	62.7	790	970	117	112	103	107.5	71	71	64	67.5	09:51:00	62	62	61	61.5	4.97	0.76	0.52	0.8	0.65	0.56	0.76	0.69	24.4922				1035	1		1		2	17	5		10	2	2.5
NKG0V	1.03	0.81	2.23	0.52	60	0	0	0	1555	56	840	920	156	145	145	145	90	87	92	89.5	10:05:00	80	82	87	84.5	5.81	1.97	0.32	1.02	0.62	0.2	0.68	0.5	23.1594			1	0	0		1		2	9	3		7	1.4	1.75
PGJ0S	0.97	1.75	2.82	0.71	59	0	1	1	1594	43.9	740	810	121	120	120	120	73	70	73	71.5	12:24:59	68	66	65	65.5	3.59	0.74	0.67	0.96	0.81	0.52	0.76	0.64	17.2778				1950	1		0		2	8	3		5	2.5	5
QHW0K	0.96	1.04	2.08	0.36	47	0	0	1	1543	53.1	750	910	122	109	110	109.5	81	74	71	72.5	09:37:00	101	101	101	101	2.75	1.26	0.28	0.6	0.44	0.48	0.78	0.67	22.303				2460	1		1		2	10	4		5	1.25	1.66667
PLE0Y	1.06	1.61	2.37	0.53	56	0	0	1	1460	40.5	680	750	141	150	147	148.5	88	87	86	86.5	01:50:00	75	69	76	72.5	3.19	0.81	0.63	0.88	0.77	0.81	0.96	0.81	18.9998			1	930	1		1		2	6	2		8	2.66667	2.66667
MGG0I	0.89	0.74	2.28	0.38	42	0	0	1	1590	64.5	900	930	108	104	107	105.5	72	71	72	71.5	09:31:00	79	84	82	83	4.47	1.59	0.44	0.68	0.56	0.48	0.8	0.63	25.5132				2340	1		2		2	4	1		4	1.33333	2
NDZ0Y	1.22	2.25	3.32	0.55	41	0	0	1	1510	64.4	890	990	105	106	104	105	76	78	69	73.5	09:16:59	84	71	77	74	3.12	0.93	0.4	0.68	0.52	0.36	0.62	0.48	28.2444				0	0		2		0	8	3		6	2	3
MKM0Y	1.3	1.92	3.54	0.4	56	0	0	1	1660	42.5	650	750	144	132	135	133.5	94	91	89	90	10:53:00	83	80	79	79.5	3.43	0.58	0.64	0.91	0.56	0.36	0.99	0.62	15.4231				1800	1		0		1	4	1		3	0.75	1
NYB0Q	0.71	0.49	2.59	0.61	55	0	0	1	1524	50.4	760	810	134	135	141	138	80	82	79	80.5	09:53:00	58	56	57	56.5	3.86	1.12	0.59	0.88	0.7	0.56	0.8	0.68	21.7				0	0		1		2	9	3		6	1.5	2
MSE0F	0.75	1.73	2.94	0.78	44	0	0	1	1520	48.5	700	840	113	110	112	111	70	65	58	61.5	09:29:00	69	60	59	59.5	2.86	0.87	0.48	0.68	0.56	0.47	0.91	0.62	20.992				0	0		1		0	12	4		11	1.1	1.375
QIN0F	1.65	1.74	3.79	0.57	52	0	0	1	1563	52.9	670	890	155	157	133	145	92	90	85	87.5	09:44:00	61	59	56	57.5	3.09	0.81	0.44	0.68	0.54	0.44	0.72	0.58	21.654			1	3840	1		1		2	9	3		4	2	2
PHP0B	0.78	1.37	1.99	0.46	41	0	0	1	1613	55.4	730	860	116	112	110	111	66	63	59	61	09:19:00	54	54	57	55.5	2.82	0.58	0.35	0.88	0.51	0.47	0.79	0.6	21.2932				420	1		1		2	10	4		5	1.66667	2.5
NPE0C	2.15	1.04	3.84	0.47	60	0	0	1	1530	40.9	720	740	125	126	127	126.5	86	79	80	79.5	10:15:00	101	103	101	102	1.65	0.85	0.52	0.72	0.59	0.44	0.82	0.62	17.4719				2340	1		0		2	4	1		6	2	3
NRP0R	0.43	1.01	2.69	0.48	59	0	0	0	1540	42.2	690	810	129	130	129	129.5	65	68	65	66.5	09:45:00	63	64	65	64.5	2.96	0.95	0.44	1.11	0.89	0.52	1.36	1.12	17.7939				240	1		0		2	5	1		2	2	2
MAX0L	0.92	2.77	3.24	0.53	45	0	0	0	1620	67.8	830	960	106	104	105	104.5	68	68	66	67	11:55:59	45	46	47	46.5	2.79	0.7	0.44	0.88	0.7	0.59	0.83	0.7	25.8345				3180	1		2		2	4	1		8	2.66667	4
QXB0V	1.05	1.38	2.49	0.46	53	0	0	1	1502	51.3	740	820	133	127	131	129	81	82	76	79	10:38:59	63	64	62	63	3.63	1.32	0.48	1	0.78	0.52	0.76	0.64	22.7393				2220	1		1		2	11	4		8	1.6	2
MBY0P	0.77	1.71	2.66	0.31	55	0	0	1	1630	64.3	830	980	112	114	109	111.5	83	82	76	79	10:15:00	99	101	96	98.5	5.51	0.54	0.6	0.84	0.74	0.52	0.87	0.67	24.2011				4320	1		1		2	6	2		3
MRA0Y	0.86	2.04	4.04	1.08	58	0	0	1	1610	62	830	910	148	140	131	135.5	78	82	78	80	10:23:00	76	76	79	77.5	3.63	2	0.78	0.91	0.63	0.36	0.92	0.66	23.9188			1	0	0		1		1	14	5		7	1.16667	1.4
MBZ0Q	0.93	1.58	2.92	0.43	48	0	0	1	1530	63.2	840	1040	101	100	98	99	68	71	67	69	10:05:00	68	91	84	87.5	3.39	1.94	0.4	0.6	0.51	0.52	0.8	0.65	26.9982				360	1		2		2	5	1		5	1.66667	2.5
MCA0S	0.87	0.65	2.02	0.34	52	0	0	1	1560	53.8	780	860	148	130	129	129.5	83	83	86	84.5	09:56:00	77	79	79	79	4.37	1.47	0.59	0.76	0.67	0.52	0.68	0.6	22.1072				2520	1		1		2	8	3		8	1.6	4
PIE0R	1.07	2.47	3.3	1.01	56	0	0	1	1604	55.4	790	900	148	148	141	144.5	77	81	84	82.5	11:05:00	60	61	63	62	3.56	1.53	0.64	0.98	0.8	0.63	0.88	0.74	21.5328			1	300	1		1		2	8	3		5	1.25	1.66667
QIB0R	0.86	1.09	2.14	0.26	48	0	0	1	1599	42.1	620	770	108	108	109	108.5	53	60	62	61	10:44:00	61	63	66	64.5	3.09	1.01	0.44	0.68	0.59	0.48	0.71	0.59	16.4659				2745	1		0		2	11	4		6	1.5	2
NYJ0A	1.02	1.68	0.57	1.78	41	0	0	0	1535	83.1	960	1070	137	129	118	123.5	82	82	84	83	09:32:00	66	64	70	67	6.81	1.28	0.26	0.75	0.59	0.76	1	0.88	35.2683				1980	1		3		2	11	4		8	1.6	2
QHR0G	1.18	1.31	2.41	0.44	55	0	0	1	1554	50.2	730	830	108	99	98	98.5	61	60	60	60	10:03:00	58	60	65	62.5	1.68	0.72	0.42	0.81	0.61	0.56	0.96	0.74	20.7875			1	7140	1		1		1	5	1		10	1.66667	3.33333
PPM0N	1.09	1.28	2.48	0.72	46	0	0	1	1567	40.4	638	784	107	107	100	103.5	62	71	65	68	12:26:00	81	76	77	76.5	1.78	0.77	0.69	0.91	0.75	0.4	0.8	0.6	16.4529				2160	1		0		2	8	3		5	1	1.25
NRV0X	1.67	1.04	3.66	0.36	56	0	0	1	1525	49.5	750	855	115	113	117	115	74	73	74	73.5	08:58:00	58	56	61	58.5	2.45	1.05	0.44	0.87	0.6	0.43	0.88	0.65	21.2846				2280	1		1		2	6	2		8	2	2.66667
QAQ0P	1.09	1.22	2.88	0.64	56	0	0	1	1570	49.3	680	860	125	125	123	124	75	75	75	75	11:31:59	75	73	78	75.5	3.8	1.08	0.56	0.91	0.74	0.56	0.88	0.69	20.0008				7140	1		1		2	6	2		5	1.66667	1.66667
NDI0H	1.22	2	3.16	0.61	55	0	0	0	1640	60.3	760	950	186	187	190	188.5	124	105	106	105.5	10:25:00	81	79	82	80.5	3.02	0.58	0.55	1.1	0.82	0.62	1.08	0.79	22.4197			1	120	0		1		2	8	3		11	2.75	2.75
MCH0B	0.86	2.44	3.35	0.55	49	0	1	1	1600	65.4	870	1030	131	125	122	123.5	71	80	73	76.5	09:37:00	65	65	68	66.5	5.2	1.8	0.4	0.68	0.52	0.4	0.76	0.39	25.5469				2520	1		2		2	6	2		7	1.4	1.75
QJZ0S	1.43	1.33	3.28	0.38	60	0	0	1	1538	44.4	710	805	139	134	135	134.5	74	72	73	72.5	11:14:00	64	59	61	60	6.11	0.76	0.72	1.08	0.9	0.56	0.92	0.76	18.7703				7140	1		1		2	7	2		5	1.66667	2.5
QRI0R	1.62	2.28	3.42	0.93	58	0	1	1	1620	52.8	740	880	164	161	156	158.5	95	88	90	89		99	96	97	96.5	4.83	1.32	0.39	1.14	0.57	0.48	0.8	0.57	20.1189			1	1770	1		1		2	12	4		4	0.5	1.33333
QMQ0Q	1.26	2.25	5.02	0.45	49	0	0	1	1581	53.2	790	880	107	102	98	100	60	63	57	60	11:12:00	67	65	63	64	2.52	0.62	0.52	0.88	0.71	0.67	1	0.84	21.2837				2640	1		1		2	12	4		4	0.8	2
PGE0M	0.97	4.39	4.92	1.8	55	0	0	1	1490	54.4	810	900	159	145	166	155.5	97	104	98	101	12:10:00	70	71	71	71	4	1.57	0.53	0.76	0.66	0.44	0.8	0.65	24.5034			1	300	1		1		2	4	1		12	2.4	4
MQI0F	0.91	0.91	2.76	0.49	41	0	0	1	1580	61	770	900	160	153	150	151.5	102	103	96	99.5	10:17:59	80	80	79	79.5	4.33	0.64	0.32	0.68	0.52	0.32	0.68	0.52	24.4352			1	6120	1		1		2	10	4		7	2.33333	3.5
QST0F	1.11	1.93	2.89	0.45	55	0	0	1	1569	47.8	690	850	112	110	110	110	72	72	73	72.5	10:59:00	82	82	85	83.5	2.89	0.95	0.47	0.78	0.61	0.6	0.8	0.7	19.417				1200	1		1		2	10	4		7	1.4	1.75
NCN0K	1.61	2.41	3.65	0.43	57	0	0	0	1530	39.6	680	810	96	92	92	92	62	61	62	61.5	09:45:00	67	69	69	69	4.04	0.77	0.48	0.72	0.62	0.55	1.16	0.84	16.9166				900	1		0		0	13	5		4	0.8	1
QCR0V	1.24	1.76	3.5	0.7	53	0	0	1	1514	53.6	710	905	208	209	207	208	119	125	117	121	09:31:00	79	75	70	72.5	4.34	1.3	0.78	1.12	0.93	0.51	1.3	0.92	23.3837			1	3000	1		1		2	6	2		3	0.75	1.5
MCL0F	0.66	2.41	3.22	1.07	56	0	0	1	1460	44.7	780	870	119	111	109	110	77	71	74	72.5	10:08:00	69	67	71	69	4.74	1.01	0.64	0.88	0.75	0.64	0.91	0.73	20.9702				420	1		1		2	6	2		4	0.8	1.33333
MRL0K	1.28	2.16	4.83	0.59	42	0	0	1	1640	74.4	930	1000	163	154	152	153	94	91	91	91	09:57:00	66	68	68	68	4.5	1.65	0.52	0.88	0.72	0.39	0.83	0.66	27.6621			1	480	1		2		2	17	5		9	1.8	2.25
MWP0X	1.27	1.35	4.11	0.61	60	0	1	1	1640	60.5	650	850	169	152	159	155.5	90	93	93	93	09:24:59	74	75	75	75	2.38	0.99	0.39	0.86	0.64	0.28	0.88	0.63	22.4941			1	0	0		1		2	5	1		5	1.25	1.66667
MBA0Q	0.59	1.86	2.81	0.64	44	0	0	0	1520	52.2	740	900	113	93	93	93	81	65	52	58.5	12:40:00	81	88	78	83	2.15	0.7	0.36	0.8	0.53	0.4	0.71	0.55	22.5935				1920	1		1		2	1	1		2	2	2
PIZ0M	1.21	2.45	3.13	0.79	54	0	0	0	1767	51.7	790	890	114	114	107	110.5	68	66	65	65.5	10:07:00	51	50	53	51.5	2.58	0.74	0.75	1.07	0.91	0.68	0.84	0.77	16.5584				1260	1		0		2	6	2		5	1.25	1.66667
QXK0F	0.81	2.41	2.69	0.32	42	0	0	0	1574	62.8	820	930	145	147	138	142.5	93	91	85	88	11:30:00	82	81	79	80	3.22	1.22	0.44	0.75	0.64	0.67	1.08	0.8	25.3484			1	0	0		2		2	14	5		6	2	3
MZQ0F	0.59	0.91	2.58	0.78	45	0	0	0	1580	53.1	670	860	112	96	117	106.5	68	66	64	65	10:06:00	87	88	91	89.5	2.18	0.46	0.07	0.65	0.49	0.23	0.75	0.58	21.2706				540	1		1		2	9	3		6	2	2
QGV0H	1.22	1.09	2.68	0.24	51	0	1	1	1515	44.5	700	790	187	188	187	187.5	110	106	110	108	10:56:00	68	63	72	67.5	2.69	0.58	0.52	0.84	0.63	0.6	0.84	0.73	19.3881			1	225	1		1		2	9	3		8	2	2.66667
NTW0D	1.55	2.45	0.73	2.02	45	0	0	1	1504	47.8	650	830	108	106	106	106	67	72	72	72	09:28:00	67	71	71	71	2.79	1.03	0.36	0.8	0.52	0.4	0.84	0.6	21.1316				1620	1		1		2	10	4		6	2	3
QRD0L	1.5	2.16	3.06	0.67	51	0	0	1	1575	45.6	730	810	125	107	104	105.5	74	70	65	67.5	09:47:00	75	75	79	77	3.79	0.37	0.54	1.04	0.7	0.58	0.79	0.7	18.3825				3210	1		0		2	8	3		4	0.8	1.33333
PIP0D	1.47	2.79	3.87	0.86	47	0	0	1	1420	46.1	690	830	103	96	95	95.5	62	58	61	59.5	09:44:00	76	73	75	74	2.62	0.54	0.52	1.03	0.67	0.6	0.95	0.76	22.8625				2610	1		1		2	5	1		8	2	4
NEM0N	0.84	2.3	2.53	0.48	59	0	0	1	1610	50.8	760	870	123	123	119	121	63	65	61	63	10:14:00	63	62	62	62	1.98	1.53	0.29	1.04	0.73	0.47	0.87	0.69	19.598				600	1		1		2	6	2		2	0.666667	1
QQL0S	1.05	1.29	2.76	0.49	54	0	0	1	1517	47.2	740	820	112	107	104	105.5	73	71	68	69.5	09:43:00	62	65	66	65.5	2.55	0.95	0.55	0.83	0.7	0.6	0.99	0.82	20.5102				2220	1		1		2	5	1		5	1.25	1.66667
MEE0C	0.83	2.45	4.23	1.28	43	0	1	1	1540	57.9	750	940	82	78	74	76	61	56	52	54	09:24:59	96	89	90	89.5	2.93	1.14	0.6	1.06	0.77	0.36	0.59	0.46	24.4139				1320	1		1		2	9	3		4	2	2
NTH0N	1.18	2.94	5.68	1.09	46	0	0	0	1640	110.9	1120	1270	124	135	130	132.5	93	91	94	92.5	11:30:00	87	87	87	87	9.27	2.87	0.44	0.92	0.72	0.55	0.84	0.66	41.2329			1	2005	1		3		2	22	5		5	0.263158	1.66667
MAR0G	0.66	2.04	2.52	0.44	60	0	0	0	1510	43.4	690	850	122	117	109	113	87	82	80	81	11:19:00	83	84	86	85	3.02	0.81	0.47	0.64	0.56	0.55	0.75	0.6	19.0343				1140	1		1		2	7	2		6	2	3
MIK0R	1.39	1.9	4.49	0.53	58	0	0	0	1600	68.9	900	1030	117	114	111	112.5	75	72	77	74.5	12:14:00	78	72	81	76.5	5.78	1.51	0.58	1.03	0.9	0.35	0.96	0.77	26.9141				2640	1		2		2	2	1		4	2	4
PPB0C	0.77	1.29	2.22	1.14	55	0	0	1	1680	44.5	655	815	149	115	132	123.5	77	78	86	82	12:50:00	69	75	73	74	2.38	0.85	0.5	1.05	0.73	0.64	1.08	0.86	15.7667				2295	1		0		2	7	2		3	0.6	0.75
NHD0K	1.04	2.48	4.05	0.46	40	0	0	0	1505	52.6	740	910	143	131	119	125	82	79	78	78.5	10:46:00	93	93	96	94.5	2.89	1.24	0.44	0.68	0.56	0.48	0.64	0.55	23.2227			1	1500	1		1		2	9	3		5	2.5	2.5
NRB0D	1.28	2.44	4.07	0.53	59	0	0	1	1585	67.4	860	1020	141	140	139	139.5	87	87	84	85.5	09:26:00	62	60	61	60.5	3.66	1.51	0.56	1.04	0.78	0.35	1.17	0.78	26.8288			1	360	1		2		0	17	5		9	1.8	2.25
NZC0T	1.1	0.96	3.23	0.54	43	0	0	1	1638	52.1	699	901	135	115	117	116	82	82	74	78	09:14:00	70	73	73	73	3.12	0.91	0.52	0.68	0.61	0.52	0.76	0.65	19.4182				1610	1		1		0	9	3		8	2	2.66667
MMR0H	1.67	1.03	3.23	0.26	56	0	0	1	1550	44.9	720	780	107	96	101	98.5	65	64	64	64	10:27:00	61	57	59	58	3.23	1.01	0.92	1.12	0.68	0.64	0.96	0.81	18.6889				1080	1		1		2	10	4		6	1	1.5
NPK0I	0.92	2.43	4.43	0.92	52	0	0	0	1630	73.3	1030	1050	139	161	140	150.5	91	96	87	91.5	09:50:00	75	70	73	71.5	3.93	1.78	0.48	0.79	0.62	0.68	1	0.83	27.5885			1	180	1		2		2	12	4		6	1.5	2
QYL0I	0.98	1.44	2.48	0.64	41	0	0	1	1556	42.5	670	730	99	97	98	97.5	65	62	53	57.5	10:57:00	80	81	81	81	1.58	0.48	0.43	0.82	0.6	0.48	0.72	0.6	17.5537			1	1410	1		0		1	6	2		4	1.33333	1.33333
QRP0Y	1.26	1.51	2.35	0.36	42	0	0	1	1567	48	720	860	137	126	128	127	78	75	77	76	10:07:00	88	82	84	83	4.6	0.95	0.52	0.68	0.57	0.64	0.88	0.78	19.548				900	1		1		2	4	1		6	2	3
QRN0X	1.07	2.4	3.25	0.48	42	0	0	1	1545	65.1	820	970	130	123	119	121	73	73	71	72	10:21:00	65	63	67	65	3.23	0.72	0.43	0.82	0.64	0.56	1.04	0.77	27.2724				3240	1		2		2	7	2		8	2.66667	4
NIY0I	1.23	1.29	3.38	0.51	51	0	0	1	1640	53	740	860	148	149	144	146.5	88	87	89	88	09:48:00	97	107	101	104	2.08	1.16	0.36	0.68	0.49	0.43	0.74	0.55	19.7055			1	60	0		1		2	7	2		4	1.33333	2
MAL0B	0.7	1.87	3.03	0.74	40	0	0	0	1540	54	800	860	156	164	159	161.5	103	72	121	96.5	10:38:59	91	73	104	88.5	3.4	0.99	0.19	0.72	0.56	0.48	0.75	0.59	22.7694			1	3240	1		1		2	1	1		2	1	1
QPG0K	1.08	1.18	3.46	0.61	51	0	0	1	1514	51.8	720	880	122	116	112	114	79	74	76	75	09:38:00	71	72	78	75	3.89	1.08	0.4	0.67	0.53	0.4	0.72	0.56	22.5984				0	0		1		2	9	3		3	0.6	0.75
MMS0I	0.89	1.21	2.91	0.83	42	0	0	1	1610	58.5	740	890	90	95	92	93.5	63	66	62	64	10:35:00	68	67	71	69	3.66	1.67	0.32	0.6	0.44	0.4	0.6	0.5	22.5686		1		1740	1		1		2	9	3		9	1.8	3
MJN0X	1.27	1.2	3.03	0.32	56	0	0	1	1590	54.6	720	880	120	104	105	104.5	64	59	62	60.5	10:46:59	58	56	56	56	3.8	1.03	0.32	0.88	0.57	0.24	0.88	0.58	21.5972				3360	1		1		2	9	3		7	1.16667	1.75
MZW0K	1.66	2.52	4.57	0.9	60	0	0	1	1610	43.2	610	800	123	149	146	147.5	78	89	83	86	09:08:00	73	79	77	78	2.32	0.37	0.55	1.31	0.99	1.79	1.24	0.95	16.666			1	3780	1		0		2	4	1		5	2.5	5
NRS0V	1.16	1.69	3.29	0.4	49	0	0	1	1605	59.6	790	890	130	122	122	122	84	86	79	82.5	09:52:00	60	60	61	60.5	3.29	1.45	0.24	0.83	0.6	0.56	0.84	0.69	23.1364				420	1		1		2	20	5		8	1.6	2
NBI0D	1.08	0.73	1.9	0.28	41	0	0	1	1670	68.6	860	1060	105	104	102	103	72	67	69	68	10:17:59	67	65	68	66.5	3.66	1.24	0.43	1.11	0.69	0.55	0.91	0.68	24.5975				2940	1		1		2	15	5		6	2	6
QEP0X	1.54	1.64	3.57	0.72	52	0	0	1	1563	39.2	600	750	159	156	116	136	116	102	103	102.5	09:24:59	79	73	81	77	3.43	0.56	0.56	0.88	0.72	0.56	0.92	0.73	16.046			1	660	1		0		2	8	3		7	1.16667	1.4
MRE0D	1.04	1.31	4.49	0.4	46	0	0	1	1690	58.7	750	960	104	104	94	99	70	68	69	68.5	09:23:00	67	67	68	67.5	3.46	1.76	0.35	0.67	0.52	0.51	0.84	0.64	20.5525				5220	1		1		2	5	1		6	1.5	2
QWI0B	1.54	2.2	3.99	0.47	50	0	1	1	1559	55.9	820	920	100	93	92	92.5	72	71	68	69.5	09:16:59	87	92	89	90.5	4.7	1.14	0.47	0.76	0.63	0.52	0.8	0.64	22.9996			1	2820	1		1		2	6	2		3	0.6	1
PRX0D	2.13	2.02	3.79	0.34	55	0	0	1	1709	53.2	780	825	151	138	135	136.5	81	75	73	74	12:24:59	56	52	52	52	4.03	0.74							18.2149				300	1		0		2	5	1		2	0.5	1
MWM0V	1.02	2.77	5.27	1.35	58	0	0	1	1510	70.9	980	990	128	123	115	119	86	84	75	79.5	10:12:00	94	99	98	98.5	6.51	1.98	0.37	0.88	0.67	0.04	1.04	0.68	31.0951			1	1920	1		3		2	6	2		6	1	3
NSI0M	0.88	1.53	3.56	0.42	51	0	0	0	1560	54.9	730	840	116	110	109	109.5	71	73	71	72	09:12:00	81	79	82	80.5	2.93	0.83	0.68	0.96	0.8	0.6	0.92	0.72	22.5592				1350	1		1		2	8	3		5	0.833333	1.66667
NAF0X	1.19	0.82	2.82	0.34	48	0	0	1	1440	42.5	600	770	107	102	101	101.5	54	55	55	55	10:16:00	53	56	55	55.5	2.09	0.62	0.4	0.96	0.67	0.48	0.84	0.68	20.4958				2040	1		1		2	8	3		9	1.5	2.25
QDM0S	1.18	0.87	3.16	0.33	51	0	1	1	1662	54.7	760	860	138	126	133	129.5	79	78	76	77	09:36:00	77	76	75	75.5	2.38	1.14	0.59	0.95	0.74	0.56	0.92	0.74	19.8027				2190	1		1		2	5	1		5	1	2.5
NRC0E	1.17	1.85	3.77	0.48	57	0	0	0	1630	75	940	1050	164	141	144	142.5	90	85	86	85.5	09:32:59	54	54	54	54	2.99	1.38	0.47	0.85	0.6	0.52	0.84	0.66	28.2284			1	5160	1		2		2	20	5		5	2.5	5
NDF0E	1.09	4.12	3.71	1.47	60	0	0	1	1640	51.8	680	800	125	138	136	137	92	90	79	84.5	11:10:59	106	102	109	105.5	4.47	0.97	0.4	0.91	0.72	0.52	0.88	0.71	19.2594				150	1		1		2	12	4		2	0.666667	1
NCZ0W	1.11	2.73	2.98	0.26	55	0	0	1	1610	58.1	810	930	125	128	114	121	74	70	71	70.5	09:44:00	46	45	44	44.5	2.45	0.97	0.71	1.15	0.91	0.54	1.4	1.13	22.4143				1950	1		1		2	7	2		7	2.33333	3.5
MBH0Y	1.13	1.53	3.18	0.47	49	0	0	1	1600	48.2	720	865	142	139	135	137	89	92	88	90	09:51:00	85	90	94	92	3.29	0.89	0.4	0.56	0.49	0.36	0.56	0.45	18.8281				1260	1		1		2	8	3		7	1.75	1.75
NAQ0I	1.64	2.32	4.17	0.56	59	0	0	0	1480	52.6	660	800	117	120	108	114	60	67	65	66	10:41:00	68	70	68	69	2.75	0.81	0.28	0.92	0.67	0.52	0.8	0.69	24.0139				900	1		1		2	9	3		8	1.6	4
LZW0H	0.91	1.47	2.68	0.58	59	0	0	1	1600	63.5	930	1020	128	129	127	128	88	81	78	79.5	10:58:00	91	93	93	93	5.41	2.29	0.68	1.04	0.84	0.59	0.76	0.72	24.8047				540	1		1		2	8	3		5
NSV0A	1	1.64	3.3	0.34	45	0	0	1	1580	86.1	1030	1110	121	120	122	121	75	76	75	75.5	09:16:00	62	59	61	60	5.1	2.15	0.27	0.64	0.42	0.12	0.72	0.6	34.4897			1	2820	1		3		0	12	4		6	2	2
PNA0Y	1.04	2.55	3.51	0.51	56	0	0	1	1641	60.1	750	890	125	117	111	114	65	70	65	67.5	09:53:00	59	50	59	54.5	4.68	1.24	0.4	0.56	0.5	0.44	0.78	0.59	22.3181				920	1		1		0	10	4		7	1.75	2.33333
NFD0G	1.11	1.44	3.55	0.75	56	0	0	1	1630	57.6	760	910	131	116	116	116	81	76	77	76.5	09:19:00	70	67	71	69	2.25	0.54	0.87	1.66	1.07	0.56	1.27	0.97	21.6794				720	1		1		2	8	3		4	0.666667	1.33333
QCA0D	0.23	1.09	0.98	0.17	43	0	0	1	1560	46.6	650	800	105	103	99	101	70	66	63	64.5	09:47:00	71	69	69	69	4.64	0.85	0.36	0.56	0.45	0.36	0.64	0.52	19.1486				3120	1		1		2	5	1		6	2	3
NRA0C	0.84	0.97	2.02	0.25	47	0	0	1	1690	61.5	780	940	159	158	146	152	103	98	93	95.5	09:16:59	65	62	66	64	4.47	1.47	0.44	1	0.68	0.48	0.79	0.64	21.5329			1	210	1		1		2	16	5		5	1.66667	2.5
QSC0M	1.04	1.59	2.45	0.62	53	0	1	0	1573	40.3	710	760	92	85	87	86	62	56	56	56	11:14:00	71	70	69	69.5	2.18	0.45	0.52	0.84	0.69	0.64	0.96	0.8	16.2872				1650	1		0		2	8	3		3	1	1.5
QDW0C	1.23	0.92	2.76	0.28	56	0	1	1	1694	57.3	720	890	127	137	120	128.5	181	86	83	84.5	09:05:00	57	57	55	56	3.49	0.87	0.52	0.88	0.69	0.6	1.04	0.82	19.9677				0	0		1		2	7	2		3	1	1.5
NES0T	0.87	2.11	2.56	0.4	56	0	0	1	1570	60.3	820	930	111	118	110	114	73	77	79	78	10:00:00	75	82	87	84.5	5.44	1.32	0.6	0.88	0.73	0.63	1	0.79	24.4635				1860	1		1		2	14	5		8	1	1.33333
PGL0V	1.69	1.65	3.42	0.47	58	0	1	1	1501	52.9	770	880	118	111	113	112	81	83	76	79.5	11:59:00	75	92	71	81.5	3.09	1.41	0.52	0.96	0.78	0.71	1.28	0.99	23.4798				840	1		1		2	4	1		3	1	1.5
MBR0I	0.93	2.21	3.12	0.35	45	0	0	0	1550	50.5	710	810	103	102	100	101	58	60	56	58	10:25:59	66	65	62	63.5	4.94	0.72	0.4	0.76	0.6	0.4	0.82	0.54	21.0198				1920	1		1		2	12	4		5	0.833333	2.5
NSQ0V	1.58	1.21	4.14	0.65	42	0	0	0	1615	67.1	830	1060	115	111	105	108	74	74	71	72.5	09:38:00	87	83	92	87.5	4.6	2.42	0.44	0.83	0.68	0.51	0.79	0.68	25.7263				1080	1		2		2	14	5		5	1.66667	2.5
NKX0L	1.02	1.4	3.27	0.48	56	0	0	1	1525	46.8	740	830	110	128	115	121.5	80	78	77	77.5	10:49:00	72	69	73	71	3.06	0.54	0.6	0.92	0.75	0.54	0.74	0.63	20.1236				0	0		1		2	12	4		5	1	1.66667
QQA0G	1.26	1.63	3.62	0.74	55	0	0	1	1576	50.8	750	830	130	114	110	112	76	76	67	71.5	09:47:00	61	62	63	62.5	3.66	0.79	0.5	0.95	0.72	0.71	0.96	0.81	20.4527				660	1		1		2	7	2		9	1.8	3
MGP0R	1.13	1.38	3.04	0.63	55	0	1	1	1600	64.4	800	980	123	116	118	117	76	79	80	79.5	10:12:00	75	76	79	77.5	3.43	1.76	0.55	0.79	0.69	0.71	0.96	0.8	25.1563				180	1		2		2	1	1		9	1.5	3
QEI0Q	1.45	2.56	4.1	0.83	52	0	0	1	1556	68.2	850	1010	115	117	115	116	74	76	77	76.5	09:53:59	55	53	54	53.5	4.63	1.72	0.24	0.71	0.61	0.64	0.94	0.77	28.1686				60	0		2		2	9	3		9	2.25	2.25
NAJ0C	0.49	1.48	3.96	0.6	55	0	0	1	1560	51.9	680	790	97	92	88	90	60	56	58	57	09:58:00	73	75	75	75	2.62	0.91	0.24	0.84	0.55	0.52	1	0.68	21.3264				2880	1		1		2	6	2		7	2.33333	3.5
QMI0I	1.32	1.52	3.36	0.23	55	0	0	1	1644	56.2	720	890	141	136	131	133.5	89	92	85	88.5	11:04:00	71	73	72	72.5	3.63	0.58	0.36	0.84	0.53	0.52	0.84	0.67	20.7937				6240	1		1		0	9	3		4	1.33333	1.33333
PEW0B	1	3.29	3.59	0.77	59	0	1	1	1665	51.9	730	810	136	126	125	125.5	76	74	66	70	10:29:00	69	71	68	69.5	4.73	0.66	0.6	1.08	0.84	0.64	0.84	0.74	18.7214				840	1		1		2	6	2		2	0.666667	1
PJZ0P	1.17	1.21	2.41	0.69	48	0	0	1	1631	69.8	930	1000	145	142	134	138	87	87	87	87	10:28:00	71	73	78	75.5	3.36	1.3	0.52	0.84	0.7	0.68	0.88	0.76	26.239				2520	1		2		2	10	4		7	1.75	2.33333
PKA0R	1.41	3.18	3.99	1.31	59	0	1	1	1618	47.9	710	850	147	138	134	136	81	81	91	86	10:32:00	80	75	79	77	3.26	1.14	0.56	1	0.79	0.62	1.81	1.18	18.2969				300	1		0		2	5	1		1	0.333333	1
PFV0C	1.23	1.75	2.8	0.34	41	0	0	1	1618	59	830	920	117	112	113	112.5	73	76	79	77.5	10:04:00	71	74	79	76.5	4.57	1.74	0.39	0.76	0.6	0.44	0.67	0.56	22.5369				3150	1		1		2	10	4		3	0.6	1
PGW0F	0.81	1.75	2.39	0.44	60	0	0	1	1509	40.8	660	800	184	104	105	104.5	61	64	64	64	10:12:00	70	65	66	65.5	1.48	0.54	0.79	1.08	0.94	0.8	1.08	0.93	17.9177				300	1		0		2	9	3		4	2	2
NEQ0R	0.87	4.18	4.09	1.31	57	0	0	1	1690	72.6	880	980	112	112	116	114	63	67	71	69	09:56:00	62	61	69	65	4.73	1.18	0.48	1.03	0.07	0.52	1.04	0.74	25.4193			1	0	0		2		2	10	4		7	1.16667	1.4
MQE0B	1.42	1.53	4.02	0.56	53	0	0	0	1570	53.7	740	830	135	121	122	121.5	83	78	79	78.5	10:44:00	102	102	102	102	3.57	0.99	0.32	0.71	0.56	0.42	0.75	0.61	21.7859				2820	1		1		2	4	1		5	1.25	1.66667
NVI0R	1.71	1.73	3.78	1.78	40	0	0	0	1568	58.9	750	880	113	115	115	115	74	76	72	74	09:12:00	59	58	56	57	2.45	1.99	0.39	0.56	0.47	0.36	0.71	0.53	23.9565				3780	1		1		2	26	5		9	1.8	2.25
MHH0L	1.4	1.54	3.63	0.53	55	0	1	0	1600	52.2	742	820	221	212	206	209	122	126	118	122	10:57:00	67	70	66	68	2.32	0.56	0.63	1.24	0.91	0.08	1.04	0.85	20.3906			1	540	1		1		2	9	3		5	1	2.5
MAB0P	0.87	1.44	2.64	0.51	54	0	0	1	1540	47.1	730	910	92	87	86	86.5	58	56	56	56	10:15:00	62	63	60	61.5	3.76	1.28	0.4	0.72	0.57	0.6	0.8	0.67	19.86				360	1		1		2	14	5		5	1.25	1.66667
NZE0W	0.35	0.68	1.72	0.73	45	0	0	1	1608	53.4	731	873	132	116	138	127	80	81	87	84	09:21:00	60	58	60	59	3.69	0.66	0.51	0.97	0.62	0.72	0.88	0.82	20.6523				2490	1		1		2	6	2		5	1	1.25
PIH0V	1.29	2.42	2.97	0.7	60	0	0	1	1565	43.1	610	810	111	103	100	101.5	64	64	62	63	10:34:00	66	63	64	63.5	3.02	0.56	0.56	1	0.78	0.55	0.95	0.75	17.5974				840	1		0		2	6	2		3	1	1.5
NAW0N	1.34	1.91	3.49	1.02	43	0	1	1	1540	59.2	780	940	120	114	114	114	81	79	75	77	09:44:00	69	70	69	69.5	2.62	0.72	0.32	0.57	0.46	0.28	0.64	0.55	24.9621				120	0		1		2	11	4		9	3	4.5
NAA0R	0.95	2.26	3.6	0.74	45	0	0	0	1560	55.4	750	890	132	128	122	125	79	84	86	85	09:16:00	77	81	80	80.5	1.99	0.83	0.32	0.96	0.69	0.52	1.15	0.87	22.7646				1740	1		1		2	10	4		10	3.33333	5
QFB0K	1.41	0.61	2.53	0.48	57	0	1	1	1530	47.9	750	840	134	119	125	122	87	83	87	85	09:20:00	81	81	86	83.5	3.22	0.64	0.62	0.87	0.75	0.64	0.84	0.75	20.4622			1	2270	1		1		2	4	1		5	1	2.5
PSH0P	1.41	2.05	4.4	0.64	53	0	0	1	1532	42.1	648	788	103	107	107	107	72	64	66	65	10:22:00	68	66	67	66.5	2.65	0.85	0.44	0.83	0.59	0.4	0.74	0.55	17.9376				2340	1		0		2	8	3		8	1.33333	1.6
PRN0T	0.88	2.47	3.38	0.49	50	0	0	1	1563	69.1	948	1036	133	130	134	132	97	96	90	93	12:04:00	79	79	76	77.5	5.27	1.08	0.55	0.91	0.73	0.6	0.96	0.77	28.2853			1	300	1		2		2	11	4		5	1.25	1.66667
MYK0X	1.21	1.6	4.32	0.84	53	0	0	1	1560	60	740	900	135	138	144	141	92	99	102	100.5	09:43:00	74	78	80	79	5.67	1.24	0.31	0.83	0.49	0.31	0.62	0.48	24.6548			1	3180	1		1		2	7	2		13
NDJ0I	1.28	2.67	3.34	1.03	42	0	0	1	1630	55.3	720	970	125	120	117	118.5	88	86	82	84	10:13:00	93	94	93	93.5	2.32	1.08	0.39	0.79	0.61	0.35	0.75	0.64	20.8137				60	0		1		2	14	5		5	1	1.25
PQX0B	1.14	2.03	2.93	0.66	59	1	1	1	1613	49.9	662	813	159	142	146	144	90	78	84	81	09:45:00	54	50	51	50.5	4.87	0.66	0.39	0.93	0.72	0.67	0.96	0.8	19.1793			1	4260	1		1		2	3	1		7	1.75	2.33333
QHN0D	1.29	1.52	2.77	0.58	59	1	0	1	1602	51.4	750	810	145	142	136	139	81	76	72	74	09:03:00	65	65	64	64.5	2.08	1.2	0.67	0.98	0.84	0.2	2.28	1.26	20.028				5040	1		1		2	10	4		8	2	2.66667
MEQ0N	1.3	0.98	2.87	0.42	49	1	0	1	1710	59	710	820	120	117	115	116	72	71	70	70.5	10:27:00	65	64	64	64	6.86	0.7	0.67	0.87	0.76	0.74	0.89	0.82	20.1771				1320	1		1		2	13	5		9	1.28571	1.8
NMV0N	0.57	1.69	2.43	0.7	60	1	1	1	1700	90.4	1020	1060	109	108	105	106.5	74	68	70	69	08:44:00	64	63	62	62.5	7.12	1.53	0.32	0.92	0.63	0.31	0.88	0.71	31.2803		1		240	1		3		2	19	5		5	1.25	1.66667
PQM0Q	0.9	1.43	2.3	0.63	49	1	0	1	1610	50.8	679	800	115	111	107	109	66	63	59	61	12:26:00	57	55	53	54	7.18	0.79	0.48	0.88	0.62	0.52	1.08	0.77	19.598				2580	1		1		2	9	3		7	1.75	2.33333
MSC0D	1.97	2.65	5.07	0.5	54	1	0	1	1690	64.6	710	820	140	127	133	130	79	81	75	78	09:38:00	91	90	100	95	7.63	0.66	0.44	0.71	0.58	0.64	0.92	0.8	22.6183				180	1		1		2	11	4		8	2	2.66667
MIC0I	1.04	1.77	3.66	0.66	40	1	0	1	1660	54.7	678	760	100	97	94	95.5	56	61	60	60.5	09:01:00	85	87	87	87	4.63	0.97	0.47	0.64	0.54	0.31	0.72	0.61	19.8505				4230	1		1		2	11	4		8	2	2.66667
MPM0H	2.17	1.89	5.44	0.61	59	1	0	1	1820	69	670	855	196	174	176	175	106	100	99	99.5	09:21:00	100	96	97	96.5	3.69	0.95	0.36	0.71	0.57	0.43	0.72	0.56	20.8308			1	2640	1		1		2	17	5		9	1.28571	1.8
NIZ0J	1.77	1.13	3.6	0.86	48	1	0	1	1670	49.2	680	720	91	92	91	91.5	51	51	51	51	10:12:00	55	53	54	53.5	3.42	0.41	0.56	0.9	0.71	0.4	0.71	0.52	17.6414				3120	1		0		2	3	1		7	3.5	3.5
NJR0E	1.58	2.47	4.96	0.42	48	1	0	1	1790	76.3	800	950	119	113	115	114	71	71	68	69.5	08:34:00	65	71	69	70	2.42	0.87	0.31	0.68	0.55	0.36	0.88	0.64	23.8132				6360	1		1		2	9	3		8	2.66667	4
QSM0Y	1.79	0.98	2.59	1.29	47	1	0	1	1762	53.1	720	780	135	132	123	127.5	85	87	81	84	09:10:00	79	75	76	75.5	3.39	1.2	0.4	0.72	0.5	0.16	0.64	0.37	17.1034				2280	1		0		2	14	5		8	2	2.66667
QPA0E	1.62	1.86	4.47	0.51	49	1	0	1	1615	50	680	750	155	150	152	151	92	92	88	90	10:12:00	91	96	95	95.5	3.16	0.52	0.64	0.97	0.79	0.72	1	0.84	19.1701			1	2400	1		1		2	7	2		1	0.333333	1
MDW0R	1.56	1.08	3.89	0.34	54	1	0	1	1650	63.9	745	835	115	116	117	116.5	72	74	75	74.5	10:11:00	73	77	76	76.5	4.84	0.56	0.39	0.79	0.62	0.35	0.63	0.49	23.4711				1320	1		1		2	6	2		3	0.75	1.5
NJC0N	0.94	1.09	2.74	0.37	50	1	0	1	1705	60.4	750	870	112	109	107	108	67	68	68	68	09:40:59	53	52	54	53	3.08	0.7	0.52	0.76	0.64	0.6	1	0.74	20.7773				480	1		1		2	11	4		6	1.5	3
MGN0Q	0.79	1.21	2.69	0.67	56	1	0	1	1770	55.7	680	830	111	98	103	100.5	58	60	69	64.5	10:04:00	76	89	86	87.5	6.38	0.83	0.48	0.68	0.6	0.52	0.92	0.66	17.7791				3480	1		0		2	7	2		8	2	2.66667
PKF0X	1.24	2.29	3.02	1.07	42	1	0	1	1720	66.5	800	870	122	116	113	114.5	76	77	76	76.5	09:39:00	78	81	82	81.5	4	0.54	0.4	0.99	0.72	0.64	1.06	0.82	22.4784				3060	1		1		2	15	5		9	1.8	3
NMI0C	1.06	1.18	2.81	0.43	56	1	0	1	1620	44.9	675	770	148	153	146	149.5	94	90	95	92.5	08:59:00	81	83	88	85.5	2.45	0.79	0.44	0.83	0.63	0.48	0.92	0.7	17.1087			1	1020	1		0		2	7	2		4	1.33333	2
NTL0S	1.05	2.14	3.43	0.3	50	1	0	1	1745	71.6	920	930	184	188	185	186.5	121	127	121	124	07:50:00	72	75	69	72	4.98	1.72	0.54	1.04	0.86	0.68	1.1	0.92	23.5138			1	900	1		1		2	11	4		1	0.2	1
QIW0M	1.36	1.34	2.8	0.47	49	1	0	1	1554	46.6	660	780	115	101	104	102.5	78	74	72	73	11:28:00	103	103	102	102.5	3.47	0.52	0.4	0.76	0.54	0.51	0.92	0.71	19.2967				160	1		1		2	10	4		4	1.33333	2
MQH0E	1.5	2.15	3.81	1.16	52	1	0	0	1640	58.2	675	855	141	166	147	156.5	88	94	87	90.5	10:28:00	71	73	72	72.5	4.53	0.77	0.36	0.68	0.53	0.44	0.92	0.67	21.6389			1	0	0		1		2	6	2		6	2	3
QXJ0E	1.06	1.48	2.49	1.05	55	1	1	1	1671	40	590	730	159	155	149	152	95	95	92	93.5	11:39:00	101	100	98	99	3.73	0.52	0.56	0.92	0.76	0.8	1.16	0.93	14.3254			1	900	1		0		2	7	2		5	1.25	1.66667
MLC0P	1.75	0.83	3.94	0.91	51	1	0	1	1550	42.2	650	700	159	149	136	142.5	88	83	84	83.5	11:04:00	62	64	64	64	2.83	0.58	0.36	0.88	0.64	0.4	1.2	0.79	17.565			1	180	1		0		2	11	4		2	0.5	1
QYW0S	1.17	4.85	5.26	1.31	43	1	0	1	1750	85.5	930	1070	114	129	130	129.5	89	81	84	82.5	12:22:00	71	76	72	74	5.77	1.51	0.48	0.64	0.56	0.52	0.91	0.7	27.9184				600	1		2		0	14	5		5	0.555556	1.66667
QXW0Q	0.82	3.31	3.48	0.52	42	1	0	1	1699	71.1	800	890	208	201	211	206	126	122	119	120.5	08:47:00	63	70	67	68.5	4.57	0.91	0.67	1.03	0.8	0.63	0.84	0.74	24.631			1	2340	1		1		2	20	5		10	2	2.5
QFJ0T	2.03	1.21	3.26	0.39	50	1	0	1	1832	79.8	790	940	117	119	120	119.5	81	76	76	76	09:49:00	67	68	68	68	5.17	0.54	0.52	0.84	0.68	0.68	1	0.82	23.7767				4560	1		1		2	16	5		3	0.5	1
QYN0K	0.61	0.93	1.7	0.75	58	1	0	1	1620	49	740	840	118	116	112	114	62	64	61	62.5	09:57:00	59	58	57	57.5	3.63	0.48	0.35	0.68	0.49	0.32	0.68	0.49	18.6709				3030	1		1		2	7	2		6	1.5	2
NSB0F	2.05	1	4.03	0.66	55	1	0	1	1575	47	690	790	83	81	85	83	55	56	58	57	09:19:00	67	70	70	70	3.29	0.58	0.44	0.96	0.66	0.52	0.87	0.69	18.9468				1620	1		1		2	7	2		1	1	1
MGJ0L	1.4	1.04	3.45	0.48	45	1	0	1	1690	63.5	691	830	119	119	117	118	64	63	65	64	09:49:00	62	61	62	61.5	3.83	0.6	0.36	0.64	0.51	0.4	0.76	0.57	22.2331				6660	1		1		2	4	1		2	1	1
QDZ0F	1.39	2.08	4.26	0.64	54	1	0	1	1663	74.9	860	940	118	119	124	121.5	76	77	79	78	08:50:00	72	68	74	71	4.03	1.86	0.59	1.03	0.76	0.72	0.99	0.87	27.083				3000	1		2		0	17	5		13	1.85714	2.6
QKP0K	0.72	1.18	1.87	0.2	43	1	0	1	1575	44.6	660	1740	158	136	139	137.5	80	80	78	79	09:38:00	67	66	64	65	5.4	0.56	0.42	0.72	0.58	0.48	0.72	0.6	17.9793				2820	1		0		2	6	2		5	1.25	2.5
QDC0H	0.81	1.04	2.3	0.38	51	1	0	1	1562	63.3	780	940	111	112	108	110	72	70	78	74	09:42:00	58	61	66	63.5	3.02	0.6	0.56	0.76	0.69	0.59	0.75	0.66	25.9443				3420	1		2		2	6	2		9	2.25	3
QFP0A	1.36	2.49	3.45	0.69	46	1	0	1	1663	55.6	741	789	133	127	126	126.5	81	78	80	79	09:03:00	65	61	60	60.5	5.07	0.56	0.44	0.68	0.55	0.36	0.8	0.52	20.1044				75	0		1		2	9	3		7	1.4	1.75
PKL0E	0.91	2.54	3.1	0.41	43	1	0	0	1772	73.7	730	930	115	117	116	116.5	80	74	73	73.5	08:42:00	79	75	74	74.5	3.59	0.76	0.43	0.62	0.51	0.32	0.68	0.5	23.4715				3060	1		1		2	7	2		11	5.5	11
QQR0Y	1.16	1.49	3.62	0.58	60	1	0	1	1654	42.8	680	750	153	153	140	146.5	92	84	84	84	10:38:59	76	68	70	69	2.15	0.52	0.68	1	0.84	0.84	1.16	1.02	15.6449			1	0	0		0		2	6	2		5	1.66667	2.5
NIT0E	1	0.89	2.42	0.49	45	1	0	1	1700	49	680	850	101	97	94	95.5	68	65	64	64.5	09:26:00	78	75	76	75.5	4.53	0.6	0.36	0.64	0.47	0.52	0.75	0.4	16.955				2910	1		0		2	3	1		3	1	1.5
QKW0R	0.89	0.83	2.06	0.27	55	1	0	1	1769	55	690	800	170	160	159	159.5	105	107	104	105.5	09:45:00	76	79	74	76.5	4.3	0.68	0.52	0.76	0.65	0.44	0.68	0.57	17.5755			1	3540	1		0		2	10	4		6	1.5	2
PQA0D	1.47	1.05	2.34	0.36	54	1	1	1	1598	48	560	758	159	152	150	151	93	94	90	92	10:33:00	63	66	62	64	2.72	0.73	0.56	0.76	0.66	0.52	0.83	0.68	18.797			1	2220	1		1		2	5	1		8	1.6	2
MNJ0C	1.03	2.87	4.08	0.44	46	1	0	1	1660	74	810	960	38	128	126	127	79	81	78	79.5	09:05:00	72	67	68	67.5	4.53	1.9	0.28	0.56	0.47	0.43	0.96	0.64	26.8544				3780	1		2		2	19	5	KANTOSI	6	1.2	2
MKI0T	0.83	1.82	3.1	0.37	55	1	0	1	1660	56.9	720	790	121	126	118	122	80	80	79	79.5	11:04:00	82	77	78	77.5	4.23	1.62	0.32	0.84	0.7	0.48	0.91	0.73	20.6489				900	1		1		2	8	3		9	1.5	1.8
MMK0B	0.99	1.32	2.85	0.54	45	1	0	1	1720	60	680	800	137	124	126	125	79	81	79	80	09:28:00	87	92	95	93.5	3.8	0.93	0.32	0.52	0.43	0.52	0.87	0.68	20.2812				420	1		1		2	10	4		6	1.5	3
MHC0G	1.47	0.66	3.15	0.43	41	1	0	1	1620	56.8	690	780	134	127	126	126.5	77	78	81	79.5	10:52:00	68	69	72	70.5	6.51	0.76	0.48	0.68	0.6	0.52	0.68	0.63	21.643				2100	1		1		2	10	4		4	0.8	1
MFT0T	1.25	2.21	3.81	0.63	46	1	0	1	1690	62.1	690	810	134	125	119	122	79	76	78	77	10:00:00	66	79	72	75.5	3.22	0.85	0.4	0.75	0.59	0.59	0.32	0.53	21.7429				1080	1		1		2	6	2		8	1.6	2
QAL0K	1.09	1.17	3.15	0.84	60	1	0	1	1708	49.3	680	800	141	125	121	123	78	78	68	73	11:22:00	102	96	96	96	5.51	0.64	0.6	0.96	0.76	0.56	1.08	0.71	16.8994				6060	1		0		2	4	1		2	2	2
PLA0T	1.08	1.78	3.24	1	46	1	0	1	1685	68.2	740	860	146	125	127	126	85	84	79	81.5	10:09:00	64	70	64	67	4.67	1.05	0.44	0.65	0.55	0.52	0.84	0.61	24.0206				2280	1		1		2	6	2		5	1.66667	2.5
MQY0V	0.81	1.59	2.99	0.44	46	1	0	1	1870	73.8	675	900	127	123	125	124	71	72	70	71	09:53:00	71	71	71	71	3.09	0.81	0.44	0.82	0.6	0.51	1.07	0.7	21.1044				360	1		1		2	12	4		7	1	1.4
QYY0V	0.29	0.91	1.29	0.98	58	1	0	1	1700	52.9	710	840	128	125	115	120	76	76	73	74.5	09:11:00	73	73	74	73.5	3.05	0.74	0.56	0.98	0.71	0.44	0.92	0.57	18.3045				3030	1		0		2	6	2		12	1.71429	2
NTN0V	0.81	1.75	3.77	0.83	42	1	0	0	1720	68.5	790	890	92	92	92	92	53	54	57	55.5	09:06:00	48	49	53	51	4.63	0.62	0.44	0.84	0.65	0.6	0.96	0.76	23.1544				420	1		1		2	18	5		11	1.22222	1.375
MQG0D	0.82	1.1	2.59	0.63	47	1	0	1	1770	64.8	720	805	118	115	100	107.5	73	73	69	71	10:33:00	76	78	81	79.5	5.37	0.74	0.31	0.67	0.51	0.35	0.66	0.5	20.6837				120	0		1		2	10	4		7	0.875	1.16667
PNW0V	1.16	2.36	2.98	0.59	59	1	1	1	1712	48.6	667	769	125	129	132	130.5	84	88	86	87	11:23:00	63	62	60	61	3.39	0.41	0.8	1.28	1	0.76	1.36	0.94	16.5817				2850	1		0		2	9	3		6	0.666667	1.2
MGR0T	0.6	2.27	3.08	0.54	43	1	0	0	1720	74.9	840	930	128	132	127	129.5	75	77	76	76.5	08:50:00	60	63	62	62.5	6.89	1.47	0.64	0.92	0.75	0.48	0.72	0.61	25.3177				2520	1		2		0	20	5		12	1.5	3
MJF0N	0.74	1.34	3.18	0.87	57	1	0	1	1710	57.7	670	810	132	117	121	119	71	69	65	67	10:03:00	66	66	67	66.5	4.16	0.6	0.8	1.11	0.94	0.72	0.96	0.83	19.7326				3960	1		1		2	13	5		16	1.33333	2.28571
NAI0B	1.17	2.13	3.21	0.6	45	1	0	1	1610	51.5	600	780	113	115	114	114.5	74	72	73	72.5	09:46:00	76	76	78	77	3.79	0.35	0.35	0.66	0.45	0.47	0.67	0.56	19.8681				0	0		1		2	11	4		7	1.75	2.33333
QXH0C	2.58	2.9	4.88	0.55	47	1	0	1	1670	59.6	740	880	140	135	132	133.5	80	74	80	77	11:57:00	112	111	112	111.5	3.26	0.79	0.76	1.12	0.95	0.67	0.99	0.83	21.3704				0	0		1		2	8	3		6	0.857143	1.5
QMX0X	1.15	2.42	4.57	1.08	50	1	0	1	1699	58.3	690	790	162	135	130	132.5	92	83	82	82.5	09:37:00	114	106	104	105	3.83	0.46	0.55	0.88	0.68	0.2	0.88	0.57	20.1968				1560	1		1		2	6	2		4	1.33333	2
NKT0I	1.38	3.64	4.38	0.4	41	1	0	1	1735	75.1	880	1000	144	133	139	136	93	86	85	85.5	09:32:59	65	65	67	66	6.02	1.14	0.52	0.88	0.67	0.48	0.92	0.71	24.9483				870	1		1		2	17	5		9	1.5	1.8
QAM0L	1.89	0.97	3.49	0.42	51	1	0	1	1711	51.7	710	760	172	162	157	159.5	114	110	102	106	11:23:00	72	71	70	70.5	4.43	0.39	0.4	0.91	0.64	0.48	0.8	0.61	17.66			1	2100	1		0		2	11	4		7	1.4	1.75
MXQ0B	1.04	1.11	3.69	0.7	60	1	0	1	1680	51.7	614	765	124	125	121	123	75	72	76	74	10:56:00	63	61	63	62	3.26	0.68	1.2	1.08	0.74	0.88	1.63	1.19	18.3177				900	1		0		2	9	3		7	1.16667	1.75
NWW0H	1.21	1.55	3.17	0.45	48	1	0	1	1771	70.1	840	900	114	109	107	108	70	69	71	70	09:04:00	59	60	61	60.5	4.13	1.53	0.56	0.84	0.67	0.44	0.76	0.59	22.3502				2595	1		1		2	13	5		9	1.8	3
PGD0L	2.84	1.94	4.91	0.41	47	1	0	1	1709	56.8	760	830	148	141	140	140.5	87	79	81	80		64	80	83	81.5	2.35	0.74	0.59	0.8	0.69	0.6	0.96	0.76	19.4475			1	2940	1		1		2	4	1		6	2	6
QNT0W	1.18	1.61	3.56	0.67	53	1	0	1	1663	49.7	680	740	115	112	111	111.5	77	78	78	78	09:50:00	75	74	78	76	3.39	0.6	0.44	0.72	0.6	0.52	0.84	0.72	17.971				2505	1		0		2	9	3		2	0.333333	1
QNA0C	0.84	1.35	2.8	0.81	59	1	1	1	1664	54.6	740	790	88	94	94	94	54	57	56	56.5	11:04:00	55	54	51	52.5	4.03	0.41	0.55	0.84	0.7	0.51	0.95	0.66	19.719				3060	1		1		2	6	2		6	2	3
MKE0P	0.94	1.84	3.29	0.35	41	1	0	1	1630	60.9	700	840	125	116	115	115.5	71	75	68	71.5	10:28:00	76	83	74	78.5	3.39	0.81	0.36	1.02	0.61	0.28	0.55	0.42	22.9215				4500	1		1		2	13	5		7	1.16667	1.4
PQY0C	1.16	1.85	3.07	0.38	48	1	0	1	1705	63.7	734	867	135	133	126	129.5	87	84	88	86	09:38:00	66	67	72	69.5	3.36	0.54	0.5	1.09	0.64	0.52	0.92	0.65	21.9124				3240	1		1		2	15	5		11	1.22222	1.375
QMM0M	1.58	0.8	2.27	0.26	41	1	0	1	1704	60.1	790	850	127	120	120	120	80	83	81	82	10:59:00	63	64	62	63	3.89	1.32	0.52	0.8	0.67	0.51	0.76	0.64	20.6983				2700	1		1		2	7	2		7	2.33333	3.5
PQP0S	1.19	1.66	2.69	0.34	46	1	0	1	1705	59.1	685	800	118	109	105	107	72	75	69	72	12:12:00	74	72	68	70	3.53	0.79	0.51	0.78	0.66	0.36	0.72	0.58	20.3301				1560	1		1		2	20	5		10	2	2.5
MZC0Q	1.1	1.6	4.41	0.88	56	1	0	1	1620	46.5	602	704	176	176	163	169.5	103	101	103	102	11:36:00	63	64	67	65.5	4.6	0.66	0.19	0.69	0.45	0.4	0.72	0.58	17.7183			1	960	1		0		2	2	1		1	0.5	1
MPK0F	1	2.6	4.16	1.72	51	1	0	1	1680	67	780	890	117	122	109	115.5	73	78	75	76.5	11:12:00	74	77	75	76	4.57	0.95	0.42	1.1	0.89	0.28	0.92	0.76	23.7387				3090	1		1		2	7	2		7	1.16667	1.75
MDP0K	0.74	1.41	2.42	0.64	41	1	0	1	1610	47.1	630	780	112	95	100	97.5	74	75	79	77	10:00:00	92	95	93	94	4.73	0.56	0.4	0.8	0.65	0.6	0.8	0.71	18.1706				3360	1		0		2	9	3		10	2	2.5
MIH0N	1.05	0.42	2.09	0.2	44	1	0	1	1780	74.7	700	890	124	118	117	117.5	74	72	71	71.5	11:38:00	71	73	74	73.5	4.63	0.96	0.68	0.92	0.78	0.6	0.88	0.69	23.5766				0	0		1		2	7	2		3	0.75	1
QBC0D	1.27	0.67	2.06	1.3	56	1	0	1	1638	50.8	710	790	143	135	137	136	89	84	76	80	10:37:00	71	75	77	76	1.92	0.81	0.36	0.64	0.49	0.4	0.72	0.54	18.9337				4020	1		1		2	6	2		3	1	1.5
QCL0P	0.14	0.4	0.68	0.18	42	1	0	1	1681	58.2	690	780	162	146	145	145.5	84	80	80	80	09:15:00	61	64	69	66.5	2.43	0.78	0.36	0.64	0.52	0.48	0.92	0.68	20.5962			1	3720	1		1		2	10	4		5	1.25	2.5
MMP0F	1.02	2.84	4.09	0.77	49	1	0	1	1740	90.6	820	940	134	133	127	130	87	83	83	83	09:27:00	73	73	75	74	3.43	2.65	0.24	0.56	0.4	0.2	0.68	0.41	29.9247			1	1260	1		2		2	25	5		1	0.333333	1
MKV0G	2.19	2.3	5.88	0.63	46	1	0	1	1770	56.5	645	798	150	151	132	141.5	89	89	89	89	09:13:00	64	69	71	70	3.12	0.81	0.36	0.84	0.55	0.28	0.72	0.55	18.0344			1	540	1		0		2	4	1		8	1.6	2
PGX0G	1.58	4.08	4.56	0.59	56	1	0	1	1669	61.1	790	880	140	126	134	130	86	82	81	81.5	10:06:00	64	62	65	63.5	4.33	1.18	0.4	0.68	0.58	0.36	0.71	0.5	21.9345				2520	1		1		0	18	5		6	1.2	2
NYN0E	1.06	1.3	3.54	0.75	57	1	0	1	1630	65	850	900	55	159	152	155.5	88	90	83	86.5	09:12:00	63	64	63	63.5	5.81	1.18	0.68	0.8	0.74	0.48	0.87	0.7	24.4646			1	3120	1		1		2	17	5		12	2	3
MMN0E	1.09	1.49	2.87	0.37	59	1	0	1	1730	68	740	860	132	132	129	130.5	78	79	82	80.5	09:24:59	54	54	54	54	4.77	1.77	0.63	1.36	0.83	0.22	1.11	0.81	22.7204				2340	1		1		2	22	5		7	0.875	1.75
NBE0Y	1.53	1.5	3.65	0.92	55	1	0	1	1590	51.1	840	950	173	163	161	162	111	109	111	110	09:12:00	82	83	89	86	2.32	0.64	0.48	0.76	0.65	0.27	0.7	0.52	20.2128			1	6600	1		1		2	17	5		6	0.857143	3
MWZ0H	1.08	1.57	3.79	0.54	51	1	0	1	1650	54.2	660	750	93	106	102	104	60	46	59	52.5	10:00:00	70	69	70	69.5	4.4	0.68	0.28	0.67	0.45	0.44	0.75	0.63	19.9082				300	1		1		2	9	3		7	1.4	1.75
QMB0B	0.94	1.56	2.76	0.52	53	1	1	1	1751	68.9	750	900	131	128	129	128.5	81	78	79	78.5	10:22:00	73	68	78	73	3.36	0.76	0.68	1.04	0.87	0.71	1	0.86	22.4723				3540	1		1		2	13	5		8	2	2.66667
PLB0V	2.11	4.44	5.02	0.39	41	1	0	1	1750	62.2	760	840	124	129	122	125.5	68	68	65	66.5	09:56:00	57	53	52	52.5	4.03	0.52	0.39	0.56	0.48	0.4	0.87	0.63	20.3102				3040	1		1		2	7	2		4	1.33333	1.33333
QLF0D	1.4	1.43	2.95	0.53	53	1	0	1	1742	62.3	760	840	190	159	147	153	108	87	91	89	09:34:00	92	92	92	92	5.39	1.08	0.45	0.78	0.63	0.44	0.76	0.6	20.5301			1	2820	1		1		2	7	2		5	2.5	5
NWX0I	1.04	4.83	6.3	1.19	45	1	0	0	1654	75.2	930	1010	145	142	140	141	82	82	91	86.5	08:53:00	68	65	68	66.5	5.72	2.19	0.4	0.64	0.55	0.64	0.84	0.73	27.4882			1	1710	1		2		2	20	5	AKAN	5	2.5	2.5
MFX0X	1.09	0.78	2.6	0.4	53	1	0	1	1750	68.9	710	879	150	153	147	150	88	86	80	83	10:25:00	76	72	72	72	4.19	1.06	0.36	0.67	0.52	0.51	0.67	0.61	22.498			1	1560	1		1		2	4	1		9	1.125	1.8
MJT0D	1.26	1.49	2.9	0.75	48	1	0	1	1770	59.8	630	810	140	110	118	114	76	76	76	76	10:03:00	67	69	73	71	5.51	0.67	0.2	0.6	0.41	0.35	0.96	6.61	19.0877				6540	1		1		2	5	1		7	1.4	1.75
PNG0F	0.79	1.46	2.24	0.31	47	1	0	0	1636	58.4	722	805	116	111	113	112	62	62	62	62	09:53:59	61	61	61	61	4.98	0.6	0.43	0.75	0.56	0.32	0.68	0.54	21.8196				240	1		1		2	4	1		8	2	4
MLH0V	1.23	1.84	3.42	0.57	48	1	0	1	1690	63.2	716	835	118	111	107	109	81	77	76	76.5	09:42:00	58	59	63	61	4.43	0.85	0.44	0.74	0.58	0.43	0.87	0.72	22.1281				5400	1		1		2	11	4		5	1	1.25
QKE0A	1.38	1.47	3.42	0.48	52	1	0	1	1623	52.8	680	890	121	114	119	116.5	71	65	68	66.5	10:15:00	64	56	57	56.5	3.29	1.16	0.4	0.68	0.56	0.28	0.67	0.55	20.0446				300	1		1		2	7	2		5	1	1.25
QBQ0R	1.32	1.45	3.02	0.69	45	1	0	1	1672	56.7	670	810	99	105	100	102.5	66	65	65	65	09:08:59	65	61	56	58.5	3.53	0.62	0.35	0.71	0.6	0.56	0.72	0.66	20.282				3210	1		1		2	7	2		9	2.25	3
QBA0B	1.43	1.04	2.74	0.65	43	1	0	1	1792	65	750	960	146	141	137	139	84	85	81	83	09:46:00	60	74	63	68.5	5.11	1.1	0.35	0.55	0.44	0.4	0.71	0.54	20.2413				570	1		1		0	10	4		5	1.25	1.66667
PQV0Y	1.4	2.46	3.18	0.54	48	1	0	1	1657	42.5	602	818	158	156	142	149	95	98	93	95.5	09:53:00	80	86	75	80.5	2.79	0.7	0.4	0.71	0.49	0.44	0.64	0.5	15.479			1	2280	1		0		2	4	1		2	0.5	1
MDT0P	0.62	1.18	2.33	0.65	56	1	1	1	1560	47.9	660	760	188	179	175	177	102	95	134	114.5	10:50:00	75	75	83	79	3.89	0.97	0.72	0.92	0.81	0.58	1.3	0.9	19.6828			1	60	0		1		2	8	3		5	1.25	1.66667
MPX0R	0.48	0.49	1.47	0.31	52	1	0	1	1700	65.8	710	790	98	95	99	97	62	58	57	57.5	09:01:00	70	67	67	67	3.73	0.87	0.4	0.84	0.68	0.79	1.12	1.88	22.7682				3210	1		1		2	9	3		9	1.125	0.5625
MFZ0A	1.15	2.66	5.05	0.88	52	1	0	1	1700	62.3	750	845	104	98	102	100	73	74	74	74	10:43:00	94	109	92	100.5	4.47	0.74	0.59	0.96	0.83	0.72	1.16	0.91	21.5571				2340	1		1		2	10	4		11	1.375	0.183333
PIR0F	1.45	2.09	2.77	0.37	48	1	0	1	1702	55.9	720	800	134	126	126	126	81	75	75	75	10:00:00	64	61	60	60.5	4.16	0.56	0.52	0.76	0.64	0.48	0.84	0.69	19.2971				1740	1		1		2	8	3		4	1	1.33333
QVD0S	1.18	2.5	3.11	0.64	42	1	0	1	1676	60.4	680	830	135	129	132	130.5	76	74	83	78.5	11:02:00	72	71	76	73.5	3.42	0.58	0.44	0.8	0.62	0.56	0.76	0.65	21.5025				2700	1		1		2	9	3		12	1.71429	2
MTV0Y	1.19	1.46	3.61	0.6	50	1	0	1	1650	58.3	770	850	108	102	104	103	67	64	64	64	10:04:00	69	70	74	72	3.23	0.83	0.36	0.75	0.61	0.64	0.88	0.75	21.4141				3800	1		1		2	6	2		8	4	8
QER0A	1.49	1.08	2.59	0.49	52	1	0	1	1652	56.9	730	790	110	108	105	106.5	67	64	65	64.5	08:59:00	57	56	57	56.5	4.33	0.56	0.4	0.68	0.57	0.52	0.79	0.62	20.8493				420	1		1		2	9	3		7	3.5	3.5
QAN0M	1.04	1.14	3.19	0.34	56	1	0	1	1604	44.3	640	770	154	148	151	149.5	89	88	90	89	11:35:00	74	74	78	76	2.62	0.6	0.56	0.87	0.74	0.46	1.03	0.71	17.2185			1	1560	1		0		2	12	4		3	0.75	1
QEE0L	1.51	0.88	3.5	0.45	55	1	1	1	1657	58.2	710	750	191	181	174	177.5	98	82	89	85.5	10:07:00	65	63	63	63	4.3	0.97	0.51	0.9	0.77	0.79	1.16	0.93	21.1972			1	1950	1		1		2	11	4		3	0.75	1.5
NEB0C	0.9	1.05	1.92	0.31	55	1	0	1	1590	53.7	730	860	115	110	112	111	78	70	72	71	09:27:00	57	55	56	55.5	2.65	0.87	0.71	1.03	0.87	0.68	0.96	0.77	21.2412				2490	1		1		2	12	4		7	1.16667	1.75
NFT0X	1.22	1.31	3.89	1.1	53	1	0	1	1655	55.3	760	830	181	184	172	178	111	115	112	113.5	09:45:00	72	78	79	78.5	4.2	0.85	0.36	0.8	0.68	0.48	1.03	0.71	20.1897			1	0	0		1		2	12	4		8	2	2.66667
QXC0W	1.15	3.31	3.18	0.45	51	1	0	1	1625	58.9	770	860	119	120	112	116	66	65	63	64	10:25:00	53	53	53	53	6.85	0.46	0.35	0.56	0.46	0.48	0.72	0.57	22.3053				2300	1		1		2	8	3		10	1.42857	1.66667
MGB0D	1.62	1.63	3.77	0.63	48	1	0	1	1720	56.3	690	791	108	100	97	98.5	66	69	67	68	09:30:00	63	66	66	66	2.75	0.58	0.39	0.59	0.51	0.48	0.64	0.56	19.0306				2880	1		1		2	6	2		5	1.66667	2.5
NWF0Q	1.26	2.78	4.68	0.92	55	1	0	1	1689	63.9	790	860	179	160	158	159	88	90	84	87	08:55:00	58	62	61	61.5	5.81	1.28	0.59	0.8	0.69	0.63	0.79	0.7	22.3997			1	300	1		1		2	11	4		7	1.4	2.33333
QFL0W	1.71	3.35	4.28	0.33	59	1	0	1	1570	52.6	670	770	109	108	110	109	64	63	67	65	08:55:00	70	73	74	73.5	2.59	0.62	0.52	0.96	0.7	0.56	0.96	0.77	21.3396				360	1		1		2	13	5		6	1.5	1.5
QDY0E	1.25	0.89	3.16	0.79	55	1	0	1	1609	50.3	700	740	137	125	129	127	76	72	73	72.5	08:55:00	64	60	62	61	2.74	0.83	0.48	1.11	0.84	0.64	0.92	0.76	19.4292				2100	1		1		2	12	4		11	1.375	1.83333
QMH0H	1.21	1.67	3.23	0.35	44	1	0	1	1700	63.9	720	900	117	107	105	106	66	64	64	64	10:38:00	69	68	73	70.5	4.44	0.66	0.48	0.72	0.57	0.48	0.67	0.59	22.1107				4320	1		1		2	13	5		6	0.857143	1.5
MZJ0Y	2.1	0.63	4.21	0.56	44	1	0	1	1710	64.4	710	830	139	137	131	134	84	83	80	81.5	11:20:00	66	64	65	64.5	5.4	0.66	0.08	0.91	0.58	0.49	0.76	0.65	22.0239				2760	1		1		2	10	4		8	1.6	2.66667
MLE0R	1.16	1.74	4.37	0.78	50	1	0	1	1650	67.6	780	870	111	114	107	110.5	71	67	70	68.5	11:27:00	59	61	60	60.5	5.04	0.79	0.08	0.72	0.41	0.55	1	0.77	24.8301				360	1		1		2	14	5		7	0.875	1
NWT0F	1.73	3.49	5.6	0.81	45	1	0	1	1680	65.5	800	890	132	124	119	121.5	78	76	73	74.5	09:15:00	62	63	64	63.5	5.75	0.74	0.47	0.64	0.55	0.43	0.6	0.52	23.2072				2850	1		1		2	9	3		6	2	3
QDT0A	0.82	0.93	2.86	0.61	57	1	0	1	1640	52.5	720	770	134	131	138	134.5	84	86	82	84	09:00:00	68	70	69	69.5	3.81	0.41	0.6	1.07	0.84	0.71	1.14	0.89	19.5196				3600	1		1		2	10	4		5	1	1.66667
MGC0E	1.59	1.46	3.76	0.37	59	1	1	1	1690	57.6	671	780	158	151	150	150.5	70	98	95	96.5	09:46:00	93	97	93	95	6.14	0.76	0.52	0.76	0.61	0.36	0.56	0.44	20.1674			1	5670	1		1		2	8	3		5	1.66667	1.25
PHG0R	0.8	2.58	2.65	0.62	44	1	0	1	1561	53.9	680	800	123	122	120	121	79	75	78	76.5	10:40:00	96	93	96	94.5	3.73	0.43	0.47	0.67	0.57	0.48	0.72	0.55	22.1199			1	1680	1		1		2	12	4		7	1.75	2.33333
QNE0G	1.18	1.61	4.19	0.61	59	1	0	1	1581	59.9	770	870	135	125	120	122.5	84	74	74	74	10:06:00	75	66	73	69.5	3.93	1.14	0.43	0.84	0.65	0.52	0.11	0.91	23.9642				3360	1		1		2	11	4		9	1.125	1.8
PMQ0M	1.01	1.28	2.63	0.56	42	1	0	1	1588	47.9	638	831	115	119	118	118.5	60	72	73	72.5	12:08:59	60	64	66	65	2.92	0.52	0.12	0.72	0.56	0.48	0.72	0.59	18.9948				2835	1		1		2	6	2		7	1.75	3.5
NVV0E	1.34	1.99	4.38	2.22	46	1	0	1	1583	48.4	670	760	210	204	192	198	118	120	115	117.5	10:57:00	69	67	67	67	6.45	0.7	0.48	0.68	0.57	0.32	0.56	0.47	19.3145			1	5340	1		1		2	17	5		6	1.5	2
MAH0W	0.17	0.61	1.03	1.15	40	1	0	1	1680	61.3	800	880	129	116	116	116	82	76	77	76.5	09:51:00	93	96	94	95	4.33	0.76	0.4	0.59	0.49	0.36	0.52	0.45	21.7191				1005	1		1		2	9	3		7	0.875	2.33333
MQQ0M	1.35	1	2.86	12	46	1	0	0	1690	51.8	610	740	155	162	159	160.5	85	90	87	88.5	09:11:00	102	89	86	87.5	2.59	0.48	0.6	1	0.79	0.32	0.92	0.59	18.1366			1	0	0		0		2	4	1		5	1.66667	2.5
MLK0Y	0.94	1.21	3.01	0.44	49	1	0	1	1700	66.6	700	810	125	114	109	111.5	67	69	62	65.5	10:09:59	66	66	70	68	3.96	0.7	0.44	0.68	0.6	0.4	0.72	0.6	23.045				0	0		1		2	7	2		10	1	2
MHI0M	0.86	1.5	3.19	0.66	57	1	0	1	1660	59.1	690	790	131	122	120	121	71	72	72	72	11:09:00	84	84	91	87.5	3.69	0.95	0.76	1.08	0.86	0.8	1	0.89	21.4472				840	1		1		2	4	1		13	1.85714	3.25
PJA0P	0.95	2.6	3.07	0.62	59	1	0	1	1941	54.7	720	790	131	126	126	126	87	83	82	82.5	10:16:00	65	67	67	67	3.83	0.43	0.76	1.07	0.87	0.72	1.08	0.88	14.519				2220	1		0		2	16	5		5	1.25	1.66667
QZA0Y	1.31	2.59	3.39	0.58	57	1	0	1	1658	56.8	720	800	124	122	119	120.5	77	83	79	81	10:56:00	85	90	88	89	3.9	0.64	0.46	0.93	0.67	0.51	0.92	0.7	20.6623				3240	1		1		2	7	2		9	1.8	2.25
MWD0K	1.39	2.59	3.52	0.88	58	1	0	1	1650	50.8	750	890	117	123	124	123.5	79	79	83	81	11:04:00	73	67	72	69.5	4.06	0.58	0.27	0.79	0.55	0.35	0.76	0.56	18.6593				2820	1		1		2	7	2		5	2.5	5
NVT0D	0.83	0.7	2.11	1.86	53	1	0	1	1751	46.3	660	780	151	142	120	131	101	102	95	98.5	10:49:00	84	88	90	89	2.89	0.68	0.56	0.84	0.72	0.6	0.92	0.7	15.1011			1	3780	1		0		2	11	4		3	1	1.5
NCB0X	1.36	1.91	2.87	0.34	43	1	0	1	1680	54.9	710	860	117	114	108	111	74	71	68	69.5	09:10:00	66	64	64	64	1.91	0.64	0.2	0.71	0.47	0.52	0.79	0.66	19.4515				7080	1		1		0	17	5		5	0.833333	1.25
QNL0N	1.26	0.4	4.65	0.75	41	1	0	1	1582	52.9	700	800	134	124	120	122	85	78	66	72	11:46:00	83	85	82	83.5	3.16	0.48	0.43	0.67	0.53	0.48	0.76	0.6	21.137				3420	1		1		2	8	3		7	1.75	2.33333
MFH0H	1.45	2.57	4.99	0.56	60	1	1	1	1570	55.5	720	830	122	106	115	110.5	71	61	67	64	09:45:00	74	79	79	79	2.48	0.87	0.6	0.92	0.77	0.92	1.56	1.2	22.5161				1920	1		1		2	13	5		11	0.916667	1.57143
MRG0F	1.54	1.69	3.81	0.61	60	1	1	1	1630	53.6	695	780	138	134	131	132.5	80	82	76	79	09:42:00	64	64	62	63	3.57	0.68	0.19	1.02	0.86	0.72	1.16	1.02	20.1739				4800	1		1		2	10	4		3	0.6	1
PIL0A	1.18	2.67	2.87	0.53	58	1	0	1	1531	59.3	830	900	185	170	159	164.5	99	89	83	86	09:27:00	63	61	58	59.5	5.91	1.24	0.42	0.8	0.59	0.42	0.89	0.61	25.2991			1	810	1		2		2	12	4		3	1	1
NTK0R	1.19	1.15	3.34	0.75	60	1	0	1	1762	69.6	790	890	128	121	115	118	78	76	73	74.5	09:55:00	81	82	86	84	3.76	0.89	0.64	1.11	0.7	0.56	0.84	0.68	22.418				5040	1		1		2	13	5		9	1.5	2.25
PKK0D	0.79	1.67	2.14	0.58	44	1	1	1	1750	73.6	830	1000	103	105	102	103.5	66	66	65	65.5	08:37:00	58	61	61	61	3.73	0.83	0.59	0.88	0.71	0.48	1	0.67	24.0327				5040	1		1		2	8	3		6	1.5	2
QZH0G	0.28	0.52	0.98	0.26	56	1	1	1	1595	46.8	640	770	126	125	122	123.5	80	73	73	73	10:24:00	66	64	65	64.5	4.67	0.43	0.48	0.76	0.6	0.52	0.87	0.7	18.396				3060	1		0		2	3	1		1	0.5	1
NSW0B	1.4	1.86	3.92	0.37	49	1	0	0	1685	54.6	670	790	128	115	116	115.5	77	73	72	72.5	09:16:00	61	62	67	64.5	2.55	0.39	0.43	0.8	0.59	0.48	0.91	0.69	19.2306				5700	1		1		2	14	5		3	1	1.5
MAE0S	0.99	1.83	2.74	0.67	49	1	0	1	1580	47.6	700	850	158	141	138	139.5	93	93	87	90	09:20:00	82	85	85	85	3.63	5	0.64	0.96	0.76	0.68	0.9	0.79	19.0675				2100	1		1		2	10	4		8	2.66667	2.66667
MZG0V	1.94	1.15	4.18	0.48	56	1	1	1	1690	54.7	660	750	206	189	194	191.5	104	97	99	98	09:34:00	64	57	61	59	3.22	0.58	0.56	0.92	0.79	0.72	0.92	0.84	19.152			1	6420	1		1		2	11	4		5	1	1.25
PKY0Q	0.86	1.16	1.81	0.49	60	1	1	1	1700	65.3	810	890	152	131	142	136.5	99	91	90	90.5	10:20:00	88	65	86	75.5	3.12	0.72	0.6	1.03	0.72	0.52	1	0.71	22.5952			1	2940	1		1		2	4	1		12	1.2	1.5
MZV0J	1.23	1.98	4.09	0.98	47	1	0	1	1610	68.6	720	880	106	117	118	117.5	70	78	73	75.5	07:17:59	72	83	77	80	2.38	0.54	0.64	1.16	0.09	0.68	1.29	0.95	26.465				7560	1		2		2	3	1		9	0.818182	1
MZT0I	1.24	1.56	3.1	0.35	58	1	0	1	1700	66.2	680	820	135	131	129	130	84	72	73	72.5	09:03:00	68	65	64	64.5	2.72	0.56	0.6	1.07	0.76	0.55	1.16	0.8	22.9066				7320	1		1		2	13	5		12	0.857143	1
MCS0L	1.01	1.31	2.33	0.88	46	1	0	1	1710	73.4	834	895	141	143	141	142	101	103	98	100.5	10:36:00	80	76	74	75	4.9	1.15	0.36	0.58	0.49	0.48	0.8	0.66	25.1017			1	180	1		2		2	12	4		9	1.8	2.25
QPM0R	1.42	1.61	4.28	0.64	58	1	0	1	1633	50.8	680	820	114	105	102	103.5	57	56	57	56.5	09:27:00	47	47	44	45.5	3.53	0.64	0.64	1.08	0.85	0.64	1.12	0.91	19.0498				1560	1		1		2	12	4		6	0.857143	1.5
QYG0D	1.19	2.61	3.35	0.49	46	1	0	1	1679	46	650	730	142	146	136	141	89	92	82	87	09:59:00	78	79	82	80.5	4.03	0.48	0.44	0.88	0.65	0.48	0.84	0.69	16.3176			1	2790	1		0		2	9	3		8	2	2.66667
QJR0K	1.11	2.01	3.07	0.37	53	1	0	1	1695	68.3	750	920	122	109	115	112	68	67	71	69	10:32:00	53	52	56	54	3.46	0.73	0.44	1.07	0.84	0.64	1	0.82	23.7729				3750	1		1		2	12	4		7	1.75	3.5
PGA0I	1.1	2.02	2.79	0.43	46	1	0	1	1645	65.6	800	870	112	110	121	115.5	63	63	65	64	12:20:00	74	68	66	67	5.3	1.05	0.6	0.96	0.74	0.64	0.92	0.81	24.2422				2490	1		1		2	6	2		3	0.75	1.5
QCX0B	0.72	1.19	2.83	0.64	49	1	0	1	1558	44.3	640	730	105	101	101	101	67	60	59	59.5	09:24:59	50	52	60	56	3.96	0.48	0.64	1.08	0.8	0.6	0.8	0.72	18.2502				2760	1		0		2	4	1		4	1.33333	2
PKG0Y	0.72	1.6	2.23	0.78	48	1	0	1	1670	50.3	690	770	103	100	101	100.5	65	59	62	60.5	09:22:00	59	62	62	62	4.13	0.62	0.44	0.72	0.58	0.35	1.22	0.85	18.0358				2625	1		0		2	13	5		2	0.4	0.666667
QFR0C	2.33	0.94	3.28	0.26	57	1	1	1	1656	44.4	590	710	129	129	126	127.5	70	67	66	66.5	09:30:00	55	52	52	52	3.66	0.7	0.64	0.88	0.73	0.68	1	0.86	16.1906				1980	1		0		2	7	2		6	0.857143	2
PHQ0C	0.9	1.99	2.44	0.89	48	1	0	1	1621	43.9	670	770	129	123	118	120.5	73	75	74	74.5	09:15:00	54	51	51	51	2.99	0.52	0.4	0.91	0.65	0.56	1.04	0.71	16.707				2760	1		0		2	10	4		10	2	2.5
MFG0G	0.72	0.72	2.05	0.37	44	1	1	1	1660	74.6	880	960	151	162	156	159	101	105	89	97	10:25:59	87	85	86	85.5	6.31	1.39	0.72	0.8	0.75	0.56	0.72	0.63	27.0721			1	2100	1		2		2	12	4		4	0.444444	1.33333
PHM0Y	0.81	2.7	2.99	0.63	46	1	0	1	1547	42	640	730	94	99	102	100.5	61	65	64	64.5	10:09:59	56	59	59	59	2.79	0.37	0.44	0.81	0.59	0.52	0.76	0.62	17.5497				3840	1		0		2	12	4		8	2	4
PWD0R	1.01	1.56	2.13	0.43	55	1	0	1	1748	58.6	869	936	139	129	133	131	75	72	82	77	01:38:00	66	64	68	66	3.36	0.48	0.6	0.96	0.78	0.72	1.15	0.94	19.1785				0	0		1		2	6	2		4	1	2
PFH0N	1.1	1.95	2.77	0.55	48	1	0	1	1674	51.9	720	790	113	110	111	110.5	59	58	62	60	10:05:00	56	52	52	52	4.73	0.72	0.08	0.76	0.62	0.44	0.72	0.64	18.5207				1410	1		1		2	5	1		6	1	1
MNA0R	1.38	1.78	3.25	0.51	49	1	0	1	1700	64.9	710	860	134	128	129	128.5	92	86	85	85.5	11:55:59	86	83	79	81	3.86	0.56	0.72	0.92	0.79	0.72	0.96	0.82	22.4567				3120	1		1		2	23	5		6	0.857143	1.5
NQK0K	1.17	2.69	4.75	1.04	60	1	0	0	1765	68.5	820	900	156	144	142	143	65	70	70	70	09:40:59	49	49	48	48.5	6.48	1.32	0.7	1.14	0.95	0.6	0.96	0.79	21.9888			1	300	1		1		2	14	5		2	0.666667	1
MYH0T	1.43	1.59	4.42	0.96	60	1	0	1	1680	51.1	610	720	172	137	172	154.5	103	105	107	106	10:16:00	101	99	99	99	3.02	0.72	0.95	2.08	1.46	1.03	2	1.35	18.1052			1	4860	1		0		2	11	4		4	1	2
MEA0X	0.7	0.89	2.57	0.51	49	1	0	1	1820	76.2	746	920	119	110	107	108.5	67	68	62	65	09:55:00	58	55	54	54.5	3.64	0.76	0.44	0.68	0.53	0.4	0.64	0.52	23.0045				2340	1		1		2	13	5		5	0.555556	1
QHC0Q	0.97	2.21	3.12	0.81	57	1	0	1	1664	52.4	780	740	114	107	108	107.5	74	70	69	69.5	08:19:00	71	65	64	64.5	4.41	0.72	0.65	1.05	0.84	0.79	1.31	0.98	18.9245				2280	1		1		2	9	3		4	0.8	1.33333
QMV0V	0.83	1.39	3.12	0.39	41	1	0	1	1616	50.9	790	850	161	154	143	148.5	62	95	70	82.5	11:42:00	51	42	42	42	6.17	0.54	0.76	1.4	1.04	0.73	1	0.85	19.491			1	870	1		1		2	17	5		7	1.4	1.75
QIM0E	1.39	1.3	2.89	0.55	57	1	0	1	1618	54.2	740	850	134	134	128	131	84	80	82	81	10:06:00	64	62	65	63.5	4.13	0.54	0.6	1.07	0.85	0.56	0.88	0.74	20.7034				6060	1		1		2	12	4		9	3	3
PNL0K	0.89	2.64	3.07	0.51	50	1	0	1	1741	59.5	800	814	168	154	144	149	101	87	89	88	09:34:00	79	78	81	79.5	4.2	0.5	0.71	0.95	0.83	0.56	0.72	0.64	19.63			1	3000	1		1		0	12	4		9	1.28571	2.25
NLQ0H	1.34	1.24	3.02	0.48	57	1	0	1	1820	62.9	740	880	114	113	108	110.5	61	67	67	67	09:43:00	50	52	50	51	3.02	0.5	0.68	1.07	0.84	0.27	1.56	1.11	18.9893				2550	1		1		2	14	5		8	1	1.33333
PRG0L	1.52	2.64	3.43	0.47	57	1	0	1	1642	57.6	783	896	127	117	115	116	69	67	67	67	10:25:00	67	71	75	73	3.53	0.75	0.62	1.01	0.79	0.76	1.19	0.95	21.3637				2880	1		1		2	9	3		13	1.85714	2.16667
PSR0A	0.87	1.93	2.56	0.41	51	1	0	1	1761	53	667	803	121	115	109	112	78	76	70	73	10:08:00	82	79	78	78.5	2.05	0.52	0.56	0.84	0.67	0.52	0.79	0.66	17.0906				2520	1		0		2	10	4		6	1.5	2
QWW0N	1.17	1.07	2.17	1.03	52	1	0	1	1575	39.7	720	740	117	113	119	116	75	75	73	74	10:49:00	88	84	84	84	2.82	0.7	0.4	0.72	0.55	0.48	0.88	0.66	16.004				2670	1		0		2	3	1		12	2	2.4
MJC0K	1.55	1.34	3.47	0.44	51	1	0	1	1680	52.1	610	770	100	100	102	101	63	62	61	61.5	09:24:59	72	76	74	75	3.76	0.39	0.4	0.6	0.49	0.24	0.64	0.43	18.4595				180	1		0		2	9	3		7	1.16667	1.4
QZB0A	0.98	1.44	3.07	0.31	49	1	0	1	1715	64.4	750	860	138	134	130	132	79	77	78	77.5	10:12:00	62	62	63	62.5	5.34	1.14	0.48	0.99	0.73	0.48	0.99	0.73	21.8956				3240	1		1		2	8	3		12	3	6
QCY0C	0.06	0.4	1.07	1.06	52	1	0	1	1572	47.3	690	790	121	122	119	120.5	76	76	77	76.5	09:20:00	85	89	90	89.5	3.29	1.26	0.56	0.76	0.65	0.6	0.92	0.74	19.1406				0	0		1		0	19	5		9	1.125	1.28571
NMB0T	1.23	1.08	2.84	0.36	49	1	0	1	1680	64.2	780	890	102	103	93	98	60	57	52	54.5	09:08:00	51	47	45	46	3.39	1.1	0.36	0.79	0.55	0.47	0.76	0.58	22.7466				1845	1		1		2	11	4		7	1.4	1.75
MKR0D	1.68	1.28	4.12	0.35	50	1	0	1	1660	57	650	760	1125	112	106	109	74	70	65	67.5	09:58:00	54	57	56	56.5	4.91	0.72	0.52	0.76	0.67	0.6	1.12	0.83	20.6852				1680	1		1		2	11	4		6	1.5	2
QHS0H	1.26	0.98	2.47	0.52	53	1	0	1	1735	58.2	700	760	115	111	105	108	74	70	66	68	10:31:00	68	68	70	69	3.79	0.74	0.44	0.8	0.58	0.44	0.76	0.58	19.3341				2325	1		1		2	11	4		7	1.4	1.75
MZK0A	1.54	1.45	4.75	0.66	55	1	0	1	1710	63.4	660	790	162	149	138	143.5	79	83	85	84	11:22:00	88	90	93	91.5	3.43	0.95	0.28	0.8	0.6	0.48	0.88	0.62	21.6819			1	1260	1		1		2	10	4		7	1.16667	2.33333
MXN0Y	0.58	1.76	4.3	1.01	46	1	1	1	1670	50	650	720	92	91	85	88	58	58	55	56.5	09:48:00	94	92	89	90.5	2.96	0.76	0.4	0.88	0.7	0.8	1.11	0.96	17.9282				0	0		0		2	2	1		1	0.2	1
PNH0G	0.97	3.23	3.81	0.41	56	1	0	0	1656	61.2	746	884	149	149	147	148	94	90	95	92.5	09:49:00	78	76	76	76	3.8	1.14	0.71	1.04	0.88	0.72	1.03	0.89	22.3167			1	3060	1		1		2	21	5		8	1.6	2
MCK0E	0.53	2.27	2.66	0.82	41	1	0	0	1670	65.9	756	880	113	112	117	114.5	70	71	66	68.5	09:13:00	55	60	59	59.5	4.83	0.72	0.48	0.63	0.53	0.52	0.75	0.61	23.6294				1200	1		1		2	9	3		6	3	3
MTB0E	0.99	1.95	2.63	0.36	46	1	0	1	1680	60.2	655	810	121	122	109	115.5	69	68	63	65.5	09:46:00	70	71	68	69.5	4.63	0.79	0.52	0.76	0.61	0.48	0.72	0.6	21.3294				2580	1		1		2	13	5		4	0.8	1
PHZ0K	1.62	1.18	2.81	0.38	51	1	0	1	1732	62.4	700	850	117	114	112	113	72	71	68	69.5	11:45:00	78	59	81	70	2.32	0.48	0.52	0.72	0.63	0.48	0.83	0.66	20.8012				3420	1		1		2	10	4		4	1.33333	2
QCH0K	0.59	0.4	1.05	0.42	52	1	0	1	1697	53.8	730	810	160	152	136	144	107	103	96	99.5	10:01:59	69	70	70	70	5.79	0.76	0.56	0.76	0.64	0.52	0.8	0.69	18.6818			1	2850	1		1		2	12	4		5	1.66667	2.5
MPF0A	0.87	1.39	2.59	0.38	48	1	0	0	1660	70.7	720	855	145	129	129	129	81	88	83	85.5	09:24:59	95	92	91	91.5	3.79	1.1	0.68	1	0.84	0.68	1.28	0.87	25.6568				0	0		2		2	7	2	KANTOSI	5	1.66667	2.5
PPT0V	1.71	2.39	3.68	0.55	55	1	0	1	1704	58.7	880	895	132	138	140	139	78	78	79	78.5	11:55:00	69	66	67	66.5	4.6	0.66	0.51	0.86	0.64	0.48	0.91	0.65	20.2162				2880	1		1		2	9	3		6	1.2	2
NPH0F	0.77	3.18	4.94	1.1	48	1	0	1	1805	88.5	960	1060	112	111	108	109.5	76	77	71	74	09:16:00	58	55	52	53.5	6.9	1.55	0.62	0.94	0.76	0.63	1	0.79	27.1637				105	0		2		0	27	5		12	1.33333	1.33333
QWD0V	1.14	1.81	3.19	0.41	46	1	0	1	1589	52.8	710	810	149	142	127	134.5	88	86	72	79	10:43:00	66	67	70	68.5	3.83	0.56	0.48	0.73	0.61	0.52	0.76	0.66	20.9115				2790	1		1		2	4	1		5	1.66667	2.5
PSD0K	1.18	1.11	2.4	0.43	56	1	0	1	1730	67	800	935	168	163	153	158	94	91	90	90.5	08:50:00	68	67	67	67	3.8	1.12	0.72	1.12	0.92	0.76	1.2	0.99	22.3863			1	3540	1		1		2	21	5		11	2.2	2.75
MBS0J	1.21	1.69	2.83	0.6	44	1	0	1	1740	66.1	845	935	145	142	140	141	79	79	82	80.5	10:35:00	72	76	77	76.5	4.16	0.85	0.32	0.52	0.43	0.36	0.64	0.49	21.8325			1	1620	1		1		2	11	4		5	1.66667	2.5
NYQ0G	1.54	1.33	4.11	0.57	59	1	1	1	1622	65.7	850	890	128	133	126	129.5	91	86	88	87	09:00:00	78	77	78	77.5	4.2	1.18	0.44	0.88	0.62	0.56	0.68	0.62	24.9726				3420	1		1		2	9	3		8	0.666667	1
MCB0T	0.79	2.36	3.01	0.56	52	1	0	1	1630	47.7	695	790	159	157	136	146.5	98	94	88	91	09:06:00	87	90	93	91.5	5.57	0.64	0.48	0.68	0.58	0.2	0.72	0.56	17.9533			1	3480	1		0		2	9	3		9	1.28571	1.5
PES0X	1.11	1.95	2.86	0.61	47	1	0	1	1772	72.8	790	920	134	134	133	133.5	77	77	79	78	12:49:00	52	52	52	52	3.8	0.64	0.44	0.72	0.55	0.52	0.92	0.68	23.1848				0	0		1		2	13	5		7	1.16667	1.75
MVW0C	1.28	1.29	3.37	0.81	60	1	0	1	1500	46.8	720	780	118	110	110	110	64	54	54	54	09:16:00	74	74	71	72.5	2.05	0.45	0.48	1.06	0.78	0.39	0.95	0.79	20.8				6900	1		1		2	10	4		9	1.5	2.25
QVW0L	1.86	2.1	4.19	0.74	48	1	0	1	1766	56.8	730	790	98	97	108	102.5	66	71	65	68	09:12:00	71	76	78	77	4.4	0.37	0.55	0.95	0.68	0.43	0.84	0.63	18.2124				3120	1		0		2	8	3		10	1.42857	1.66667
MZX0L	0.39	1.47	3.61	0.66	53	1	0	1	1610	51.4	680	810	117	111	111	111	76	72	77	74.5	09:03:00	62	62	63	62.5	2.99	0.31	0.44	1.08	0.76	0.6	1.07	0.85	19.8295				0	0		1		2	14	5		11	1.83333	2.75
NAV0M	1.3	1.38	4.07	2.32	44	1	0	1	1680	54.2	740	900	92	87	83	85	65	61	57	59	09:20:00	85	83	84	83.5	4.44	1.14	0.43	0.84	0.55	0.47	0.63	0.54	19.2035				3960	1		1		2	13	5		6	1.5	2
MTZ0D	0.97	1.38	3.33	0.58	60	1	0	1	1630	50.5	740	840	130	132	137	134.5	77	66	65	65.5	10:24:00	76	64	68	66	3.22	0.58	0.52	0.8	0.67	0.44	0.94	0.61	19.0071				600	1		1		2	10	4		8	1.33333	2
PHT0F	1.57	2.34	3.48	0.54	49	1	0	1	1651	54.8	711	831	137	129	128	128.5	65	87	83	85	12:13:00	71	71	73	72	2.42	0.56	0.4	0.75	0.6	0.51	0.85	0.66	20.1042				2520	1		1		2	8	3		8	1.6	2
QIS0J	1.04	1.5	2.54	0.78	56	1	0	1	1586	47.2	680	790	161	161	153	157	96	105	91	98	09:23:00	69	66	66	66	3.06	0.46	0.52	0.76	0.67	0.44	0.8	0.56	18.7644			1	6300	1		1		0	10	4		7	1.75	1.75
MIS0A	1.63	1.58	3.28	0.33	51	1	0	1	1700	50.9	610	780	100	93	94	93.5	66	65	62	63.5	09:36:00	82	81	77	79	5.94	0.7	0.44	0.72	0.58	0.48	0.68	0.58	17.6125				0	0		0		2	1	1		2	1	1
QVV0K	1.56	2.01	3.49	0.63	55	1	0	1	1674	52.9	740	830	117	117	120	118.5	64	64	62	63	09:40:00	53	52	52	52	4.47	0.52	0.8	1.12	0.99	0.76	1.24	0.95	18.8775				2100	1		1		2	5	1		10	3.33333	5
MVS0Y	1.29	1.9	3.72	0.61	48	1	0	1	1660	70.2	850	940	141	139	139	139	93	90	86	88	09:20:00	76	75	74	74.5	5.48	0.95	0.39	0.83	0.57	0.64	0.88	0.79	25.4754				2340	1		2		2	12	4		11	2.75	3.66667
QGR0E	1.4	1.91	3.68	0.66	47	1	0	1	1634	65.3	810	950	155	157	146	151.5	90	91	89	90	09:42:00	96	94	95	94.5	4.9	1.22	0.4	0.76	0.6	0.44	0.79	0.61	24.4573			1	6720	1		1		2	4	1		8	4	4
PRE0J	1.48	3.59	4.07	0.61	57	1	0	1	1750	58.4	691	840	166	185	149	167	98	107	96	101.5	10:36:00	78	72	74	73	3.66	0.62	0.46	0.85	0.7	0.61	0.99	0.73	19.0694			1	2550	1		1		2	10	4		6	1	1.2
NPG0E	1.41	2.52	4.35	0.75	58	1	0	1	1680	69.6	900	1070	162	173	170	171.5	96	100	107	103.5	08:00:00	93	93	98	95.5	3.73	1.34	0.67	1.15	0.84	0.64	0.96	0.75	24.6599		1	1	300	1		1		0	28	5		6	0.75	1.5
NWE0P	1.4	2.1	4.33	0.74	58	1	0	1	1727	61.1	710	820	136	126	117	121.5	75	73	76	74.5	09:00:00	73	75	77	76	4.17	0.85	0.65	1.11	0.88	0.6	1.12	0.77	20.486				1710	1		1		2	4	1		1	1	1
PNY0X	0.39	1.04	1.46	0.99	50	1	0	1	1748	60.3	750	845	99	99	96	97.5	68	67	65	66	10:24:00	81	79	80	79.5	4.06	0.37	0.4	0.67	0.56	0.47	0.68	0.59	19.7349				1920	1		1		1	7	2		4	1	1.33333
MBM0E	0.43	1.74	2.39	0.4	55	1	1	1	1620	47.8	715	800	106	96	104	100	68	63	65	64	10:23:00	62	63	62	62.5	2.69	0.79	0.63	0.84	0.73	0.68	0.88	0.76	18.2137				1500	1		0		2	5	1		4	0.666667	4
QRM0W	0.88	2.55	2.72	0.36	58	1	0	1	1657	53.9	720	810	167	146	141	143.5	81	77	79	78	10:31:00	61	59	59	59	3.79	0.58	0.6	1	0.76	0.4	0.92	0.71	19.6311			1	0	0		1		2	10	4		3	1	1.5
NSM0R	1.24	2.51	4.05	0.51	50	1	0	1	1685	58	760	865	138	122	120	121	73	70	72	71	09:08:59	64	63	63	63	4.77	0.83	0.36	0.84	0.55	0.6	1.44	0.76	20.4281				1080	1		1		2	21	5		10	1.66667	2
PPR0S	0.86	2.02	3.14	0.81	49	1	0	1	1524	42.2	628	727	117	115	113	114	72	67	67	67	12:14:00	74	72	76	74	3.33	0.46	0.42	0.75	0.61	0.39	0.78	0.59	18.1695				3060	1		0		2	6	2		7	1.75	3.5
QJJ0D	1.67	1.06	3.08	0.35	60	1	1	1	1659	54.2	685	820	178	168	166	167	93	85	89	87	09:00:00	66	62	60	61	4.5	1.28	0.56	0.92	0.75	0.63	0.88	0.73	19.6928			1	1080	1		1		2	8	3		9	2.25	3
MAF0T	0.98	1.17	2.49	0.45	50	1	0	1	1630	60.7	820	900	129	129	129	129	83	88	89	88.5	09:30:00	61	63	65	64	4.7	0.85	0.56	0.8	0.67	0.52	0.8	0.71	22.8462				1110	1		1		2	4	1		7	1.75	2.33333
QGD0P	2.39	2.16	4.49	0.54	42	1	0	1	1627	57.4	710	815	97	96	92	94	60	63	56	59.5	09:13:00	53	52	55	53.5	4.13	0.7	0.55	0.86	0.67	0.48	0.84	0.63	21.6839				1800	1		1		2	11	4		11	1.57143	1.83333
MNY0Q	0.72	1.1	3.17	0.48	46	1	0	1	1790	70.9	680	850	100	99	97	98	64	67	63	65	10:33:00	76	86	81	83.5	2.86	1.3	0.4	0.76	0.47	0.35	0.6	0.44	22.1279				5640	1		1		2	9	3		7	1.4	2.33333
PRW0C	0.8	0.96	2.15	0.41	41	1	0	1	1747	55.4	698	858	104	103	105	104	65	63	61	62	12:28:00	80	76	77	76.5	4	0.54	0.6	0.92	0.74	0.68	0.96	0.8	18.152				0	0		0		2	5	1		6	1.5	2
MBX0N	1.05	1	2.48	0.35	44	1	0	1	1670	64.2	750	851	122	121	123	122	66	70	71	70.5	10:16:00	59	62	62	62	6.04	0.46	0.72	1	0.87	0.71	1.04	0.9	23.0198				0	0		1		2	1	1		6	3	6
NWY0J	1.46	2.5	0.75	2.06	60	1	0	1	1710	69.1	850	920	160	140	143	141.5	130	89	86	87.5	08:27:00	78	72	86	79	5.21	1.61	0.84	1.12	0.94	0.71	1.19	0.96	23.6312			1	2580	1		1		2	15	5		7	1.75	2.33333
NCY0V	1.06	3.55	3.76	0.57	53	1	0	1	1690	65.1	840	960	138	131	128	129.5	84	80	82	81	09:36:00	76	78	77	77.5	5.17	1.53	0.47	0.81	0.63	0.44	0.83	0.62	22.7933				2820	1		1		2	24	5		7	2.33333	3.5
QEH0P	1.86	1.07	2.9	0.37	45	1	0	1	1564	54.8	720	890	142	130	122	126	78	77	71	74	09:34:00	63	67	67	67	2.89	1.01	0.48	0.88	0.72	0.59	0.83	0.73	22.403				1965	1		1		2	8	3		6	1	2
QNN0Q	1.25	1.83	4.22	1.07	52	1	0	1	1696	51.3	680	770	135	141	132	136.5	94	92	94	93	11:52:00	76	72	75	73.5	4.2	0.56	0.66	1.15	0.85	0.56	0.88	0.68	17.8347			1	1140	1		0		2	3	1		3	1.5	1.5
PHW0H	1.39	2.32	3.13	0.47	55	1	0	1	1627	49.7	710	760	124	110	111	110.5	1073	68	71	69.5	12:03:00	81	81	81	81	4.53	0.72	0.4	0.75	0.6	0.47	0.83	0.63	18.7751				2340	1		1		2	3	1		6	1.5	2
NXT0H	0.86	1.01	3.18	0.51	60	1	0	1	1651	51.8	660	770	129	124	127	125.5	62	61	64	62.5	09:12:00	54	55	58	56.5	4.8	0.74	0.57	0.85	0.72	0.8	1.2	0.99	19.0036				2520	1		1		2	13	5		13	2.16667	2.6
MLV0I	1.07	0.96	2.62	0.59	51	1	0	1	1770	63	700	810	116	117	116	116.5	87	85	83	84	07:19:00	92	96	94	95	4.06	0.72	0.44	0.8	0.66	0.52	0.88	0.68	20.1092				3030	1		1		2	5	1		9	1.8	2.25
NDK0J	1.26	2.21	2.72	0.57	42	1	0	1	1670	49.7	690	860	107	107	102	104.5	68	64	67	65.5	09:40:00	72	72	74	73	4.97	0.64	0.47	0.96	0.67	0.52	1	0.71	17.8206				2715	1		0		2	3	1		5	2.5	5
QWQ0I	1.47	1.06	2.4	0.45	44	1	0	1	1659	50.1	730	790	130	124	119	121.5	78	74	75	74.5	09:40:59	74	73	74	73.5	2.05	0.54	0.4	0.64	0.48	0.36	0.88	0.5	18.2031				1410	1		0		2	7	2		8	2.66667	2.66667
PIM0B	1.43	1.02	2.15	0.41	52	1	0	1	1754	57.9	740	880	144	135	131	133	84	90	84	87	09:34:00	70	71	68	69.5	3.53	0.79	0.6	0.95	0.73	0.48	0.88	0.65	18.82				2880	1		1		2	11	4		13	2.16667	2.6
QWS0K	1.03	4.84	4.84	1	46	1	0	1	1635	59.7	810	870	100	96	99	97.5	58	57	57	57	11:10:59	54	52	52	52	5.2	1.8	0.52	0.92	0.68	0.44	0.84	0.71	22.3326				1460	1		1		2	13	5		7	1.4	1.4
QVB0Q	0.93	3.13	3.56	0.36	55	1	0	1	1639	63.4	830	900	107	107	101	104	61	62	61	61.5	11:08:00	74	69	71	70	5.91	1.16	0.64	1.02	0.89	0.72	1.08	0.88	23.6011			1	0	0		1		2	9	3		10	1.42857	3.33333
QME0E	0.99	0.99	2.41	0.45	50	1	0	1	1502	43.2	660	780	147	141	144	142.5	89	85	88	86.5	10:51:00	57	55	59	57	3.7	0.39	0.56	0.83	0.66	0.43	0.72	0.61	19.1489			1	4020	1		1		2	5	1		2	1	2
QIP0G	1.61	1.34	3.24	0.22	52	1	0	1	1651	55.7	720	820	153	140	139	139.5	96	92	90	91	09:05:00	73	73	74	73.5	3.66	0.52	0.47	0.68	0.59	0.56	0.92	0.7	20.4344			1	3300	1		1		2	12	4		5	1	1.66667
PFZ0G	1.17	1.66	2.71	0.57	45	1	0	0	1689	59.6	740	870	116	119	106	112.5	68	68	66	67	12:10:00	71	65	71	68	3.19	0.54	0.46	0.82	0.66	0.52	0.84	0.68	20.8923				780	1		1		2	7	2		9	4.5	4.5
QDE0J	1.22	0.89	2.55	0.27	54	1	0	1	1717	58.6	700	830	153	145	134	139.5	91	89	87	88	09:32:00	69	67	66	66.5	5.24	0.7	0.56	0.87	0.68	0.48	0.96	0.65	19.8773				3000	1		1		2	10	4		9	1.28571	1.8
PMI0F	1	1.03	2.27	1.67	45	1	0	1	1680	55.4	766	795	112	113	108	110.5	71	68	69	68.5	12:38:00	56	52	51	51.5	3.93	0.48	0.44	0.64	0.53	0.36	0.67	0.52	19.6287				2310	1		1		1	4	1		2	0.666667	1
MTS0W	1.12	2.14	3.03	0.75	50	1	0	1	1700	62.9	740	810	136	131	128	129.5	87	80	84	82	09:38:00	87	90	87	88.5	3.09	0.72	0.48	0.8	0.6	0.6	1	0.75	21.7647				5700	1		1		2	13	5		13	2.6	3.25
MEK0I	1.39	1.45	3.11	0.71	47	1	0	1	1840	72.6	740	950	166	145	154	149.5	107	100	106	103	10:15:00	93	93	100	96.5	5.37	0.95	0.32	0.63	0.45	0.56	0.76	0.64	21.4438			1	1680	1		1		2	10	4		5	1.25	1.66667
PLV0P	0.79	1.57	2.56	1.57	58	1	0	1	1710	63.7	750	880	143	121	118	119.5	88	84	83	83.5	11:29:00	61	61	63	62	4.06	0.7	0.47	0.72	0.6	0.4	0.75	0.65	21.7845				2385	1		1		2	9	3		12	2	2.4
QJL0F	1.53	0.85	2.77	0.31	55	1	0	1	1586	49.3	690	810	136	127	128	127.5	72	77	69	73	09:34:00	85	79	84	81.5	2.72	0.93	0.36	0.83	0.6	0.36	0.83	0.6	19.5993				3840	1		1		2	13	5		8	1.6	2
QKK0G	1.3	1.05	2.47	0.37	57	1	0	1	1612	45.8	700	760	131	128	125	126.5	82	75	73	74	10:03:00	55	53	52	52.5	3.86	0.83	0.51	0.88	0.69	0.64	0.96	0.73	17.6253				2085	1		0		2	7	2		9	1.28571	1.8
NQP0P	1.12	1.82	3.36	0.65	53	1	0	1	1540	53.1	730	840	110	106	110	108	55	59	55	57	10:05:00	87	88	93	90.5	3.04	0.66	0.52	0.91	0.69	0.4	0.91	0.69	22.3899				210	1		1		2	9	3		6	2	2
MCX0Q	1.6	0.99	2.94	0.43	45	1	0	1	1700	70.1	730	910	155	150	147	148.5	92	93	93	93	10:12:00	65	68	70	69	6.68	0.87	0.4	0.67	0.53	0.32	0.68	0.53	24.2561			1	1080	1		1		2	8	3		8	2	2.66667
PKW0N	0.6	1.39	2.06	0.47	44	1	0	1	1680	63.6	740	910	121	117	111	114	66	66	63	64.5	09:24:59	45	46	48	47	3.09	0.89	0.32	0.64	0.51	0.36	0.63	0.51	22.534				1240	1		1		2	14	5		2	0.666667	2
MER0P	1.61	0.4	2.57	0.36	48	1	0	1	1690	61.1	740	830	114	113	114	113.5	66	67	63	65	10:19:00	68	68	64	66	6.01	0.89	0.6	0.72	0.67	0.72	0.96	0.8	21.3928				1320	1		1		2	8	3		8	2	2.66667
MRF0E	2.02	1.79	4.53	0.35	42	1	0	1	1750	59.7	645	795	103	101	105	103	59	56	60	58	10:14:00	58	59	59	59	4.1	0.68	0.27	0.58	0.48	0.24	0.63	0.48	19.4939				4140	1		1		2	11	4		7	1	1.16667
NVQ0A	1.24	1.18	2.88	0.57	56	1	0	1	1625	64.8	780	860	136	128	121	124.5	97	93	81	87	10:25:59	74	93	69	81	6.28	1.55	0.56	0.84	0.69	0.59	0.89	0.71	24.5396				3480	1		1		2	10	4		6	2	3
NEP0Q	1.03	2.8	3.14	0.57	42	1	0	1	1705	60	700	850	97	98	91	94.5	69	71	69	70	10:29:00	75	79	84	81.5	2.72	0.87	0.44	0.68	0.58	0.44	0.72	0.58	20.6397				0	0		1		2	8	3		8	2	2.66667
QMW0W	1.16	2.03	4.23	0.55	52	1	0	1	1696	60	710	870	139	130	116	123	73	78	67	72.5	11:31:00	61	62	61	61.5	5.01	0.68	0.52	0.8	0.65	0.39	0.97	0.61	20.8593				2675	1		1		2	11	4		8	1	1.33333
QKZ0V	1.4	1.1	2.53	0.22	59	1	1	1	1596	50.5	700	800	179	162	167	164.5	99	94	95	94.5	10:05:00	59	60	59	59.5	3.02	0.66	0.55	1.24	0.74	0.44	0.84	0.63	19.8256			1	7140	1		1		2	6	2		4	1	1
MBP0G	1.17	1.34	2.57	0.79	56	1	0	1	1670	48.7	760	810	164	155	142	148.5	104	103	100	101.5	10:43:00	82	81	82	81.5	6.21	0.7	0.32	0.64	0.55	0.51	0.72	0.63	17.4621			1	3360	1		0		2	7	2		8	1.6	1.6
MKG0R	1.53	1.71	3.75	0.68	46	1	0	0	1750	62.1	680	860	128	117	113	115	77	76	73	74.5	10:43:00	70	74	69	71.5	4.5	0.72	0.48	0.92	0.68	0.64	0.99	0.82	20.2776				870	1		1		0	20	5		4	0.8	1.33333
QNH0J	1.04	1.52	3.45	0.99	59	1	0	1	1697	58	750	820	113	113	101	107	51	52	48	50	09:57:00	59	55	55	55	2.93	0.54	0.28	0.68	0.57	0.44	0.72	0.58	20.1402				3660	1		1		2	11	4		7	1.75	2.33333
MXZ0J	2.15	2.51	5.49	0.61	47	1	0	1	1660	50	610	740	128	116	108	112	90	78	76	77	10:33:00	88	86	91	88.5	4.57	0.75	0.24	1.06	0.69	0.72	0.92	0.78	18.1449				2760	1		0		2	6	2		2	0.5	1
QDB0G	1.43	1.16	4.02	0.64	49	1	1	1	1605	41.7	630	746	142	143	138	140.5	81	79	76	77.5	09:37:00	79	80	82	81	2.95	0.6	0.44	0.92	0.55	0.48	0.95	0.76	16.1877			1	2580	1		0		2	8	3		6	1.5	2
NKQ0F	1.23	0.91	2.47	0.44	55	1	0	1	1735	76.4	870	930	132	126	121	123.5	83	85	80	82.5	09:51:00	71	67	68	67.5	6.89	0.66	0.49	0.92	0.8	0.4	0.99	0.82	25.3802				6060	1		2		0	10	4		8	1.6	8
MXI0S	1.83	1.41	4.16	0.41	50	1	0	1	1610	55.3	670	780	126	121	128	124.5	65	66	62	64	12:12:00	53	51	48	49.5	3.02	0.66	0.43	0.63	0.54	0.35	0.69	0.52	21.3341				840	1		1		2	13	5		7	1.16667	2.33333
QYZ0W	1.19	2.06	2.77	0.73	57	1	0	1	1656	52.1	700	780	109	114	120	117	63	64	62	63	10:38:00	54	51	54	52.5	5.34	0.7	0.44	0.72	0.56	0.56	0.8	0.67	18.9984				3240	1		1		2	11	4		4	0.8	2
MDN0J	1.02	0.75	2.1	0.48	41	1	0	1	1590	55.4	690	800	108	100	97	98.5	67	64	66	65	09:49:00	64	64	66	65	5	0.74	0.4	0.64	0.55	0.44	0.6		21.9137				3000	1		1		2	12	4		8	1.14286	2
PHV0G	1.33	2.69	3.16	0.49	51	1	0	1	1719	59.4	780	820	132	115	125	120	76	73	70	71.5	12:10:00	74	76	79	77.5	4.9	0.83	0.39	0.98	0.52	0.44	0.76	0.58	20.1018				2340	1		1		2	9	3		8	1.33333	2.66667
MYV0H	1.19	0.73	3.24	0.54	52	1	0	1	1740	68.3	685	860	117	112	108	110	75	73	71	72	01:41:00	81	81	84	82.5	3.96	0.43	0.4	1	0.66	0.51	0.88	0.67	22.5591				900	1		1		2	10	4		6	2	3
QLY0W	0.86	0.97	2.32	0.32	55	1	0	1	1585	44.6	645	720	122	105	103	104	67	64	59	61.5	10:06:00	75	74	74	74	4.63	0.74	0.4	0.8	0.59	0.43	0.76	0.64	17.7532				2520	1		0		2	7	2		5	1.25	1.66667
QLP0M	0.96	0.48	1.83	0.17	51	1	0	1	1669	64.1	765	860	118	115	113	114	64	61	62	61.5	09:42:00	58	55	57	56	4.1	0.52	0.23	0.72	0.62	0.43	0.79	0.59	23.0115				3240	1		1		2	13	5		7	1.4	2.33333
NKV0J	1.34	1.18	3.2	0.32	50	1	0	1	1670	61.3	810	890	144	144	146	145	81	79	78	78.5	09:28:00	58	54	60	57	4.53	0.7	0.6	0.96	0.79	0.72	1.12	0.95	21.98			1	5838	1		1		2	13	5		7	1.4	1.75
PHR0D	0.83	2.43	2.53	0.84	55	1	0	1	1600	60.4	790	900	132	123	135	129	76	75	67	71	09:07:00	78	85	84	84.5	3.26	1.3	0.55	1.13	0.68	0.55	1.16	0.7	23.5938				3240	1		1		2	13	5		7	1.16667	1.4
NHS0B	0.89	1.69	3.48	0.8	47	1	0	1	1800	70.7	810	890	144	136	141	138.5	86	87	86	86.5	10:01:59	67	70	71	70.5	4.07	0.7	0.36	0.94	0.65	0.64	1.04	0.81	21.821				540	1		1		2	7	2		6	3	3
MFL0L	1.3	1.66	3.86	0.88	44	1	0	1	1630	53.9	630	760	115	116	120	118	81	77	78	77.5		88	86	84	85	3.46	0.72	0.24	0.92	0.67	0.8	1.08	0.92	20.2868				3300	1		1		2	17	5		13	3.25	6.5
QHZ0N	1.21	2.75	3.63	0.54	48	1	0	1	1694	55.9	730	840	124	121	117	119	75	75	72	73.5	08:59:00	49	51	151	101	4.23	0.39	0.52	0.92	0.67	0.47	0.8	0.62	19.4798				3000	1		1		2	6	2		6	2	3
MHR0W	1.06	1.45	3.22	0.59	56	1	0	1	1690	47	640	720	120	114	111	112.5	76	72	73	72.5	09:53:59	65	63	67	65	2.75	0.6	0.56	0.95	0.74	0.56	0.84	0.68	16.456				2520	1		0		2	8	3		6	0.666667	0.75
MTM0Q	0.41	2.12	4.35	0.9	44	1	0	1	1630	67.5	840	960	143	130	127	128.5	84	83	81	82	10:50:00	71	70	75	72.5	3.86	0.89	0.28	0.74	0.58	0.48	1.02	0.7	25.4055				5160	1		2		2	17	5		9	1.8	3
MXY0I	0.77	1.04	3.29	0.9	48	1	0	1	1700	63.8	760	803	132	131	126	128.5	89	93	82	87.5	10:41:00	83	82	78	80	5.1	1.03	0.28	0.63	0.47	0.28	0.71	0.53	22.0761		1		0	0		1		2	16	5		9	1.125	3
NBM0H	1.53	5.06	4.81	0.95	58	1	0	1	1640	60	800	820	169	166	167	166.5	99	96	98	97	09:43:00	84	86	84	85	6.15	0.66	0.4	0.76	0.53	0.35	1.34	0.63	22.3081			1	1020	1		1		2	18	5		12	1.5	2.4
MVV0B	1.51	2.42	4.03	0.68	43	1	0	1	1720	73.3	840	1010	145	133	134	133.5	89	88	87	87.5	08:55:00	67	65	65	65	3.29	1.16	0.36	0.71	0.54	0.27	0.68	0.51	24.7769				2700	1		1		2	16	5		8	1	1.6
PGP0Y	2.77	1.77	3.98	0.49	58	1	1	1	1676	61.6	800	860	178	164	164	164	116	106	104	105	10:00:00	101	99	99	99	3.73	0.68	0.8	1.2	0.99	0.8	2.34	1.33	21.9297			1	2520	1		1		2	10	4		3	1	1.5
MWJ0R	0.73	0.83	3.29	0.71	41	1	0	1	1620	58.5	760	940	120	112	111	111.5	76	79	69	74	10:30:00	82	89	93	91	3.77	0.75	0.4	0.64	0.51	0.35	1.19	0.5	22.2908				2280	1		1		2	10	4		13	1.85714	2.16667
QPC0G	1.07	1.08	2.78	0.4	50	1	0	0	1634	56.3	720	810	101	107	104	105.5	60	65	69	67	10:13:00	61	56	56	56	3.19	0.48	0.52	0.99	0.79	0.59	1	0.8	21.0865				3360	1		1		2	7	2		6	1.2	2
NHM0V	0.83	1.28	2.76	0.62	43	1	0	1	1630	54.8	740	830	108	118	106	112	68	64	65	64.5	09:35:00	66	63	64	63.5	4.17	0.23	0.48	0.76	0.6	0.52	0.72	0.61	20.6255				2700	1		1		0	2	1		3	1.5	1.5
MGM0P	1.18	1.43	2.93	0.65	60	1	0	1	1710	55.9	700	810	143	129	134	131.5	88	87	86	86.5	09:55:00	75	74	73	73.5	7.25	0.66	0.51	0.82	0.67	0.52	0.92	0.72	19.117				1140	1		1		2	8	3		6	1.2	2
MKW0H	0.99	0.81	3.02	0.65	42	1	0	1	1710	53.8	598	770	136	127	127	127	80	86	82	84	09:30:00	83	87	54	70.5	3.63	0.76	0.32	0.6	0.49	0.32	0.6	0.46	18.3988				6000	1		0		2	11	4		7	1.75	3.5
NII0S	0.99	1.59	3.46	0.48	48	1	1	1	1665	61.8	730	820	123	125	123	124	78	80	78	79	09:52:00	70	71	70	70.5	3.43	0.37	0.44	0.72	0.59	0.64	0.95	0.85	22.2926				5340	1		1		2	8	3		4	1	1.33333
QML0L	1.21	1.74	2.92	0.28	57	1	0	1	1724	63.5	740	890	116	108	105	106.5	65	71	68	69.5	10:54:59	67	68	69	68.5	3.61	0.66	0.43	0.68	0.54	0.67	0.91	0.8	21.3648				4020	1		1		2	16	5		10	1.42857	2
NCV0R	0.92	1.49	2.51	0.51	57	1	0	1	1635	50.9	710	800	137	131	130	130.5	85	87	85	86	10:17:59	49	49	52	50.5	3.53	0.62	0.56	1.16	0.75	0.51	0.95	0.75	19.0407				1425	1		1		2	5	1		3	0.75	1
QNI0K	1.17	2.26	4.15	0.67	51	1	0	1	1636	50.3	660	780	158	154	148	151	93	88	87	87.5	09:53:59	67	67	66	66.5	3.09	0.41	0.36	0.71	0.51	0.52	0.84	0.71	18.7932			1	2160	1		1		2	9	3		8	2	2.66667
MMY0N	1.79	0.81	2.99	0.25	47	1	0	1	1660	56.2	713	795	148	135	146	140.5	93	90	97	93.5	11:10:59	71	70	71	70.5	4.43	1.12	0.56	0.76	0.63	0.22	0.91	0.71	20.3948			1	300	1		1		2	26	5		11	1.83333	2.75
PIK0Y	1.38	1.85	2.52	0.52	55	1	0	1	1677	46.2	630	750	151	159	145	152	88	82	85	83.5	09:21:00	64	62	62	62	4.27	0.58	0.34	0.84	0.52	0.36	0.75	0.55	16.4277			1	2400	1		0		2	7	2		3	1.5	3
NBD0X	1.53	2.25	2.99	0.65	53	1	1	1	1590	63	840	930	151	148	138	143	88	84	92	88	09:16:00	66	64	65	64.5	2.92	0.7	0.35	1.04	0.63	0.59	1.16	0.84	24.9199			1	3360	1		1		2	11	4		3	0.75	1.5
MAJ0Y	0.67	0.88	2	0.35	43	1	0	1	1610	59	760	840	109	101	103	102	66	63	62	62.5	10:16:00	60	60	61	60.5	5.47	0.68	0.4	0.6	0.51	0.44	0.6	0.5	22.7615				2640	1		1		2	10	4		5	1.66667	2.5
QEC0J	1.32	1.62	4.03	0.83	57	1	0	1	1667	43.3	640	770	149	133	142	137.5	107	96	103	99.5	09:50:00	67	61	66	63.5	5.41	0.29	0.6	0.91	0.78	0.48	0.8	0.6	15.5818			1	3270	1		0		2	6	2		7	1.75	3.5
NEH0I	1.3	2.27	2.75	0.54	46	1	0	1	1690	52.5	700	810	112	112	108	110	71	75	74	74.5	10:30:00	77	78	80	79	5.51	0.83	0.44	0.72	0.58	0.2	0.75	0.53	18.3817				2370	1		0		2	10	4		7	1.75	3.5
MPN0I	1.09	1.41	3.07	0.38	47	1	0	1	1680	55.9	630	770	101	94	92	93	58	57	55	56	10:34:00	56	55	56	55.5	4.16	0.48	0.52	0.92	0.66	0.56	0.92	0.73	19.8058				6540	1		1		2	9	3		9	1.28571	1.8
NJZ0L	1.25	0.98	2.65	0.38	46	1	0	0	1654	54.4	760	850	116	108	115	111.5	73	74	70	72	09:08:59	70	69	68	68.5	3.59	0.91	0.48	0.79	0.65	0.36	0.76	0.51	19.8851				180	1		1		2	8	3		1
MMQ0G	1.46	2.9	4.41	1.14	49	1	0	1	1890	89.6	970	1000	125	114	112	113	90	88	88	88	06:37:00	89	90	89	89.5	7.12	2.17	0.25	0.91	0.54	0.4	0.76	0.58	25.0833				0	0		2		0	27	5		5	1.25	2.5
QXT0N	1.47	2.76	3.55	0.56	60	1	0	1	1713	64	890	720	115	105	116	110.5	60	63	62	62.5	09:53:00	59	59	59	59	7.15	0.46	0.6	0.96	0.76	0.72	1	0.86	21.8105				2490	1		1		2	11	4		5	0.833333	1
PRM0S	0.61	0.91	1.93	0.74	48	1	0	1	1684	55.6	1760	819	83	85	83	84	59	64	58	61	12:38:00	89	87	87	87	3.32	0.97	0.63	0.92	0.78	0.59	0.87	0.72	19.6061				2880	1		1		1	4	1		6	1.5	2
MNV0M	1.11	2.62	4.12	0.85	58	1	0	1	1590	50.8	690	760	130	128	126	127	75	79	75	77	10:13:00	1099	100	104	102	4.07	1.92	0.5	0.87	0.65	0.55	1.02	0.69	20.0941				2010	1		1		2	14	5		6	1.2	1.5
MJQ0A	0.8	1.24	2.61	0.7	56	1	0	1	1570	46.8	580	700	121	123	123	123	81	82	75	78.5	10:25:59	81	77	76	76.5	2.38	0.6	0.2	0.76	0.45	0.28	0.6	0.45	18.9866				2760	1		1		2	8	3		7	1	1.4
PNK0J	1.25	3.08	4.09	0.46	47	1	0	1	1813	78.9	873	1002	109	102	95	98.5	68	63	61	62	09:37:00	60	58	61	59.5	6.65	1.14	0.48	0.83	0.65	0.48	0.79	0.64	24.0039				2040	1		1		2	8	3		5	5	5
PII0W	0.77	1.98	2.2	0.91	57	1	1	1	1590	44.2	660	760	113	110	121	115.5	61	59	68	63.5	12:05:00	59	57	66	61.5	2.92	0.48	0.6	1.04	0.84	0.6	0.96	0.78	17.4835				3060	1		0		2	4	1		2	1	2
QMD0D	1.01	1.07	2.49	0.36	59	1	0	1	1645	55	680	860	156	147	141	144	84	83	83	83	10:51:00	78	81	81	81	3.35	0.85	0.72	0.96	0.81	0.56	1.16	0.83	20.325			1	3780	1		1		2	3	1		1	1	1
PSN0W	1	1.52	2.67	0.61	46	1	0	1	1770	56.3	696	856	109	108	113	110.5	72	73	72	72.5	09:57:00	75	76	75	75.5	2.62	0.58	0.51	0.75	0.63	0.47	0.79	0.66	17.9706				1020	1		0		2	6	2		7	1.75	3.5
NTS0A	1.07	2.32	1.13	2.15	50	1	0	0	1694	87.7	870	1060	155	150	145	147.5	92	87	87	87	09:14:00	70	72	75	73.5	7.89	1.41	0.79	1.19	0.98	0.52	1.72	0.81	30.5614			1	1470	1		3		2	20	5	MOSSI	7	1.75	3.5
QNR0T	1.46	5.41	6.61	1.41	56	1	0	1	1686	51.2	690	820	157	157	153	155	90	89	86	87.5		71	71	78	74.5	3.26	0.58	1.31	1.01	0.63	0.98	0.81		18.0117			1	0	0		0		2	5	1		3	1	1.5
NEJ0K	1.24	4.99	4.91	0.62	59	1	0	1	1670	57.1	740	840	113	116	110	113	77	71	67	69	09:14:00	85	74	74	74	4.2	0.5	0.44	0.79	0.65	0.48	0.79	0.64	20.474			1	1830	1		1		2	8	3		8	1	1.14286
MTC0F	1.29	1.81	3.58	0.58	44	1	0	1	1760	66	712	825	97	94	85	89.5	56	54	52	53	11:31:59	60	61	64	62.5	3.79	0.89	0.4	0.84	0.69	0.48	0.84	0.69	21.3068				600	1		1		2	14	5		5	1.25	1.25
QSJ0V	2.67	2.16	4.88	0.74	53	1	0	1	1731	64.5	790	860	111	105	110	107.5	66	65	64	64.5	09:08:59	68	66	67	66.5	5.87	0.87	0.56	1	0.79	0.64	1.19	0.8	21.5261				2700	1		1		2	15	5		7	1.16667	1.75
QET0C	0.91	0.42	1.56	0.19	57	1	1	1	1696	57	760	790	114	114	127	120.5	75	76	77	76.5	09:08:59	83	82	85	83.5	4.7	0.64	0.23	0.8	0.62	0.72	0.92	0.82	19.8163				2220	1		1		2	9	3		5	1.25	1.66667
NZK0D	0.63	0.99	2.27	0.92	48	1	0	1	1663	55.5	770	879	146	140	140	140	77	73	71	72	09:24:59	52	53	55	54	4.64	0.81	0.59	0.82	0.7	0.4	0.96	0.71	20.0682				2820	1		1		2	8	3		13	1.44444	2.16667
MDK0G	0.91	1.27	2.65	0.34	54	1	1	1	1630	58.9	710	840	135	142	137	139.5	77	78	78	78	10:17:00	54	53	53	53	3.93	1.01	0.51	0.84	0.72	0.6	0.84	0.76	22.1687				3420	1		1		2	9	3		7	1.4	2.33333
MDL0H	1.08	2.37	3.18	0.43	41	1	1	1	1720	73.3	760	960	156	137	136	136.5	85	84	87	85.5	10:21:00	51	54	57	55.5	5.14	0.62	0.48	0.84	0.68	0.52	0.79	0.66	24.7769				0	0		1		2	5	1		8	2	2
MJI0R	1.2	2.97	4.3	0.77	60	1	0	1	1690	53	660	790	166	147	145	146	95	85	88	86.5	10:57:00	76	74	81	77.5	2.72	1.03	0.48	0.76	0.64	0.28	1.22	0.76	18.5568			1	10800	1		1		2	8	3		3	0.6	1.5
QEF0M	2.45	2.06	4.57	0.97	45	1	0	1	1667	58.9	720	810	115	111	112	111.5	69	70	69	69.5	08:46:00	54	55	58	56.5	5.16	0.68	0.48	0.72	0.59	0.4	0.76	0.55	21.1955				3420	1		1		2	17	5		11	1.375	2.2
QJM0G	1.37	2.13	3.36	0.44	54	1	0	1	1710	56	670	790	129	120	123	121.5	77	85	78	81.5	09:29:00	86	87	83	85	4.13	0.42	0.4	0.64	0.56	0.4	0.68	0.52	19.1512				4260	1		1		2	8	3		8	2.66667	4
PEZ0E	1.02	1.77	2.64	0.63	45	1	0	1	1635	51	660	830	104	104	104	104	59	61	57	59	09:58:00	59	60	61	60.5	2.65	0.52	0.48	0.84	0.64	0.63	0.83	0.72	19.0781				2700	1		1		2	8	3		8	1.6	2.66667
NBF0A	1.34	1.71	3.23	0.5	45	1	0	1	1600	50.1	590	780	98	90	92	91	60	60	57	58.5	09:02:00	62	67	68	67.5	2.86	0.62	0.44	0.71	0.54	0.52	0.8	0.62	19.5703				3540	1		1		1	11	4		10	2	2.5
MAG0V	1	2.03	3.2	1.51	47	1	0	1	1680	57.6	790	860	131	126	123	124.5	83	79	77	78	09:40:00	99	101	103	102	4.6	0.79	0.44	0.75	0.6	0.44	0.84	0.6	20.4082				3420	1		1		2	13	5		13	1.3	1.625
QIL0D	0.71	0.97	1.73	0.3	52	1	0	1	1727	58.6	710	810	132	127	131	129	72	74	74	74	10:01:59	69	69	66	67.5	4.74	0.75	0.32	0.64	0.46	0.36	0.86	0.49	19.6478				2985	1		1		2	4	1		1	0.333333	1
QVC0R	1.82	2.68	3.9	0.51	55	1	0	1	1695	53.6	730	790	117	117	100	108.5	66	66	59	62.5	09:51:00	69	67	62	64.5	4.67	0.37	0.72	1.12	0.82	0.71	1.04	0.91	18.6563				2775	1		1		2	2	1		6	1.5	3
MWY0G	1.16	1.51	3.52	0.64	42	1	0	1	1650	45.3	580	740	88	88	87	87.5	59	61	61	61	10:04:00	79	81	81	81	4.47	0.35	0.36	1.04	0.65	0.43	0.72	0.54	16.6391				4020	1		0		2	13	5		6	0.857143	1.2
MPC0W	0.47	1.36	3.08	0.6	45	1	0	1	1740	65.8	670	820	102	95	98	96.5	62	63	60	61.5	10:46:00	62	66	74	70	4.47	1.24	0.48	0.84	0.69	0.39	0.75	0.6	21.7334				7920	1		1		2	12	4		11	1.22222	1.57143
MFF0F	0.72	1.01	2.27	0.46	56	1	0	1	1630	53.3	690	800	124	124	139	131.5	63	63	107	85	10:16:00	53	52	50	51	7.25	0.79	0.56	0.76	0.66	0.8	1.08		20.061				5220	1		1		2	25	5		7	1.16667	1.75
QPK0P	1.56	1.21	4.07	0.62	60	1	0	1	1519	42.2	660	740	156	150	152	151	75	67	76	71.5	09:37:00	66	64	67	65.5	3.56	0.62	0.63	0.83	0.71	0.56	0.96	0.76	18.2893			1	900	1		0		2	11	4		10	1.25	1.42857
PLH0C	1.56	1.89	3.79	0.9	44	1	0	1	1600	45.8	660	810	118	112	103	107.5	73	76	71	73.5	01:14:00	81	85	91	88	2.22	0.7	0.44	0.72	0.57	0.36	0.8	0.54	17.8906				2940	1		0		2	12	4		6	2	3
QQI0P	0.94	1.56	2.11	0.47	56	1	0	1	1641	41.6	640	750	113	126	123	124.5	83	84	84	84	10:15:00	79	74	77	75.5	3.02	0.48	0.72	1.2	0.92	0.72	1.08	0.9	15.4481				660	1		0		2	5	1		6	3	3
PNZ0Y	1.41	2.17	3.79	0.4	59	1	0	1	1726	70.7	866	929	182	186	181	183.5	95	97	93	95	11:30:00	68	68	68	68	4.97	1.18	0.74	1.18	1.02	0.8	1.08	0.92	23.7322			1	3240	1		1		2	14	5		7	1.4	1.75
QPQ0V	0.98	1.3	3.27	0.48	54	1	0	1	1623	45.1	620	780	131	149	140	144.5	80	92	84	88	10:00:00	58	61	56	58.5	2.39	0.46	0.68	0.99	0.81	0.44	1.12	0.84	17.1214			1	360	1		0		2	8	3		5	1	1.25
QHJ0Y	1.32	2.76	3.97	0.79	41	1	0	0	1661	63.6	840	860	133	131	131	131	73	76	75	75.5	09:30:00	83	91	86	88.5	3.06	0.87	0.36	0.63	0.5	0.32	0.6	0.5	23.0525				4080	1		1		2	14	5		10	2	3.33333
MRV0T	1.43	0.66	3.05	0.33	45	1	0	1	1740	64.8	670	810	151	143	146	144.5	98	95	95	95	10:17:59	49	50	149	99.5	5.14	0.52	0.48	0.76	0.59	0.56	0.8	0.65	21.4031			1	1620	1		1		2	15	5		6	1	3
NML0F	1.18	1.17	2.57	0.25	48	1	0	1	1800	70.5	730	910	141	141	140	140.5	91	93	84	88.5	09:08:00	83	78	82	80	5.21	0.76	0.36	0.84	0.62	0.48	0.88	0.65	21.7593			1	4920	1		1		2	10	4		7	3.5	3.5
QIG0X	1.38	1.18	2.76	0.72	57	1	0	1	1573	47.8	730	790	142	123	112	117.5	83	72	65	68.5	10:00:00	65	61	65	63	2.69	0.62	0.8	1.04	0.9	0.8	1.16	0.98	19.3184				1575	1		1		2	11	4		4	1	2
PPQ0R	0.71	1.49	2.93	1.01	51	1	0	1	1626	46.1	728	752	137	145	146	145.5	85	100	90	95	10:13:00	64	67	65	66	3.46	0.64	0.47	0.95	0.64	0.59	1.02	0.8	17.4365			1	2775	1		0		2	11	4		6	1.5	2
MKK0W	0.76	1.09	2.1	0.39	42	1	0	1	1690	61.8	710	860	123	129	122	125.5	76	77	74	75.5	10:44:00	52	54	52	53	2.67	0.68	0.32	0.6	0.45	0.48	0.68	0.58	21.6379				2460	1		1		2	12	4		5	1.25	5
PHD0N	1.03	0.66	1.99	0.56	44	1	0	0	1689	70.9	920	730	123	117	116	116.5	72	66	64	65	09:40:00	63	60	59	59.5	2.15	0.5	0.48	0.72	0.59	0.44	0.75	0.57	24.8535				1560	1		1		2	17	5		5	1.25	2.5
MVH0M	0.98	1.81	3.55	0.71	51	1	0	1	1630	64.8	940	980	113	116	109	112.5	71	73	65	69	09:52:00	80	83	80	81.5	2.72	1.16	0.64	1.17	0.79	0.59	1.03	0.83	24.3893				6720	1		1		2	20	5		8	1.33333	2
NSP0T	1.03	2.21	4.11	0.52	41	1	0	0	1740	87.3	910	1020	130	127	136	131.5	84	78	80	79	08:53:00	73	81	77	79	5.68	1.57	0.31	0.71	0.47	0.4	0.87	0.57	28.8347				2820	1		2		2	28	5		1	0.5	1
MEI0G	0.96	1.2	2.67	0.45	47	1	0	1	1630	63.6	720	840	115	117	117	117	92	92	91	91.5	09:57:00	84	81	86	83.5	2.79	0.66	0.52	0.76	0.62	0.48	0.8	0.66	23.9377			1	2220	1		1		0	13	5		7	1.75	2.33333
QHA0N	1.03	1.16	2.5	0.57	51	1	0	1	1685	56.9	685	790	112	109	115	112	65	63	75	69	08:58:00	49	49	51	50	3.46	0.68	0.64	0.96	0.75	0.63	1	0.74	20.0407				2460	1		1		2	6	2		4	0.8	1.33333
PNR0Q	1.26	2.21	3.2	0.34	55	1	1	1	1676	50.4	672	829	174	159	150	154.5	108	106	104	105	10:32:00	73	67	64	65.5	4.2	0.87	0.59	0.91	0.74	0.52	0.88	0.78	17.9425			1	3180	1		0		2	11	4		7	1.4	2.33333
NVM0W	0.96	1.88	3.51	0.54	47	1	1	1	1628	77.7	890	990	133	122	122	122	86	87	88	87.5	10:03:00	73	73	77	75	3.87	1.87	0.71	1	0.81	0.84	1.4	1.05	29.3165			1	0	0		2		2	11	4		7	1.75	2.33333
MFC0C	1.33	0.82	3	0.47	53	1	0	1	1680	62	700	830	127	124	116	120	77	74	73	73.5	10:33:00	59	55	56	55.5	4.03	0.83	0.68	1	0.83	0.56	0.96	0.68	21.9671				2940	1		1		2	5	1		5	1.25	2.5
MGZ0C	3.59	1.02	6.26	0.38	46	1	0	1	1690	64.4	770	860	136	129	133	131	81	77	77	77	10:41:00	75	70	72	71	3.22	0.64	0.48	0.64	0.56	0.44	0.68	0.57	22.5482				1320	1		1		2	13	5		8	2	4
NNL0H	1.04	1.67	3.29	0.44	43	1	1	0	1785	68.9	740	890	110	102	101	101.5	71	67	64	65.5	08:58:00	63	63	62	62.5	3.56	0.72	0.44	0.68	0.55	0.52	0.72	0.63	21.6243				120	0		1		0	19	5		5	1.66667	2.5
QRW0F	1.96	1.6	3.04	0.42	56	1	0	1	1660	44	620	760	117	112	105	108.5	71	70	68	69	09:08:59	69	67	70	68.5	2.79	0.33	0.35	0.84	0.58	0.4	0.76	0.54	15.9675				1800	1		0		2	7	2		7	2.33333	3.5
QFT0E	1.33	1.79	3.48	0.64	58	1	0	1	1551	58.5	780	860	164	170	167	168.5	94	98	96	97	09:27:00	66	66	66	66	4.16	0.76	0.23	1.45	1	0.83	1.28	1.11	24.3182			1	900	1		1		2	15	5		5	1.25	2.5
PWC0Q	1.6	1.49	2.94	0.54	55	1	0	1	1732	69.1	852	968	132	123	127	125	70	70	65	67.5	01:07:00	51	50	51	50.5	3.09	0.62	0.43	0.69	0.55	0.39	0.71	0.55	23.0347				1035	1		1		0	13	5		7	1	2.33333
QGQ0D	1.37	1.84	3.21	0.49	52	1	0	1	1777	66.2	750	840	161	144	152	148	83	83	85	84	09:26:00	69	65	62	63.5	5.85	1.07	0.48	0.78	0.61	0.42	0.68	0.54	20.9644			1	2880	1		1		2	11	4		8	2	2.66667
MDJ0F	1.07	2.69	3.86	0.43	58	1	0	1	1720	60.9	710	800	128	129	119	124	71	69	72	70.5	10:04:00	56	57	56	56.5	4.46	0.56	0.44	0.72	0.64	0.6	0.96	0.77	20.5855				840	1		1		2	8	3		8	1.6	2
NDE0D	0.7	1.61	2.48	0.66	59	1	0	1	1720	59.7	770	830	172	161	156	158.5	105	103	102	102.5	10:48:00	64	61	61	61	3.29	0.56	0.6	0.88	0.77	0.46	0.8	0.59	20.1798			1	720	1		1		2	8	3		6	2	3
QRA0I	1.18	1.31	2.85	0.5	51	1	0	1	1508	44.8	680	750	112	94	108	101	66	47	63	55	09:35:00	52	53	56	54.5	3.02	0.5	0.51	0.9	0.67	0.48	0.72	0.58	19.7004				2820	1		1		2	6	2		4	1	2
QPW0B	1.4	2.12	4.14	0.55	58	1	0	1	1715	56.5	690	800	141	144	154	149	74	82	80	81	09:08:00	64	64	65	64.5	2.59	0.43	0.44	0.79	0.63	0.67	0.92	0.76	19.2097			1	1560	1		1		2	8	3		6	1.2	2
PPS0T	0.54	0.6	1.7	0.77	51	1	0	1	1709	68	739	878	118	110	114	112	68	65	58	61.5	12:07:00	83	77	77	77	4.3	0.52	0.47	0.8	0.66	0.7	1.02	0.86	23.2822				1740	1		1		2	7	2		8	2.66667	4
NYI0Y	1.23	1.93	3.45	0.93	52	1	0	1	1694	73.4	900	940	132	134	128	131	94	94	96	95	09:02:00	83	81	89	85	7.05	1.92	0.52	0.68	0.61	0.6	1.03	0.74	25.5782			1	3000	1		2		2	9	3		5	1.25	2.5
NMP0I	0.55	1.17	2.99	0.73	42	1	0	1	1735	57.2	770	870	138	127	130	128.5	85	67	82	74.5	09:58:00	62	61	67	64	3.22	0.79	0.27	0.88	0.56	0.36	0.72	0.6	19.0019				3360	1		1		0	17	5		3	3	3
PQN0R	0.88	2.25	2.54	0.79	50	1	0	1	1634	58.4	710	810	145	141	129	135	89	89	93	91	12:16:00	72	77	77	77	2.72	0.76	0.54	0.74	0.65	0.47	0.8	0.66	21.873			1	0	0		1		2	1	1		2	0.666667	1
NNA0V	0.9	2.34	3.18	0.38	57	1	0	1	1770	71.4	780	950	117	106	102	104	70	69	76	72.5	09:12:00	52	51	54	52.5	4.23	1.34	0.44	1.12	0.81	0.67	1.07	0.89	22.7904				180	1		1		0	17	5		12	1.33333	1.71429
MNI0B	0.88	3.11	5.09	1.13	53	1	0	1	1750	89.4	940	990	183	176	177	176.5	92	106	98	102	09:20:00	71	67	65	66	7.39	1.82	0.58	1.03	0.82	0.28	1.74	0.93	29.1918			1	2820	1		2		2	12	4		12
MXJ0T	0.89	0.89	3.04	0.56	49	1	0	0	1630	59.9	700	830	111	107	108	107.5	72	71	72	71.5	09:40:59	72	71	71	71	2.93	0.31	0.28	0.76	0.63	0.56	0.8	0.66	22.5451				2580	1		1		2	15	5		4	1	2
PVN0B	1.22	1.27	2.25	0.79	54	1	0	1	1453	40.9	637	300	113	108	108	108	66	63	60	61.5	12:32:59	74	75	72	73.5	3.22	0.56	0.63	1.07	0.79	0.59	0.99	0.72	19.3728				540	1		1		2	5	1		1	0.333333	1
QKB0W	1.22	1.08	2.67	0.43	56	1	0	1	1636	60.2	810	900	131	131	126	128.5	88	83	80	81.5	10:01:59	62	61	58	59.5	2.99	1.18	0.32	0.76	0.59	0.56	0.76	0.65	22.4921				6600	1		1		2	5	1		3	0.75	1
PVL0Y	2.15	0.6	2.97	0.44	59	1	0	1	1651	50.8	767	916	127	123	120	121.5	74	74	72	73	02:15:00	68	66	67	66.5	2.18	0.45	0.6	1.07	0.73	0.6	0.8	0.67	18.6367				2880	1		1		2	4	1		5	1.25	1.66667
PVK0X	0.81	1.06	1.93	1.26	51	1	1	1	1625	56.7	778	979	157	169	145	157	102	102	104	103	10:25:00	96	99	96	97.5	3.83	0.72	0.68	0.88	0.78	0.66	1.56	0.88	21.4722			1	1100	1		1		2	9	3		7	1.75	1.75
NGI0N	0.83	2.37	4.47	1.42	54	1	0	1	1590	54	770	860	114	108	110	109	74	70	71	70.5	09:01:00	71	73	72	72.5	4.77	0.81	0.66	1	0.88	0.65	0.99	0.81	21.3599				2760	1		1		2	11	4		11	2.2	3.66667
NEI0J	0.61	1.43	1.75	0.31	53	1	0	1	1700	53.7	730	850	109	107	105	106	64	66	64	65	09:16:59	74	74	75	74.5	3.43	0.52	0.64	1.07	0.8	0.32	0.8	0.62	18.5813				114	0		1		2	13	5		6	1.2	1.5
PVG0S	0.98	2.35	3.23	0.93	55	1	0	1	1749	65	875	931	121	117	118	117.5	66	64	65	64.5	10:21:00	52	52	52	52	3.36	0.91	0.55	0.87	0.71	0.53	0.92	0.66	21.2488				0	0		1		2	8	3		5	1.25	1.66667
NJH0T	0.94	0.99	2.9	0.75	55	1	0	1	1670	56.5	780	850	196	199	207	203	115	114	110	112	09:16:59	70	68	67	67.5	6.45	0.62	0.48	0.8	0.62	0.56	0.96	0.79	20.2589			1	1880	1		1		2	8	3		7	1.75	2.33333
MYW0I	2.42	1.21	4.98	0.73	47	1	0	1	1660	54.5	600	770	136	126	124	125	81	81	78	79.5	10:09:59	68	81	77	79	4.13	0.6	0.31	0.65	0.47	0.36	0.76	0.59	19.7779				360	1		1		2	10	4		4	1.33333	2
PMP0L	1.11	1.24	1.97	0.47	48	1	0	1	1800	66.5	768	873	170	162	158	160	98	96	95	95.5		63	62	70	66	5.88	0.75	0.6	1.08	0.82	0.67	1.03	0.84	20.5247			1	2310	1		1		2	14	5		5	1	1.25
MGV0X	0.72	1.29	2.84	0.57	58	1	0	1	1560	50	700	830	139	135	137	136	83	81	87	84	09:20:00	71	72	73	72.5	4.1	0.76	0.48	0.88	0.8	0.72	0.92	0.81	20.5457				1260	1		1		2	4	1		3	1.5	3
PET0Y	1.12	1.42	2.58	0.56	52	1	0	1	1569	43.6	660	750	126	115	112	113.5	74	68	68	68		67	65	72	68.5	3.43	0.37	0.56	0.96	0.74	0.56	1.04	0.81	17.7109				2190	1		0		2	12	4		11	1.1	2.75
PPI0J	0.89	2.36	2.32	0.57	56	1	0	1	1637	49.9	638	848	91	96	87	91.5	55	60	57	58.5	10:36:00	66	60	68	64	2.35	0.62	0.52	1.16	0.72	0.4	0.79	0.55	18.621				2700	1		1		2	6	2		4	2	2
PGB0J	1.42	1.47	3.59	0.61	57	1	1	1	1778	63.3	730	800	145	153	141	147	83	91	85	88	10:09:59	58	62	60	61	4.53	0.54	0.56	0.88	0.73	0.67	1.02	0.83	20.0235			1	2280	1		1		2	5	1		9	2.25	3
PLQ0K	1.43	2.07	2.81	0.9	45	1	0	1	1640	55.1	690	870	133	117	122	119.5	69	74	67	70.5	12:36:00	64	59	60	59.5	2.92	1.12	0.59	0.84	0.68	0.56	0.8	0.68	20.4863				4560	1		1		2	11	4		11	1.83333	2.75
PGY0H	2.31	1.29	4.33	0.61	41	1	0	1	1804	69.1	760	940	124	129	114	121.5	69	72	67	69.5	10:00:00	63	55	55	55	3.39	0.58	0.4	0.76	0.57	0.44	0.68	0.55	21.2327				3000	1		1		0	16	5		5	1.66667	2.5
MDY0T	1.04	1.04	2.64	0.41	44	1	1	1	1670	56.7	670	810	132	141	126	133.5	90	79	65	72	11:09:00	88	83	83	83	3.93	0.74	0.4	0.63	0.49	0.36	0.52	0.42	20.3306				2455	1		1		2	8	3		5	1.25	1.66667
PST0C	1.41	1.92	3.57	0.45	53	1	0	1	1645	55.8	714	902	110	116	112	114	70	70	67	68.5	02:26:00	69	65	65	65	3.6	0.72	0.72	0.99	0.87	0.48	1.2	0.89	20.6207				2475	1		1		2	8	3		5	0.714286	0.714286
MGT0W	0.64	2.5	3.18	0.63	41	1	0	0	1790	81.1	790	950	131	126	118	122	73	80	77	78.5	09:08:00	78	77	80	78.5	6.11	1.07	0.52	0.96	0.67	0.36	0.52	0.46	25.3113			1	1560	1		2		2	9	3		10	1.66667	2.5
NRX0A	0.88	0.94	3.18	0.62	58	1	0	1	1750	51	690	750	124	118	118	118	80	74	78	76	09:18:00	61	58	59	58.5	2.72	0.42	0.63	1.46	0.86	0.59	0.93	0.76	16.6531				2400	1		0		2	6	2		5	1.25	1.25
PQW0A	0.87	1.9	2.7	0.45	56	1	0	1	1665	48.2	671	802	147	165	146	155.5	95	91	80	85.5	09:49:00	70	74	76	75	3.26	0.35	0.35	0.75	0.59	0.55	0.8	0.67	17.3868			1	3060	1		0		2	5	1		5	1.25	2.5
MCM0G	0.54	1.08	2	0.37	41	1	1	0	1680	69.2	780	890	102	103	98	100.5	61	66	63	64.5	10:50:00	66	70	68	69	5.04	0.64	0.56	0.76	0.63	0.71	0.95	0.81	24.5181				2880	1		1		2	9	3		6	3	6
NXP0D	1.15	1.41	0.93	1.43	56	1	0	1	1729	72.6	790	895	134	135	122	128.5	71	71	70	70.5	08:55:00	65	64	67	65.5	3.87	1.45	0.72	1.12	0.9	0.68	1.12	0.9	24.2855				3990	1		1		2	8	3		8	2	2.66667
QWC0T	1.17	1.64	2.5	0.47	60	1	0	1	1610	50.2	740	790	131	127	130	128.5	75	81	77	79	10:46:00	68	72	75	73.5	2.99	0.68	0.51	0.84	0.7	0.48	0.88	0.62	19.3665				2640	1		1		2	9	3		5	0.714286	0.833333
PHX0I	1.23	1.14	2.53	0.6	47	1	0	1	1646	53.5	700	790	141	135	136	135.5	75	76	81	78.5	11:58:00	69	72	71	71.5	3.46	0.54	0.51	0.78	0.63	0.56	1	0.75	19.7467				3480	1		1		2	4	1		6	2	2
NNF0B	1.5	1.25	3.99	0.69	41	1	0	0	1795	73.4	780	920	135	121	126	123.5	79	74	73	73.5	09:31:00	74	66	68	67	4	0.91	0.48	0.68	0.54	0.68	0.91	0.81	22.7807				2520	1		1		2	13	5		5	2.5	5
PSF0M	1.05	2.88	3.5	0.79	51	1	1	1	1140	61.5	744	899	114	109	106	107.5	80	82	80	81	10:16:00	75	80	73	76.5	3.39	0.74	0.78	0.93	0.78	0.56	1.05	0.76	47.3223				2820	1		3		2	9	3		6	1.2	3
QAT0S	1.81	1.28	4.1	0.66	60	1	0	1	1639	52.8	740	790	215	207	201	204	139	133	125	129	11:15:00	90	81	79	80	4.9	0.7	0.47	0.9	0.71	0.56	0.84	0.7	19.6551			1	2520	1		1		2	6	2		6	2	3
NLV0L	1.02	0.53	1.91	0.33	50	1	0	1	1650	56.2	710	860	113	105	122	113.5	72	73	74	73.5	09:24:59	56	55	55	55	3.09	0.48	0.23	0.96	0.66	0.56	1	0.73	20.6428				180	1		1		2	13	5		6	1	1.2
NSK0P	1.43	2.91	5.18	1.13	50	1	0	1	1705	78.5	920	990	142	143	141	142	95	94	91	92.5	09:51:00	94	88	88	88	6.52	1.92	0.44	0.9	0.76	0.46	1.6	1.03	27.0036			1	1560	1		2		2	21	5	MOSSI	10	2	2.5
QGZ0L	2.02	0.65	2.4	0.32	51	1	0	1	1763	65.7	730	900	118	118	114	116	84	82	78	80		56	56	60	58	3.19	0.54	0.64	0.88	0.72	0.64	0.95	0.81	21.1378				1890	1		1		2	6	2		8	1.6	4
NGD0I	1.99	1.4	4.32	0.44	46	1	0	1	1715	65.7	800	880	120	118	128	123	76	71	72	71.5	10:21:00	70	77	75	76	5.31	0.74	0.56	1.04	0.74	0.56	0.87	0.65	22.3376				5040	1		1		2	9	3		7	1.75	3.5
MZP0E	0.5	0.56	2.86	0.95	58	1	0	1	1620	55.2	700	810	102	110	111	110.5	71	69	70	69.5	09:56:00	72	70	69	69.5	1.88	0.85	0.28	0.72	0.63	0.36	0.89	6.65	21.0334				5160	1		1		2	11	4		11	1.83333	2.2
NXS0G	1.31	1.17	3.03	1.46	55	1	0	1	1574	54.7	740	810	131	124	117	120.5	84	76	74	75	09:06:00	63	60	62	61	4.06	0.76	0.55	0.79	0.64	0.6	0.87	0.71	22.0789				2970	1		1		2	8	3		4	1.33333	2
PRT0A	0.71	2.59	2.94	0.48	50	1	1	1	1689	61.8	734	902	176	167	174	170.5	95	92	91	91.5	12:39:00	68	68	72	70	2.52	0.76	0.6	1.05	0.86	0.8	1.4	1.04	21.6635			1	840	1		1		2	5	1		6	0.857143	2
MGL0N	1.1	1.54	3.21	0.4	56	1	0	1	1600	49	700	730	163	167	162	164.5	97	98	89	93.5	09:45:00	89	87	86	86.5	5.31	1.28	0.67	1.1	0.86	0.92	1.24	1.07	19.1406			1	180	1		1		2	10	4		7	0.875	1
MPT0N	0.9	1.6	3.49	0.48	44	1	0	1	1600	58.5	630	750	138	132	128	130	92	84	84	84	08:54:00	89	86	92	89	2.48	0.58	0.36	0.64	0.46	0.44	0.68	0.57	22.8516				3690	1		1		2	5	1		9	3	4.5
PRQ0W	1.87	3.46	4.82	0.64	45	1	0	1	1743	66.4	768	905	126	118	122	120	81	78	79	78.5	12:03:00	62	75	69	72	4.2	1.3	0.39	0.87	0.68	0.6	0.94	0.71	21.8561				3300	1		1		2	15	5		4	1	2
NFV0Y	1.48	0.94	3	0.47	55	1	0	1	1710	57.8	720	840	126	123	119	121	73	73	69	71	09:31:00	81	86	84	85	4.3	0.68	0.59	0.8	0.73	0.64	1.16	0.82	19.7668				2490	1		1		2	7	2		4	1	1.33333
PIN0C	0.68	2.55	2.45	0.86	56	1	0	1	1692	54.9	800	810	94	88	93	90.5	64	62	64	63	09:39:00	75	75	77	76	4.77	0.62	0.4	1.04	0.81	0.59	0.96	0.82	19.1766				2790	1		1		2	6	2		7	1.75	2.33333
PLN0I	1.71	2.74	3.8	0.6	55	1	0	1	1730	59.9	680	880	136	130	126	128	82	81	82	81.5	12:40:00	67	71	75	73	2.82	0.41	0.39	0.68	0.53	0.44	0.08	0.54	20.014				2295	1		1		2	10	4		9	1.8	2.25
PRL0R	0.94	2.89	3.4	0.7	52	1	0	1	1563	47.3	653	768	110	109	104	106.5	72	70	67	68.5	10:15:00	62	58	59	58.5	2.25	0.74	0.48	0.84	0.65	0.52	0.99	0.67	19.3617				0	0		1		2	4	1		6	2	3
QWJ0C	1.2	1.53	2.45	0.55	59	1	1	1	1594	54.4	800	860	88	90	92	91	58	55	59	57	09:29:00	54	53	53	53	6.72	0.97	0.32	0.88	0.66	0.64	0.99	0.81	21.4103				2700	1		1		2	9	3		5	1	1.25
NBV0P	1.24	6	4.81	0.4	59	1	0	1	1640	50.8	770	860	136	138	133	135.5	81	81	78	79.5	10:28:00	57	61	60	60.5	3.66	0.87	0.52	0.83	0.64	0.39	0.69	0.54	18.8876				150	1		1		2	13	5		9	1.28571	1.8
NWG0R	1.17	1.91	4.48	0.89	55	1	0	0	1741	55.8	700	810	138	138	133	135.5	81	78	79	78.5	08:26:00	58	58	56	57	4.94	0.79	0.47	0.71	0.58	0.48	0.8	0.63	18.4093				2940	1		0		2	23	5		6	0.545455	0.545455
MKA0K	1.34	1.64	2.99	0.67	53	1	0	1	1570	54.3	650	760	118	109	112	110.5	67	65	64	64.5	09:24:00	103	108	110	109	4.7	1.46	0.52	1	0.73	0.33	0.88	0.69	22.0293				5040	1		1		2	10	4		4	1	2
NYR0H	1.09	1.45	2.76	0.58	46	1	0	1	1556	49.3	630	720	105	105	101	103	68	62	63	62.5	08:55:00	56	54	55	54.5	2.45	0.58	0.4	0.59	0.49	0.51	0.67	0.6	20.3623				2535	1		1		2	5	1		4	1.33333	2
PRB0G	1.43	2.35	3.75	0.4	59	1	0	1	1815	64.6	805	922	128	123	127	125	71	77	74	75.5	10:09:59	61	63	60	61.5	3.12	1.3	0.75	1.09	0.9	0.72	1.07	0.83	19.6101				3360	1		1		2	19	5		6	0.5	2
MNL0E	1.03	4.53	5.52	1.1	49	1	0	1	1740	88.7	930	960	183	170	171	170.5	114	110	105	107.5	08:51:00	72	78	71	74.5	5.74	2.19	0.23	1.08	0.67	0.64	0.8	0.71	29.2971			1	150	1		2		0	18	5		6	1.5	2
NMJ0D	1.28	1.65	3.33	0.4	45	1	0	1	1600	45.6	670	730	132	129	137	133	82	96	84	90	08:59:00	55	66	60	63	4.43	0.52	0.48	1.12	0.77	0.36	0.96	0.78	17.8125				600	1		0		2	12	4		8	2.66667	2.66667
QRZ0I	0.61	1.45	1.79	0.31	47	1	0	1	1625	53.9	720	830	113	112	108	110	71	66	69	67.5	10:59:00	61	59	63	61	4.43	0.76	0.6	0.95	0.76	0.6	0.83	0.71	20.4118				2730	1		1		2	9	3		7	1.75	2.33333
PSC0J	1.23	3.01	4.05	0.69	53	1	0	1	1776	71.8	787	930	165	151	157	154	104	104	107	105.5	10:43:00	57	60	63	61.5	3.86	1.24	0.6	1.04	0.85	0.79	1.16	0.97	22.7635			1	930	1		1		2	13	5		7	1.75	1.75
QAP0N	1.71	2.7	5.41	0.4	55	1	0	1	1637	54.7	740	870	138	148	142	145	81	75	74	74.5	11:26:00	101	76	77	76.5	4.94	0.76	0.44	0.79	0.59	0.44	0.8	0.61	20.4122			1	6300	1		1		2	12	4		6	1.5	3
PQT0X	0.71	0.54	1.56	0.31	56	1	0	1	1609	45.1	712	733	116	110	116	113	65	66	62	64	10:00:00	71	71	70	70.5	3.53	0.64	0.73	1.05	0.92	0.55	1.06	0.8	17.4207				5340	1		0		2	9	3		6	1	1.5
NBZ0T	1.46	3.15	3.69	0.42	56	1	0	1	1660	56.3	730	890	153	147	147	147	90	90	90	90	10:08:00	82	83	83	83	2.25	0.33	0.35	0.91	0.53	0.47	0.96	0.78	20.4311			1	3360	1		1		2	7	2		7	1.75	2.33333
QVZ0P	1.07	2.1	2.81	0.59	42	1	0	1	1710	63.3	750	860	160	156	152	154	88	85	85	85	11:04:00	56	50	50	50	3.29	0.41	0.48	0.72	0.6	0.47	0.78	0.58	21.6477			1	2760	1		1		2	6	2		5	1.66667	2.5
NIR0C	1	1.26	3.34	0.45	59	1	0	1	1740	64.4	820	880	112	102	106	104	66	62	70	66	09:35:00	72	69	70	69.5	3.16	0.72	0.4	1.03	0.7	0.36	0.87	0.68	21.271				105	0		1		2	11	4		2	0.666667	2
QLX0V	1.63	2.23	3.62	0.41	56	1	0	1	1665	55.4	730	810	133	117	112	114.5	72	67	78	72.5	10:09:59	69	65	72	68.5	5.74	0.87	0.51	0.88	0.66	0.56	1.04	0.75	19.9839				6240	1		1		2	10	4		4	1	1.33333
MCZ0S	0.57	1.12	2.18	0.41	59	1	0	1	1590	59.1	770	870	126	129	118	123.5	81	80	79	79.5	10:01:00	84	84	81	82.5	5.11	0.56	0.87	1.24	1.09	0.75	1.08	0.91	23.3772		1	1	2040	1		1		2	13	5		16	2	2.66667
MKX0I	1.43	1.56	4.4	0.79	49	1	0	1	1700	63.9	695	895	124	117	109	113	65	66	69	67.5	10:38:59	71	74	76	75	2.35	0.68	0.44	0.68	0.55	0.44	0.99	0.74	22.1107				360	1		1		0	12	4		13	1.44444	1.85714
MIA0G	0.97	2.62	4.2	0.49	43	1	0	1	1780	81.9	860	940	154	151	149	150	102	99	100	99.5	09:15:00	84	86	85	85.5	5.47	1.3	0.2	0.64	0.4	0.36	0.72	0.59	25.849			1	720	1		2		1	25	5		7	1.75	2.33333
PKN0G	1.81	2.25	3.51	0.4	59	1	0	1	1650	56.7	740	830	139	130	129	129.5	85	85	83	84	09:43:00	68	64	64	64	4.1	0.66	0.36	0.95	0.7	0.2	0.7	0.57	20.8264				2760	1		1		2	12	4		10	1.11111	5
QCE0H	0.94	0.8	2.6	0.23	56	1	0	1	1688	55.1	680	790	122	112	120	116	75	70	73	71.5	09:58:00	59	53	54	53.5	3.42	0.6	0.6	0.84	0.73	0.51	0.84	0.76	19.3378				2790	1		1		2	9	3		13	2.16667	2.6
MTT0X	1.1	0.96	2.94	0.45	48	1	0	1	1720	64.7	810	900	139	126	128	127	83	76	87	81.5	09:56:00	77	74	73	73.5	4.36	0.62	0.66	0.8	0.66	0.47	0.74	0.61	21.8699				240	1		1		2	5	1		1	0.5	0.5
QFM0X	1.24	2.03	2.92	0.52	57	1	0	1	1719	69.3	769	840	133	134	130	132	83	81	80	80.5	09:11:00	70	70	72	71	4.13	0.54	0.52	0.76	0.6	0.6	0.96	0.71	23.4521				2340	1		1		2	9	3		6	1.2	1.5
NXF0S	1.7	1.88	1.47	2.22	52	1	0	0	1626	63.7	810	910	178	173	156	164.5	118	106	102	104	11:52:00	66	63	62	62.5	4.42	1.26	0.52	0.92	0.77	0.6	0.88	0.74	24.0934			1	720	1		1		2	15	5		12	4	4
NWR0D	0.96	1.12	0.74	1.27	47	1	0	1	1763	55.3	710	840	104	103	106	104.5	65	66	70	68	09:47:00	89	91	95	93	4.34	0.91	0.36	0.68	0.49	0.52	0.72	0.62	17.7918				2760	1		0		2	11	4		4	1.33333	2
MEM0K	1.19	1.23	3.34	0.62	47	1	0	1	1660	65.8	760	860	163	163	164	163.5	105	103	100	101.5	10:29:00	84	86	86	86	6.72	1.05	0.52	0.75	0.65	0.51	0.72	0.61	23.8786			1	2250	1		1		2	13	5		10	1.11111	1.42857
QMS0S	1.4	1.42	3.62	0.77	57	1	0	1	1664	49.6	710	760	103	101	96	98.5	59	66	62	64	11:07:00	56	56	57	56.5	4.7	0.6	0.79	1.02	0.88	0.68	1.28	1.02	17.9133				2160	1		0		2	9	3		6	1.2	1.5
MRT0S	1.16	1.48	3.08	0.64	56	1	0	1	1680	59.5	680	800	144	124	134	129	75	80	73	76.5	10:11:00	115	116	119	117.5	3.79	0.76	0.52	0.92	0.7	0.55	0.75	0.63	21.0813				2640	1		1		2	9	3		8	1.33333	1.6
PGC0K	1.75	1.26	2.59	0.58	42	1	0	1	1639	60.2	790	850	130	129	119	124	70	65	65	65	12:03:00	54	52	55	53.5	3.12	0.76	0.36	0.79	0.61	0.52	0.84	0.65	22.4098				2820	1		1		2	5	1		6	1.5	3
NLE0V	1.33	2.14	3.65	0.43	48	1	0	0	1703	55.9	740	820	147	135	142	138.5	82	78	85	81.5		65	66	68	67	2.52	0.93	0.52	0.84	0.64	0.32	0.88	0.74	19.2745				240	1		1		0	22	5		11	1.57143	1.83333
QQS0A	0.8	0.75	2.14	0.35	53	1	0	1	1616	54.5	670	790	129	108	112	110	62	61	60	60.5	10:37:00	56	66	53	59.5	4.3	0.39	0.68	0.93	0.8	0.68	0.84	0.75	20.8696				3300	1		1		2	10	4		6	1.5	2
QXY0S	1.14	4.36	3.91	0.78	57	1	1	1	1613	44.7	660	760	129	126	130	128	87	85	82	83.5		65	61	64	62.5	3.39	0.66	0.48	0.75	0.64	0.6	0.96	0.81	17.1806				1080	1		0		2	5	1		4	4	4
MJW0F	1.2	1.71	3.2	0.37	42	1	0	1	1730	42.7	550	690	109	113	103	108	76	74	58	66	10:17:00	96	96	91	93.5	2.48	0.43	0.4	0.68	0.56	0.36	0.64	0.48	14.2671				3180	1		0		2	9	3		6	1.2	2
MKQ0C	1.1	2.08	3.92	0.59	46	1	0	1	1700	59.4	690	795	102	98	97	97.5	60	59	62	60.5	09:48:00	64	64	64	64	2.89	0.75	0.4	0.84	0.6	0.44	1.07	0.68	20.5536				90	0		1		2	13	5		7	1.4	1.75
PSQ0Y	1.57	3.06	3.56	0.45	49	1	0	1	1759	59.8	692	819	124	110	110	110	78	71	72	71.5	10:04:00	74	77	75	76	4.37	0.64	0.39	0.63	0.54	0.43	0.75	0.55	19.3272				2280	1		1		2	10	4		8
MHE0I	0.62	1.38	2.5	0.94	52	1	0	1	1580	52	630	760	104	98	99	98.5	62	65	66	65.5	11:13:00	71	71	75	73	4.1	0.7	0.87	1.04	0.94	0.83	1.11	0.98	20.83				50	0		1		2	0	1		1	0.5	1
MEB0Y	1.22	0.83	2.86	0.41	46	1	0	1	1720	77.7	760	900	125	118	114	116	74	73	72	72.5	10:13:00	66	66	66	66	2.93	0.66	0.44	0.68	0.57	0.56	0.72	0.63	26.2642				2115	1		2		2	4	1		6	2	6
MXD0M	1.36	1.81	3.68	0.64	45	1	0	1	1720	62.6	695	790	131	129	127	128	83	77	79	78	09:46:00	62	60	61	60.5	5.65	0.46	0.4	0.64	0.52	0.52	0.87	0.63	21.1601				0	0		1		2	9	3		10	1.66667	2
QDX0D	1.38	2.54	4.3	0.78	43	1	0	1	1664	46.1	640	745	104	105	105	105	67	65	64	64.5	08:57:00	53	54	54	54	2.62	0.54	0.51	0.99	0.76	0.63	0.88	0.74	16.6492				3420	1		0		2	10	4		4	1	1.33333
PNS0R	0.78	1.76	1.92	0.43	60	1	0	1	1785	58.6	695	830	154	145	158	151.5	81	79	81	80	10:42:00	55	54	54	54	3.79	0.68	0.64	1	0.77	0.63	0.88	0.74	18.3917			1	0	0		0		2	4	1		5	2.5	2.5
PNV0T	1.1	1.47	2.59	0.59	48	1	1	1	1680	55.9	810	800	154	138	140	139	82	83	78	80.5	10:22:00	49	47	47	47	4.36	0.72	0.47	0.67	0.57	0.48	0.76	0.61	19.8058				2880	1		1		2	10	4		7	2.33333	3.5
QIY0P	2.54	1.89	4.13	0.54	52	1	0	1	1756	57.8	730	840	151	148	120	134	89	76	87	81.5	10:23:00	77	76	84	80	3.26	0.72	0.44	0.8	0.58	0.44	0.82	0.61	18.7447				2895	1		1		2	12	4		7	1.16667	2.33333
MNS0K	1.32	0.59	3.27	0.61	58	1	1	1	1680	52	580	750	125	122	115	118.5	80	81	78	79.5	10:01:59	84	81	79	80	3.26	0.85	0.4	0.95	0.77	0.28	1.08	0.82	18.424				0	0		0		2	6	2		8	1.6	2
NHF0M	0.57	1.17	2.7	0.46	43	1	0	0	1765	66.7	780	920	114	114	111	112.5	70	70	71	70.5	10:04:00	47	47	48	47.5	3.64	0.48	0.52	0.99	0.78	0.6	0.88	0.75	21.411				2550	1		1		2	6	2		6	2	3
PNI0H	0.49	0.51	1.12	0.37	41	1	0	1	1828	68.9	748	845	136	123	124	123.5	74	73	61	67	09:46:00	66	69	72	70.5	4.1	0.52	0.36	0.68	0.54	0.44	0.76	0.57	20.619				4740	1		1		2	10	4		8	2	2.66667
PHY0J	1.06	1.85	2.56	0.96	48	1	0	1	1703	57.6	730	800	100	99	100	99.5	64	62	65	63.5	11:52:00	62	60	62	61	4.47	0.27	0.47	1.04	1.04	0.61	0.52	0.79	19.8606				1920	1		1		2	11	4		7	0.875	1.16667
PNF0E	0.79	1.63	2.66	0.85	51	1	0	1	1702	54.4	716	766	110	110	106	108	76	78	76	77	09:57:00	97	99	97	98	4.5	0.35	0.44	0.85	0.63	0.52	0.83	0.69	18.7793				0	0		1		2	7	2		9	1.8	2.25
QCK0N	1.23	0.97	2.98	0.51	50	1	0	1	1588	53.8	730	820	127	114	108	111	75	72	74	73	09:59:00	55	58	60	59	4.73	0.62	0.48	0.72	0.59	0.64	0.8	0.72	21.3344				2670	1		1		2	5	1		4	1.33333	2
PSE0L	0.86	2.2	2.8	0.4	42	1	0	1	1632	50	675	806	128	111	116	113.5	77	71	71	71	10:11:00	74	77	74	75.5	2.96	0.6	0.53	0.77	0.64	0.53	0.77	0.17	18.7728				0	0		1		2	7	2		7	1.75	2.33333
MCJ0D	0.85	0.83	2.21	0.5	52	1	0	1	1770	69.8	750	913	187	179	180	179.5	127	124	116	120	09:24:00	74	71	71	71	5.31	0.6	0.67	0.96	0.8	0.56	0.88	0.68	22.2797			1	1200	1		1		2	9	3		6	2	3
QPL0Q	1.24	0.71	3.15	1.5	52	1	0	1	1568	46.9	670	750	124	124	120	122	79	85	77	81	09:20:00	96	93	93	93	3.02	0.48	0.4	0.72	0.56	0.44	0.68	0.53	19.0757				2850	1		1		2	10	4		5	0.833333	1.25
NXR0F	1.33	1.51	3.64	0.32	47	1	0	1	1648	57.8	690	790	95	105	106	105.5	58	61	63	62	09:00:00	44	44	47	45.5	3.76	0.56	0.35	0.64	0.52	0.52	0.92	0.63	21.282				2355	1		1		2	9	3		8	2.66667	4
QFN0Y	1.47	1.16	2.82	0.49	41	1	1	1	1651	55.4	705	810	139	127	130	128.5	78	73	73	73	08:55:00	59	58	59	58.5	4.73	0.81	0.4	0.83	0.56	0.44	0.76	0.6	20.3243				2460	1		1		2	19	5		6	1	2
NBG0B	1.12	1.29	2.14	0.26	50	1	0	1	1520	42.8	740	890	147	129	135	132	85	87	82	84.5	09:16:00	79	82	74	78	3.43	0.5	0.4	0.76	0.59	0.56	1.4	0.88	18.5249				4620	1		1		2	13	5		8	2	2.66667
NLH0Y	1.01	2.62	4.3	0.33	42	1	0	0	1771	64.4	829	985	114	108	114	111	68	64	66	65	10:58:00	54	58	56	57	3.45	0.76	0.39	0.86	0.57	0.44	0.72	0.58	20.5328				5562	1		1		2	20	5		5	1	1.66667
NGC0H	0.85	1.97	3.64	0.75	41	1	0	0	1725	68.5	830	886	134	121	114	117.5	79	76	75	75.5	10:11:00	59	63	64	63.5	4.53	1.01	0.55	0.98	0.77	0.56	0.87	0.7	23.0204				240	1		1		2	7	2		4	1.33333	1.33333
NKK0A	1.8	1.7	3.43	0.36	48	1	0	1	1655	57.6	700	810	135	129	124	126.5	95	91	87	89	08:44:00	87	83	79	81	4.47	0.81	0.44	0.88	0.65	0.36	0.8	0.63	21.0294				720	1		1		2	20	5		6	2	3
PQZ0D	1.13	1.07	2.66	0.34	54	1	0	1	1775	54.3	736	828	119	114	112	113	67	65	66	65.5	09:27:00	60	57	60	58.5	4.5	0.68	0.52	0.88	0.65	0.61	0.8	0.64	17.2347				210	1		0		2	14	5		11	1.57143	2.75
PMM0J	0.89	1.44	2.82	0.69	48	1	0	1	1724	41.7	648	799	146	143	136	139.5	84	82		82	01:07:00	69	64	62	63	3.83	0.46	0.43	0.75	0.58	0.6	0.84	0.69	14.0301				1665	1		0		2	5	1		5	1.66667	2.5
MXA0J	0.82	1	3.17	1.05	60	1	0	1	1630	47	609	759	147	142	136	139	82	84	78	81	09:06:00	82	81	82	81.5	3.93	1.05	0.64	0.92	0.78	0.4	0.8	0.68	17.6898				5160	1		0		2	8	3		5	0.714286	1
PMH0E	1.18	1.39	2.58	0.86	60	1	0	1	1586	43.8	665	865	144	147	138	142.5	94	88	87	87.5	12:40:59	97	98	95	96.5	3.83	0.62	0.59	0.76	0.67	0.24	0.89	0.66	17.4128			1	180	1		0		2	6	2		5	1.66667	1.66667
NQV0V	0.85	1.85	3.64	0.7	41	1	0	1	1715	92	950	1060	145	150	149	149.5	95	94	93	93.5		79	81	81	81	7.66	0.81	0.56	0.83	0.67	0.48	1.12	0.68	31.2795			1	210	1		3		0	24	5		5	0.555556	1.66667
PHN0A	1.85	1.1	3.56	0.92	57	1	0	1	1620	48.9	700	770	127	130	124	127	83	81	81	81	09:55:00	103	92	93	92.5	4.7	0.64	0.56	0.96	0.68	0.54	0.78	0.63	18.6328				3270	1		1		2	8	3		7	1.75	3.5
QFG0Q	1.44	0.97	2.56	0.33	55	1	1	1	1779	51.1	660	760	166	150	154	152	92	92	89	90.5	09:11:00	62	62	68	65	3.59	0.81	0.36	0.56	0.46	0.32	1.14	0.53	16.1462			1	4140	1		0		2	4	1		6	1.2	1.5
MDQ0L	0.47	2.1	2.53	0.69	56	1	1	1	1640	56.2	700	820	107	115	110	112.5	68	71	71	71	10:08:00	82	79	82	80.5	4.87	0.83	0.56	0.65	0.61	0.6	1	0.84	20.8953				3300	1		1		2	8	3		6	1.2	2
NNJ0F	0.9	2.67	4.36	0.68	42	1	1	0	1740	99.7	1080	1090	132	128	119	123.5	76	76	75	75.5	09:24:59	84	85	83	84	6.76	1.78	0.48	0.76	0.6	0.32	0.71	0.58	32.9304				3090	1		3		0	24	5		4	1	2
MRM0L	0.82	1.19	2.58	0.48	44	1	0	1	1720	62.4	630	790	109	103	105	104	73	74	66	70	10:05:00	68	69	68	68.5	4.3	0.46	0.4	0.73	0.53	0.36	0.75	0.59	21.0925				2400	1		1		2	10	4		5	1	1.66667
QIH0Y	1.7	1.05	2.86	0.38	43	1	0	1	1590	48.8	680	810	119	113	113	113	72	71	70	70.5	09:56:00	54	54	55	54.5	2.85	0.66	0.36	0.68	0.5	0.23	0.74	0.55	19.303				2730	1		1		2	11	4		13	1.44444	1.85714
PMV0R	1.25	0.8	2.04	0.29	53	1	0	0	1632	53.2	790	835	100	100	94	97	64	62	62	62	11:58:00	73	64	72	68	3.56	0.61	0.56	0.8	0.66	0.56	0.84	0.68	19.9743				2715	1		1		2	11	4		6	1	1.5
QEV0D	1.49	2.27	3.43	0.54	43	1	0	1	1719	64	760	830	139	123	120	121.5	72	69	71	70	09:55:00	48	48	50	49	5.14	0.58	0.48	0.15	0.58	0.44	0.75	0.57	21.6585				3420	1		1		2	10	4		6	1.2	1.5
PLS0M	0.86	2.75	2.91	0.69	54	1	0	1	1840	95	1010	1070	164	157	146	151.5	101	100	93	96.5	11:46:00	76	74	74	74	6.81	2.46	0.6	1.04	0.79	0.56	0.83	0.57	28.06			1	2010	1		2		2	16	5		13	2.16667	2.6
QHD0R	1.01	0.82	2	0.57	53	1	0	1	1728	61.4	800	840	103	104	97	100.5	65	69	49	59	09:16:00	63	64	65	64.5	3.16	0.52	0.44	0.68	0.6	0.44	0.84	0.62	20.5627				3240	1		1		2	11	4		6	1.2	2
NHW0E	0.89	1.24	2.96	0.88	42	1	0	1	1700	61.6	700	840	128	130	115	122.5	75	75	75	75	09:20:00	57	56	57	56.5	2.59	0.81	0.4	0.8	0.62	0.52	0.88	0.64	21.3149				4440	1		1		2	8	3		7	3.5	3.5
PLP0J	0.87	1.64	2.38	0.74	45	1	0	1	1655	45	670	760	132	127	107	117	82	77	73	75	09:40:59	62	58	60	59	3.32	0.58	0.48	0.79	0.62	0.6	1.2	0.71	16.4292				3030	1		0		2	8	3		8	1.6	1.6
MRS0R	0.41	0.6	1.41	0.71	42	1	0	1	1700	58.4	680	790	118	97	100	98.5	71	69	66	67.5	10:03:00	67	65	62	63.5	5.36	1.03	0.47	0.68	0.58	0.48	0.76	0.55	20.2076				1920	1		1		2	7	2		2	0.666667	2
NFW0A	1.22	1.54	3.93	0.77	58	1	1	1	1705	57.1	760	800	110	121	116	118.5	74	77	73	75	09:29:00	91	94	92	93	4	0.77	0.55	0.92	0.66	0.59	1.06	0.77	19.6421				600	1		1		2	14	5		10	1.66667	2.5
NNR0M	0.67	1.7	3	1.12	44	1	0	1	1772	69.7	840	910	184	171	177	174	94	95	94	94.5	08:46:00	89	79	83	81	5.51	1.36	0.52	0.84	0.64	0.64	1	0.8	22.1976			1	120	0		1		2	9	3		7	0.875	1.75
NFR0V	1.48	0.56	2.76	0.55	58	1	0	1	1655	52.8	670	825	125	122	123	122.5	82	83	77	80	09:18:00	65	63	65	64	3.46	0.56	0.56	1.08	0.8	0.64	1	0.81	19.2769				2070	1		1		2	9	3		6	0.75	2
PLC0W	1.68	2.41	3.27	0.6	55	1	0	1	1640	49.8	690	820	151	154	146	150	90	88	80	84	10:01:00	54	53	51	52	3.3	0.74	0.6	0.84	0.69	0.64	0.96	0.74	18.5158			1	3240	1		1		2	3	1		1	0.5	1
QWF0X	1.2	1.17	2.42	0.33	41	1	0	1	1728	64.3	750	840	125	111	113	112	69	65	64	64.5	11:39:00	67	76	73	74.5	3.66	0.7	0.56	0.8	0.68	0.4	0.76	0.64	21.5339				2060	1		1		2	17	5		10	1.42857	2
NFP0S	0.31	0.4	2.81	0.29	59	1	0	1	1620	46.8	680	780	130	125	124	124.5	72	71	73	72	10:01:00	73	74	70	72	4.06	0.45	0.56	0.92	0.73	0.48	0.92	0.74	17.8326				6300	1		0		2	11	4		7	1.4	2.33333
MSP0Q	0.57	0.65	2.01	0.48	46	1	0	1	1760	69.5	710	880	126	116	120	118	78	68	64	66	10:37:00	70	71	71	71	4.06	0.58	0.4	0.6	0.51	0.24	0.55	0.42	22.4367				5700	1		1		2	2	1		5	2.5	5
NHQ0Y	0.97	2.14	3.6	0.37	45	1	0	0	1690	63.5	760	880	105	103	102	102.5	66	63	60	61.5	10:28:00	56	54	56	55	5.64	0.81	0.48	0.8	0.58	0.4	0.8	0.61	22.2331				480	1		1		2	4	1		8	1.6	2
PRI0N	0.81	0.91	2.17	0.4	57	1	0	1	1765	54.2	671	821	145	131	133	132	94	89	86	87.5	10:11:00	75	75	76	75.5	2.63	0.52	0.72	1.18	0.94	0.84	1.2	1.02	17.3984				2760	1		0		2	7	2		6	1.5	3
MTI0L	0.86	0.49	3.27	0.42	41	1	0	1	1690	63	690	840	136	125	134	129.5	89	88	97	92.5	11:15:00	85	82	85	83.5	3.83	0.7	0.48	0.84	0.7	0.75	1	0.86	22.0581			1	1860	1		1		0	11	4		2	0.4	1
PKV0M	1.37	0.88	2.39	0.77	58	1	0	1	1725	70.9	958	1026	194	181	168	174.5	106	100	89	94.5	08:43:00	56	55	56	55.5	4.57	0.87	0.6	0.94	0.78	0.6	0.84	0.73	23.8269			1	840	1		1		0	24	5		13	0.65	0.722222
QEA0H	1.54	1.91	3.96	0.3	51	1	0	1	1583	50.1	690	780	126	123	118	120.5	71	66	64	65	09:55:00	48	48	49	48.5	3.33	0.56	0.48	0.72	0.62	0.44	0.84	0.68	19.9929				1920	1		1		2	13	5		7	1.75	2.33333
PKS0K	0.8	2.1	3.11	0.62	55	1	0	1	1725	60.5	680	830	122	112	117	114.5	71	68	66	67	09:10:00	54	54	53	53.5	3.02	0.54	0.39	0.7	0.54	0.4	0.79	0.54	20.3319				3060	1		1		2	7	2		9	2.25	3
NEG0H	0.85	2.39	3	0.67	48	1	0	1	1680	64.2	850	900	131	128	131	129.5	81	80	80	80	09:52:00	60	63	62	62.5	5.27	0.83	0.44	0	0.66	0.32	0.79	0.57	22.7466				4080	1		1		2	12	4		5	1	2.5
MDM0I	1.53	1.4	3.4	0.58	56	1	0	1	1600	54.6	700	800	160	152	164	158	96	99	94	96.5	10:25:59	66	67	69	68	4.13	0.7	0.36	0.68	0.56	0.48	0.72	0.6	21.3281			1	4320	1		1		2	8	3		4	1.33333	1.33333
NPW0T	1.65	1.03	3.95	0.67	41	1	0	1	1835	69.5	770	900	98	107	106	106.5	64	64	62	63	11:14:00	90	85	81	83	4.93	0.74	0.43	0.72	0.52	0.48	0.84	0.65	20.6401				4500	1		1		2	5	1		5	2.5	2.5
MSF0G	0.66	0.8	3.62	0.46	44	1	0	1	1740	72	740	910	136	122	121	121.5	75	79	72	75.5	11:57:00	55	63	60	61.5	5.17	0.93	0.47	0.8	0.61	0.47	0.79	0.63	23.7812				3480	1		1		2	15	5		5	1.66667	2.5
MCN0H	0.95	0.96	2.24	0.25	60	1	1	1	1660	50	690	795	152	148	142	145	95	79	89	84	11:02:00	91	88	90	89	3.83	0.76	0.61	0.96	0.77	0.64	0.92	0.76	18.1449			1	2400	1		0		2	5	1		6	1.5	2
QYV0R	1.37	1.93	3.33	0.53	53	1	0	1	1680	48.5	680	770	115	112	110	111	69	70	76	73	12:49:00	92	85	84	84.5	5.3	0.52	0.32	1.44	0.98	0.71	1.1	0.9	17.184				2280	1		0		2	1	1		5	1.25	2.5
QAR0Q	0.91	0.74	2.63	0.88	50	1	0	1	1550	40.1	650	710	105	115	112	113.5	70	72	72	72	11:31:00	88	85	87	86	5.48	0.66	0.4	0.72	0.56	0.48	0.88	0.71	16.6909				2220	1		0		2	4	1		2	1	1
NPL0J	1.39	2.57	5.28	0.98	54	1	0	1	1665	65.8	790	930	142	129	141	135	95	90	91	90.5	09:46:00	86	87	88	87.5	5.35	1.57	0.48	0.99	0.62	0.44	0.84	0.59	23.7354			1	150	1		1		0	24	5		5	1	2.5
MXC0L	2.2	0.83	3.89	0.73	46	1	0	1	1720	55.9	640	795	123	120	121	120.5	85	83	82	82.5	09:55:00	83	86	86	86	4.03	0.72	0.71	1.03	0.8	0.27	0.99	0.75	18.8953				360	1		1		2	8	3		7	1.16667	1.4
PSX0F	1.15	2.22	2.99	0.55	53	1	1	1	1664	49.3	719	842	128	124	120	122	82	81	76	78.5	01:17:59	56	56	56	56	3.29	0.41	0.56	0.8	0.68	0.47	0.72	0.61	17.8049				120	0		0		2	8	3		9	1.8	2.25
MNB0S	1.06	0.94	3.24	0.34	46	1	0	1	1660	53.8	640	760	144	132	127	129.5	71	67	65	66	10:41:00	58	58	57	57.5	4.4	0.33	0.56	0.92	0.72	0.48	0.84	0.68	19.5239				7080	1		1		2	7	2		9	1.8	2.25
NFG0J	1.24	2.37	4.61	1.13	60	1	1	1	1640	59	770	890	122	119	115	117	83	81	82	81.5	09:28:00	89	88	90	89	4.23	1.32	0.36	0.96	0.72	0.39	1.12	0.75	21.9363				7320	1		1		2	9	3		6	2	2
QLA0X	1.1	0.9	2.21	0.27	43	1	0	1	1706	56.2	670	840	112	110	104	107	69	68	63	65.5	11:02:00	62	60	59	59.5	2.05	0.52	0.32	0.75	0.52	0.44	0.88	0.63	19.3098				3180	1		1		2	7	2		5	1.25	1.66667
NLM0E	1.96	1.7	3.95	0.3	59	1	0	1	1756	58.2	780	840	155	159	152	155.5	102	103	102	102.5	09:47:00	82	84	84	84	4	0.74	0.44	0.72	0.54	0.4	0.8	0.61	18.8744			1	1960	1		1		2	12	4		11	3.66667	3.66667
MSJ0K	1.01	1.7	3.42	0.46	55	1	0	1	1670	51.2	720	820	145	129	130	129.5	87	83	79	81	10:14:00	81	81	81	81	4.23	0.41	0.68	0.96	0.82	0.68	1	0.84	18.3585				720	1		0		2	10	4		5	1	1.25
PMC0Y	1.17	2.16	2.87	0.78	50	1	0	1	1725	59.6	710	830	108	112	102	107	62	64	60	62	11:07:00	81	72	73	72.5	5	0.68	0.52	0.8	0.7	0.56	0.8	0.66	20.0294				2280	1		1		0	19	5		5	1.66667	1.66667
PJS0I	3.26	2.78	5.43	0.72	48	1	0	1	1601	46.1	670	820	150	139	139	139	94	89	87	88	09:12:00	84	81	81	81	4.16	0.68	0.32	0.68	0.51	0.32	0.56	0.46	17.9853				540	1		0		2	15	5		13	1.85714	2.6
PJR0H	0.81	1.15	1.97	0.52	59	1	0	1	1660	58.4	770	940	136	118	125	121.5	77	71	77	74	08:54:00	79	80	84	82	3.53	0.68	0.47	0.84	0.74	0.52	0.92	0.73	21.1932				2880	1		1		2	13	5		4	0.571429	1.33333
MLF0S	1.54	0.84	3.22	0.41	55	1	0	1	1610	48.3	600	760	109	110	105	107.5	70	68	72	70	11:57:00	57	57	61	59	3.16	0.76	0.44	0.9	0.62	0.48	1.04	0.66	18.6335				1680	1		1		2	8	3		11	1.57143	2.2
QEX0F	0.85	0.63	2.08	0.53	58	1	0	1	1711	55	690	790	94	96	67	81.5	67	70	69	69.5	09:39:00	104	99	95	97	3.02	0.6	0.72	0.88	0.8	0.56	1.08	0.77	18.7872				2340	1		1		2	13	5		13	1.85714	2.6
MHM0R	1.94	2.19	5.51	0.46	55	1	0	1	1730	54	620	730	187	162	161	161.5	103	102	98	100	11:31:59	94	97	92	94.5	3.96	0.58	0.44	0.76	0.62	0.32	1.08	0.75	18.0427			1	2800	1		0		2	11	4		7	1.4	2.33333
MSW0X	0.55	1.09	3.51	0.49	43	1	0	1	1730	67.2	675	800	110	105	100	102.5	61	59	54	56.5	11:00:00	57	64	63	63.5	6.31	0.48	0.48	0.72	0.58	0.56	0.88	0.68	22.4531				2010	1		1		2	18	5		4	0.8	1
MSR0S	0.89	2.15	3.55	0.79	52	1	0	1	1690	62.6	715	810	135	126	118	122	89	87	83	85	09:57:00	77	77	76	76.5	3.63	0.81	0.52	0.68	0.57	0.4	0.63	0.51	21.918				2790	1		1		2	13	5		11	2.2	2.75
QZE0D	0.9	1.21	2.34	0.28	41	1	0	1	1800	66	760	860	122	131	125	128	78	77	85	81	11:13:00	61	60	59	59.5	3.52	0.64	0.59	0.92	0.76	0.44	0.84	0.65	20.3704				2340	1		1		2	16	5		7	1.4	1.75
MRI0H	0.79	2.93	4.37	1.04	40	1	0	0	1740	88.2	905	1030	131	119	122	120.5	80	82	75	78.5	09:35:00	72	74	76	75	8.14	1.9	0.3	0.82	0.63	0.55	0.87	0.72	29.132				1800	1		2		2	24	5	KANTOSI	10	1.66667	2
NMN0H	0.58	0.62	4.95	0.48	41	1	1	0	1695	54.2	680	790	109	110	109	109.5	72	76	69	72.5	09:59:00	89	81	84	82.5	2.95	0.54	0.52	0.84	0.69	0.51	0.8	0.67	18.8651			1	90	0		1		2	23	5		13	1.3	1.44444
MCG0A	1.09	1.6	2.62	0.42	44	1	0	1	1630	47.9	670	850	136	115	121	118	81	79	82	80.5	09:47:00	73	72	74	73	7.12	0.41	0.48	0.76	0.6	0.4	0.6	0.6	18.0285				1320	1		0		2	11	4		5	1.25	1.25
MHF0J	1.01	2.12	4.07	0.31	56	1	0	1	1650	68.9	830	910	127	102	110	106	64	68	65	66.5	11:20:00	59	57	59	58	5.54	1.14	0.76	0.88	0.82	0.63	0.99	6.85	25.3076				245	1		2		2	11	4		8	1	1.6
QFK0V	1.75	1.1	3.09	0.56	42	1	0	1	1595	55.9	730	800	123	117	118	117.5	80	78	83	80.5	09:42:00	56	54	58	56	3.76	0.81	0.42	0.68	0.51	0.47	0.79	0.58	21.9731				285	1		1		0	23	5		4	1	1.33333
NGL0R	0.94	1.68	2.93	0.51	57	1	0	1	1675	71.8	830	940	116	115	113	114	73	71	72	71.5	09:08:59	64	65	66	65.5	3.69	0.45	0.32	1.12	0.74	0.66	1.07	0.83	25.5914				3600	1		2		2	9	3		9	1.5	3
QHH0W	2.16	1.09	3.01	0.34	55	1	0	1	1607	45.9	680	750	91	115	90	102.5	59	83	63	73	09:57:00	60	59	62	60.5	3.46	0.52	0.28	0.78	0.61	0.36	0.75	0.58	17.7738				2940	1		0		2	11	4		6	0.666667	1
PIS0G	0.99	2.32	2.61	0.65	48	1	0	1	1600	52.4	670	800	112	111	114	112.5	71	74	70	72		69	67	67	67	4.81	0.56	0.55	0.87	0.72	0.6	1.04	0.83	20.4688				2520	1		1		2	4	1		5	1.66667	2.5
PGQ0A	1.24	2.25	3.03	0.38	60	1	1	1	1713	61.5	750	820	137	116	115	115.5	107	70	68	69	11:39:00	81	68	71	69.5	2.75	0.48	0.72	0.08	0.9	0.64	1.03	0.8	20.9585				2340	1		1		2	7	2		5	1.25	1.66667
NKJ0Y	1.55	1.77	3.04	0.43	60	1	0	1	1720	60.6	810	900	137	131	124	127.5	79	81	77	79	08:35:00	64	68	67	67.5	3.76	0.89	0.52	0.88	0.72	0.64	0.96	0.78	20.484				150	1		1		2	19	5		8	1.33333	1.33333
NCG0D	0.95	2.05	2.82	0.44	60	1	0	1	1890	55.6	690	920	123	117	113	115	67	63	65	64	09:08:00	56	57	57	57	3.76	0.41	0.43	1.19	0.86	0.44	0.91	0.69	15.5651				1665	1		0		0	13	5		8	1.14286	1.33333
QVX0M	1.39	1.12	2.14	0.43	51	1	0	1	1663	58.5	760	840	116	116	112	114	71	74	72	73	11:15:00	75	80	82	81	5.11	0.41	0.47	0.68	0.57	0.47	0.79	0.65	21.153				0	0		1		2	12	4		3	0.75	1.5
QDL0R	1.12	1.98	3.14	0.39	50	1	0	1	1656	45.4	650	710	119	110	105	107.5	71	68	67	67.5	09:47:00	62	60	60	60	6.15	0.48	0.61	0.91	0.74	0.4	0.87	0.58	16.5552				2415	1		0		2	5	1		6	1.5	2
MKJ0V	1.35	2.82	4.14	0.5	45	1	0	1	1730	62.9	720	830	121	102	106	104	72	69	77	73	09:57:00	66	66	66	66	7.05	1.07	0.4	0.64	0.57	0.18	1.6	1.03	21.0164				2460	1		1		2	10	4		10	1.25	2
NBQ0K	1.3	2.09	4.46	0.7	46	1	0	1	1610	72.6	750	910	110	113	107	110	71	72	72	72	10:40:00	66	76	76	76	4.07	0.83	0.4	0.76	0.52	0.4	0.88	0.64	28.0082				0	0		2		1	19	5		8	1.33333	2
NWH0S	1.18	2.86	3.74	0.52	49	1	0	1	1670	92.9	1010	1060	132	134	129	131.5	86	82	81	81.5	08:22:00	59	57	59	58	5.84	1.47	0.47	0.76	0.64	0.44	0.68	0.59	33.3106				0	0		3		2	23	5		5	1.66667	2.5
NWS0E	1.31	1.94	0.99	1.62	58	1	0	1	1562	50.2	690	795	121	121	119	120	78	78	77	77.5	09:53:00	64	63	63	63	4.23	0.95	0.6	0.95	0.77	0.8	1	0.8	20.5751				3360	1		1		2	19	5		5	1.25	1.25
NDG0F	1.88	2.44	4	0.61	42	1	0	0	1790	68.7	810	950	120	112	115	113.5	70	73	69	71	10:42:00	57	59	58	58.5	3.32	0.37	0.32	0.76	0.55	0.44	0.68	0.56	21.4413				1560	1		1		2	3	1		2	0.5	1
QSF0Q	1.38	1.33	2.44	0.56	54	1	0	1	1641	54	760	810	106	103	100	101.5	59	63	64	63.5	11:12:00	56	57	56	56.5	3.02	0.6	0.47	0.91	0.65	0.56	0.95	0.75	20.0529				2460	1		1		2	7	2		6	1.2	1.5
NXV0I	2.59	1.57	0.43	2.13	50	1	0	1	1655	50.8	670	775	143	138	141	139.5	84	77	76	76.5	09:18:00	64	61	62	61.5	6.28	0.62	0.63	0.96	0.84	0.6	0.92	0.78	18.5467		1	1	2880	1		1		2	9	3		5	1	1.66667
MXP0A	1.08	1.74	3.98	0.62	56	1	0	1	1620	55.5	720	780	117	120	106	113	74	73	76	74.5	09:35:00	64	68	71	69.5	5.61	1.01	0.44	1.32	0.96	0.36	1.15	0.81	21.1477				1260	1		1		2	11	4		5	1.25	1.66667
PRA0F	0.76	2.59	3.29	0.69	49	1	0	1	1755	57.2	733	875	122	122	111	116.5	92	86	82	84	09:32:59	78	79	76	77.5	5.39	1.36	0.56	1.06	0.74	0.39	0.79	0.59	18.5713				3060	1		1		2	12	4		10	1.66667	2
MJS0C	0.77	1.38	2.62	0.53	55	1	0	1	1640	52.1	680	740	132	136	132	134	88	86	85	85.5	10:56:00	81	88	81	84.5	2.99	0.63	0.43	0.95	0.72	0.16	0.76	0.55	19.3709				0	0		1		2	11	4		6	1.2	2
MYQ0D	0.91	1.11	3.17	0.43	60	1	0	1	1700	60.8	680	825	140	134	131	132.5	81	83	80	81.5	09:31:00	70	73	72	72.5	4.26	0.91	0.36	0.84	0.67	0.32	0.76	0.63	21.0381				600	1		1		2	5	1		5	0.833333	1.66667
NNG0C	1.53	1.31	4.54	0.43	60	1	0	0	1660	62.3	710	910	127	127	124	125.5	76	75	73	74	10:07:00	75	73	73	73	3.16	1.43	0.6	0.8	0.71	0.52	0.91	0.67	22.6085			1	1500	1		1		2	3	1		6	1.5	2
NCF0C	1.22	0.4	1.64	0.38	57	1	0	1	1680	57.2	820	880	137	140	139	139.5	75	81	72	76.5	09:02:00	75	82	75	78.5	5.01	0.95	0.32	0.72	0.56	0.48	0.8	0.59	20.2664				2670	1		1		2	8	3		6	1.5	1.5
MDZ0V	0.89	1.02	2.64	0.31	43	1	1	1	1570	58	710	800	103	102	108	105	74	66	69	67.5	09:38:00	84	96	81	88.5	6.92	0.7	0.56	0.72	0.61	0.6	0.88	0.73	23.5304				3780	1		1		2	11	4		6	1	2
NHG0N	1.16	2	4.14	0.79	51	1	0	1	1560	54.1	690	830	135	125	104	114.5	71	74	66	70	09:57:00	72	70	65	67.5	2.39	0.41	0.6	0.95	0.79	0.28	1	0.79	22.2304				2700	1		1		2	5	1		4	1.33333	2
QEW0E	1.26	0.95	2.6	0.56	55	1	0	1	1604	56.3	710	790	138	124	118	121	76	73	72	72.5	09:57:00	54	52	51	51.5	3.59	0.43	0.48	0.88	0.64	0.48	1.36	0.67	21.8826				2640	1		1		2	13	5		7	1.16667	1.4
PHL0X	1.06	0.66	2.26	0.54	48	1	0	1	1711	45.4	720	770	97	92	93	92.5	54	58	59	58.5	10:23:00	62	75	73	74	4.67	0.39	0.52	1.16	0.74	0.64	1.04	0.81	15.508				2880	1		0		2	2	1		2	1	1
QDI0N	1.03	1.52	3.38	0.76	50	1	0	1	1615	46.1	670	730	164	163	172	167.5	102	106	103	104.5	10:11:00	61	58	59	58.5	3.09	0.54	0.52	0.76	0.64	0.56	0.99	0.75	17.6749			1	2970	1		0		2	12	4		8	2	2.66667
MSG0H	1.04	1.65	3.73	0.46	53	1	0	1	1760	64.7	750	810	187	185	173	179	109	108	95	101.5	10:00:00	78	79	81	80	3.46	0.76	0.56	0.96	0.74	0.36	0.79	0.65	20.8871			1	1860	1		1		2	10	4		12	2	3
PHH0S	1.08	3.5	4.82	0.65	46	1	0	1	1673	73.7	860	920	126	120	121	120.5	76	73	78	75.5	10:25:59	62	62	64	63	4.5	1.59	0.59	0.8	0.7	0.5	0.94	0.76	26.3315				4440	1		2		2	16	5		13	1.44444	2.16667
MLI0W	1	1.12	3.04	0.57	48	1	0	1	1630	60.8	630	795	107	112	110	111	67	70	67	68.5	10:08:00	79	70	67	68.5	3.13	0.56	0.4	0.67	0.54	0.41	0.76	0.56	22.8838				2850	1		1		2	8	3		7	1.75	2.33333
NQQ0Q	1.16	2.78	4.73	1.03	49	1	0	1	1725	71.2	840	940	111	108	109	108.5	74	72	73	72.5	09:22:00	71	70	68	69	6.35	1.49	0.52	0.95	0.75	0.72	1.03	0.83	23.9277		1		420	1		1		2	22	5		11	1.83333	1.83333
NVP0Y	1.21	2.66	0.48	1.89	55	1	0	0	1588	52.4	680	790	154	149		149	78	74	147	110.5	11:17:00	72	66	70	68	3.63	0.72	0.59	0.76	0.69	0.6	1	0.79	20.7793			1	1050	1		1		2	20	5		8
NSL0Q	1.4	2.04	3.95	0.48	48	1	0	0	1715	61	770	840	175	177	165	171	113	115	100	107.5	08:07:00	85	88	80	84	4.1	0.97	0.4	0.75	0.61	0.48	0.88	0.65	20.7397			1	5880	1		1		1	10	4		1	1	1
PJF0V	0.87	2.23	2.89	0.97	46	1	0	0	1682	54.9	710	720	109	106	102	104	63	62	63	62.5	10:57:00	58	57	58	57.5	3.26	0.5	0.58	0.97	0.79	0.72	1.12	0.84	19.4053				3000	1		1		2	6	2		9	3	3
MTW0A	1.03	1.39	3.24	0.87	57	1	0	1	1620	49.9	770	830	108	107	101	104	71	68	65	66.5	10:09:00	74	72	73	72.5	2.99	0.85	0.56	0.88	0.73	0.43	0.91	0.67	19.0139				300	1		1		0	14	5		10	2	3.33333
PGT0D	1.21	2.39	3.3	0.59	50	1	0	1	1647	48.3	730	790	134	125	133	129	79	77	77	77	10:41:00	77	77	78	77.5	2.92	0.68	0.8	1.16	0.93	0.8	1.28	1.01	17.8057				1680	1		0		2	10	4		3	0.75	1
NMQ0J	1.32	2.56	3.6	1.12	60	1	0	1	1600	42.1	650	760	156	160	142	151	105	123	78	100.5	09:50:00	122	124	122	123	4.84	0.74	0.28	0.74	0.56	0.39	0.94	0.74	16.4453			1	30	0		0		2	10	4		9	1.8	2.25
QLZ0X	1.8	1.24	2.94	0.41	60	1	0	1	1694	61	710	870	155	148	159	153.5	94	88	99	93.5	10:00:00	86	85	88	86.5	3.56	0.95	0.4	0.88	0.62	0.48	0.8	0.68	21.2571			1	3720	1		1		2	8	3		7	2.33333	3.5
PJN0E	1.75	2.79	4.19	1.11	48	1	0	1	1655	64.4	770	920	109	106	108	107	68	70	67	68.5	11:47:00	67	72	72	72	3.43	0.85	0.47	0.76	0.62	0.48	0.8	0.6	23.512				2511	1		1		2	7	2		5	1.25	2.5
MVA0F	0.24	0.56	2.28	0.71	55	1	0	1	1700	58	750	800	121	115	112	113.5	76	74	76	75	10:24:00	85	88	85	86.5	3.59	0.56	0.52	1.04	0.72	0.56	0.83	0.72	20.0692				1688	1		1		2	2	1		6	2	2
QBH0I	1.09	1.76	2.91	0.37	46	1	1	1	1722	56.5	710	780	111	110	107	108.5	73	72	69	70.5	09:39:00	78	74	76	75	5.1	0.62	0.59	0.87	0.74	0.6	0.87	0.72	19.0538				4260	1		1		2	7	2		6	1.5	2
MCI0C	0.9	1.57	2.98	0.47	58	1	0	1	1800	58.6	690	800	118	114	103	108.5	81	74	75	74.5	09:34:00	82	81	86	83.5	4.4	0.79	0.56	0.84	0.71	0.6	0.88	0.73	18.0864				1980	1		0		2	5	1		6
QGY0K	2.96	3.35	4.83	0.68	44	1	1	1	1730	68.4	780	860	214	200	196	198	136	131	129	130	09:07:00	89	85	85	85	4.67	0.62	0.52	0.84	0.67	0.56	0.79	0.67	22.8541			1	8820	1		1		2	4	1		9	3	3
PSP0X	1.62	1.62	3.38	0.51	53	1	0	1	1800	53.7	689	814	111	106	103	104.5	74	72	73	72.5	10:00:00	104	104	106	105	2.32	0.74	0.27	0.59	0.51	0.39	0.91	0.53	16.5741				0	0		0		2	6	2		9	2.25	4.5
QWT0L	1.75	4.4	5.01	0.64	41	1	0	1	1718	64.4	800	880	119	116	98	107	68	63	53	58	10:35:00	75	73	86	79.5	4.43	0.39	0.48	0.48	0.73	0.72	1	0.85	21.8192				2820	1		1		2	9	3		6	1	1.2
NSX0C	1.45	1.96	3.69	0.43	46	1	0	1	1705	50.9	590	710	96	91	87	89	64	60	59	59.5	09:26:00	52	55	57	56	2.22	0.5	0.6	0.8	0.72	0.68	0.87	0.76	17.5093				240	1		0		2	12	4		5	1.66667	5
MRY0X	0.87	1.82	2.92	0.6	54	1	0	1	1680	58.5	695	800	116	114	106	110	69	70	70	70	10:13:00	77	79	82	80.5	4.03	0.64	0.4	0.87	0.57	0.52	0.88	0.69	20.727				60	0		1		2	4	1		5	1.25	1.66667
NGB0G	1.38	1.22	3.3	0.53	60	1	0	1	1750	60.5	720	830	125	118	115	116.5	81	80	76	78	10:03:00	68	68	70	69	7.18	0.6	0.59	0.87	0.74	0.75	0.95	0.87	19.7551				2190	1		1		2	12	4		10	2.5	3.33333
PIX0K	1.47	2.02	2.71	0.85	46	1	0	1	1638	51.2	830	700	141	145	140	142.5	87	87	89	88	09:42:00	60	60	65	62.5	4.26	0.62	0.44	0.72	0.56	0.48	0.84	0.65	19.0828			1	2700	1		1		2	7	2		7	1	2.33333
PFP0W	0.93	1.64	2.67	0.58	45	1	0	1	1624	49.1	700	800	122	114	118	116	68	62	65	63.5	11:59:00	70	72	68	70	3.52	0.64	0.48	0.8	0.65	0.4	0.76	0.51	18.617				3060	1		1		2	16	5		3	0.6	3
QQF0L	1.06	1.2	2.83	0.55	53	1	0	1	1606	52.6	720	850	142	131	129	130	73	71	73	72	10:06:00	53	53	55	54	3.66	1.05	0.55	0.95	0.72	0.56	0.88	0.74	20.3936				1560	1		1		2	9	3		4	0.8	1.33333
NEE0F	1.11	4.73	3.96	0.62	47	1	0	1	1730	64.4	750	860	119	112	108	110	74	73	73	73	09:44:00	66	68	70	69	2.65	0.7	0.55	1.1	0.72	0.67	1.24	0.96	21.5176				2460	1		1		2	13	5		8	1.33333	2.66667
MVR0X	1.35	2.71	4.53	0.8	43	1	1	1	1700	70.7	770	970	122	121	119	120	69	66	69	67.5		59	57	60	58.5	2.89	0.7	0.52	0.76	0.65	0.68	0.94	0.8	24.4637				2248	1		1		2	9	3		9	1.5	2.25
PGS0C	1.85	2.03	3.36	0.48	49	1	1	1	1613	57.2	750	870	105	104	104	104	63	64	61	62.5	11:27:00	83	78	79	78.5	3.63	0.74	0.52	0.95	0.73	0.59	0.92	0.72	21.985				3300	1		1		2	8	3		5	1.66667	1.66667
MYS0F	0.88	2.87	5.59	6.63	53	1	0	1	1640	44.8	620	690	107	102	100	101	70	69	69	69	10:54:59	84	85	84	84.5	3.59	0.66	0.4	1.04	0.55	0.2	0.74	0.5	16.6568				0	0		0		2	16	5		4	0.666667	1
NAZ0R	1.33	5.39	6.03	0.68	52	1	0	1	1660	58.5	740	820	108	123	111	117	62	60	64	62	09:35:00	87	93	91	92	3.93	0.52	0.47	0.79	0.62	0.44	0.8	0.58	21.2295				2430	1		1		2	13	5		4	1	2
NZB0S	1.66	1.03	3.55	0.57	46	1	0	1	1636	51.1	714	813	132	126	120	123	86	86	85	85.5	09:11:00	60	59	60	59.5	4.27	0.7	0.43	0.95	0.67	0.48	0.92	0.67	19.0921				3060	1		1		2	7	2		10	2	2.5
PRY0E	0.83	1.29	2.44	0.54	54	1	0	1	1689	61.4	756	878	154	137	142	139.5	93	92	91	91.5	12:16:59	68	68	69	68.5	4.57	1.16	0.79	1.22	1.01	0.6	0.92	0.78	21.5233			1	2820	1		1		2	9	3		8	1.14286	1.33333
QXL0G	1.71	5.37	5.57	0.46	60	1	0	1	1620	53.7	760	770	188	178	173	175.5	100	99	103	101	11:22:00	74	80	80	80	3.02	0.52	0.52	0.84	0.64	0.64	0.95	0.75	20.4618			1	250	1		1		2	13	5		3	0.75	1.5
MEL0J	0.76	1.31	2.58	1.16	41	1	0	1	1720	72	770	950	160	146	137	141.5	93	91	87	89	10:22:00	83	93	96	94.5	6.04	0.83	0.64	0.76	0.68	0.51	0.76	0.66	24.3375			1	840	1		1		2	12	4		8	2	2.66667
MYR0E	1.13	1.82	4.29	0.61	44	1	0	1	1660	59.2	698	785	118	113	120	116.5	73	68	79	73.5	10:46:00	57	55	56	55.5	3.12	0.41	0.32	0.75	0.58	0.4	0.92	0.6	21.4835				2640	1		1		2	4	1		6	2	2
PWF0T	0.83	1.72	2.26	0.52	47	1	0	1	1643	55.4	754	899	143	132	127	129.5	80	72	74	73	01:42:00	56	54	56	55	3.53	0.5	0.44	0.7	0.54	0.43	1.05	0.58	20.5227				2700	1		1		2	10	4		5	0.833333	1.66667
QMP0P	0.82	1.43	3.48	0.84	52	1	0	1	1622	47.3	680	730	115	108	108	108	70	67	70	68.5	09:42:00	68	67	69	68	4.33	0.76	0.2	0.56	0.43	0.36	0.8	0.56	17.9787				6720	1		0		2	7	2		6	2	2
NNE0A	0.99	1.33	3.75	0.73	52	1	0	1	1775	60.1	710	830	110	106	98	102	62	61	58	59.5	09:36:00	64	65	65	65	2.69	0.81	0.6	1.16	0.92	0.59	0.87	0.74	19.0756				360	1		1		2	19	5		8	2	2.66667
MZL0B	0.84	0.64	2.05	0.54	41	1	0	1	1610	61.2	710	810	143	142	136	139	89	93	91	92	11:29:00	62	65	64	64.5	4.1	0.72	0.27	0.68	0.39	0.63	0.92	0.79	23.6102			1	70	0		1		2	13	5		5	2.5	5
QKR0M	0.99	1.06	2.74	0.41	53	1	1	1	1846	59	680	810	127	128	116	122	70	61	73	67	09:34:00	53	56	57	56.5	4.47	0.6	0.48	0.76	0.61	0.32	0.84	0.69	17.3136				3420	1		0		2	13	5		8	1.14286	2
PKX0P	0.61	1.5	1.81	0.52	51	1	0	0	1640	51.9	720	840	136	135	133	134	87	81	81	81	09:30:00	58	56	56	56	5.34	0.72	0.6	0.96	0.77	0.56	0.96	0.7	19.2966				0	0		1		2	12	4		13	1.85714	3.25
MLX0K	1.87	1.03	3.28	0.49	44	1	0	1	1670	46.7	640	700	152	149	141	145	81	81	82	81.5	11:16:00	53	54	55	54.5	4.5	0.76	0.44	0.68	0.57	0.4	0.96	0.5	16.745			1	3240	1		0		2	11	4		6	0.857143	1.2
QNW0Y	2.1	1.71	4.1	0.72	55	1	0	1	1736	49.2	680	780	143	157	145	151	99	101	98	99.5		80	74	88	81	6.55	0.7	0.48	0.88	0.66	0.56	1.43	0.97	16.3255			1	3720	1		0		2	5	1		11	1.83333	3.66667
NGP0V	1.01	1.65	3.39	0.68	44	1	0	1	1730	55.1	680	840	105	106	103	104.5	63	65	65	65	09:11:00	60	63	66	64.5	2.95	0.29	0.63	1.1	0.79	0.56	0.88	0.71	18.4102				60	0		0		2	8	3		5	1.25	2.5
PFB0H	1.05	3.52	3.52	0.49	52	1	0	1	1159	48.8	720	760	144	153	163	158	93	101	86	93.5	10:37:00	71	54	57	55.5	3.46	0.7	0.63	1.07	0.79	0.8	1.2	0.95	36.329			1	0	0		3		2	5	1		9	2.25	2.25
PRF0K	1.47	3.72	3.97	0.75	52	1	0	1	1804	60.4	736	866	140	120	127	123.5	78	72	73	72.5	10:31:00	71	67	68	67.5	3.59	1.16	0.68	0.84	0.75	0.6	1.08	0.85	18.5594				2460	1		1		2	13	5		7	1.4	1.75
NYV0K	0.46	0.52	1.2	0.29	55	1	0	1	1694	62.9	760	870	160	162	153	157.5	96	97	98	97.5	08:53:00	61	63	66	64.5	4.5	0.66	0.88	1.2	1.03	0.83	1.16	0.99	21.9192			1	2520	1		1		2	12	4		9	1.8	2.25
QCI0L	1.31	1.69	3.11	0.43	59	1	1	1	1633	50.3	690	795	129	118	118	118	65	63	63	63	09:51:00	78	74	74	74	5.82	0.7	0.36	0.6	0.47	0.36	0.76	0.54	18.8623				3000	1		1		2	12	4		6	0.666667	1
MIE0K	1.18	0.95	2.58	0.24	53	1	0	1	1760	66.3	730	870	128	128	115	121.5	80	51	75	63	09:36:00	55	60	60	60	6.01	1.05	0.64	1.04	0.85	0.64	1.28	1.04	21.4037			1	3060	1		1		2	10	4		4	0.8	1.33333
NQJ0J	0.87	1.69	3.15	1.2	49	1	0	1	1755	69.4	800	940	157	149	144	146.5	98	91	92	91.5	09:34:00	85	81	83	82	5.12	1.08	0.47	0.91	0.64	0.44	1	0.58	22.5323			1	0	0		1		2	20	5		6	2	3
QMT0T	1.51	2.22	4.54	0.53	52	1	0	1	1655	46.4	680	780	155	136	131	133.5	82	87	81	84	11:26:00	56	55	53	54	4.44	0.66	0.44	0.72	0.58	0.56	0.84	0.71	16.9403				2160	1		0		2	7	2		8	2	2.66667
MRZ0Y	1.13	1.34	2.62	0.69	41	1	0	1	1640	67.1	805	880	125	126	125	125.5	76	80	74	77	10:08:00	78	80	73	76.5	6.31	1.18	0.31	0.72	0.57	0.36	1.24	0.66	24.9479				2340	1		1		2	7	2		13	1.625	2.16667
QZG0F	0.92	1.23	2.42	0.49	47	1	0	1	1795	59.6	740	850	139	132	120	126	79	78	73	75.5	10:31:00	54	53	55	54	3.19	0.43	0.4	0.68	0.51	0.48	0.76	0.61	18.4977				3660	1		0		2	4	1		13	1.44444	1.85714
NYM0D	0.9	1.15	3.02	0.51	56	1	0	1	1673	54.8	700	810	137	128	129	128.5	71	62	67	64.5	09:16:00	71	70	70	70	6.22	0.43	0.56	0.84	0.68	0.51	0.76	0.64	19.5789				1260	1		1		2	7	2		4	1	1.33333
NXN0C	1.25	1.68	3.62	0.47	41	1	0	1	1740	71.4	750	910	109	115	115	115	76	75	75	75	09:16:59	70	69	69	69	3.77	0.87	0.35	0.64	0.52	0.52	0.72	0.6	23.583				3000	1		1		2	12	4		5	1	1.25
NRR0T	1.3	1.91	3.79	0.55	48	1	0	1	1655	54.9	720	840	107	104	100	102	59	59	59	59	09:22:00	59	61	67	64	3.96	0.58	0.43	0.68	0.56	6.44	0.79	0.58	20.0436				2520	1		1		2	14	5		8	4	4
MFB0B	1.24	0.74	2.7	0.44	53	1	0	1	1050	56.3	690	840	137	126	118	122	72	78	68	73	10:21:00	56	56	55	55.5	4.07	0.81	0.36	0.64	0.54	0.56	0.84	0.7	51.0658				450	1		3		2	3	1		3	1	3
MFA0A	0.8	1.29	3.05	0.77	52	1	0	1	1690	55.1	640	830	110	110	106	108	67	69	71	70	10:13:00	60	61	61	61	3.37	0.68	0.84	1.12	0.93	0.92	1.08	1	19.292				2940	1		1		2	2	1		2	0.5	1
MIV0C	0.98	1.73	2.88	0.48	45	1	0	0	1660	59.8	730	860	142	143	130	136.5	90	89	83	86	10:56:00	66	63	64	63.5	3.81	1.01	0.52	0.8	0.68	0.56	0.8	0.64	21.7013				600	1		1		2	14	5		10	2.5	3.33333
MNP0H	1.5	1.31	4.35	0.54	56	1	0	1	1700	71.2	720	890	118	113	107	110	72	72	67	69.5	09:38:00	60	64	64	64	4.81	0.75	0.48	1.15	0.85	0.44	0.96	0.83	24.6367				5280	1		1		2	13	5		9	1.28571	1.8
NDC0B	1.25	2.93	3.29	0.68	52	1	0	1	1705	61.2	790	880	103	104	103	103.5	64	68	64	66	11:07:00	78	75	77	76	4.33	1.14	0.67	1.03	0.82	0.75	1.16	0.95	21.0525				2790	1		1		2	4	1		3	1.5	3
NGS0Y	0.64	1.52	3.23	0.89	53	1	0	1	1700	62.2	750	840	111	111	112	111.5	70	67	64	65.5	09:01:00	65	62	65	63.5	3.26	0.56	0.72	1.24	0.96	0.59	0.98	0.78	21.5225				3360	1		1		2	9	3		9	1.5	1.8
QKV0Q	1.27	1.26	3.24	0.41	52	1	0	1	1587	51.9	680	780	144	141	146	143.5	87	87	87	87	09:53:59	65	67	70	68.5	4.5	0.43	0.68	0.92	0.77	0.6	0.88	0.74	20.6069			1	2220	1		1		2	7	2		6	1.2	1.5
PKH0A	0.55	0.99	1.85	0.63	51	1	0	1	1580	48.5	730	780	134	123	119	121	73	77	69	73	10:33:00	58	55	54	54.5	4.03	0.56	0.6	1.01	0.79	0.56	0.76	0.66	19.428				2400	1		1		2	7	2		5	1.25	1.66667
NWD0N	1.31	2.52	1.01	2.05	47	1	0	1	1598	54.7	680	790	148	143	130	136.5	77	84	75	79.5	09:05:00	53	56	56	56	7.02	1.03	0.44	0.72	0.56	0.52	0.92	0.76	21.4207				1590	1		1		2	19	5		10	1.42857	1.66667
QPX0C	1.06	1.75	3.46	0.41	60	1	1	1	1606	59.2	806	890	110	111	118	114.5	70	70	69	69.5	09:15:00	57	58	61	59.5	4	0.74	0.58	1.03	0.82	0.86	1.11	0.97	22.9525				2220	1		1		2	11	4		8	1.6	2
NRF0H	0.49	0.87	1.91	0.34	43	1	0	1	1780	81.2	880	1020	156	151	141	146	103	98	95	96.5	09:06:00	70	69	68	68.5	6.62	1.49	0.44	0.88	0.66	0.44	0.75	0.62	25.6281			1	0	0		2		2	14	5		7	1.16667	2.33333
MBC0S	1.99	2.22	4.19	0.21	50	1	0	1	1650	51.8	760	900	141	137	126	131.5	91	88	88	88		72	71	76	73.5	6.75	0.5	0.4	0.64	0.52	0.52	0.76	0.61	19.0266				2340	1		1		2	7	2		6	2	3
NXQ0E	1.3	0.51	0.4	1.15	55	1	0	1	1604	56.5	750	810	115	108	107	107.5	70	66	73	69.5	09:57:00	64	62	69	65.5	3.76	0.74	0.52	0.72	0.63	0.52	0.86	0.63	21.9604				3060	1		1		2	10	4		6	2	3
PEY0D	0.96	1.86	2.64	0.76	60	1	0	1	1597	52.6	750	820	139	129	132	130.5	78	75	80	77.5	10:01:00	73	72	75	73.5	4.64	0.6	0.48	0.72	0.58	0.43	0.79	0.6	20.6241				720	1		1		2	12	4		6	0.75	1
NKP0E	0.94	0.43	1.82	0.27	43	1	0	0	1735	70.5	750	940	130	123	122	122.5	71	68	73	70.5	09:53:00	65	64	70	67	5.31	0.39	0.32	0.63	0.51	0.35	0.67	0.5	23.4202				420	1		1		2	15	5		10	2.5	5
PLD0X	0.84	1.31	2.96	0.86	54	1	0	1	1645	49	700	870	122	124	118	121	77	76	73	74.5	01:45:00	72	70	74	72	3.36	0.68	0.79	1.67	1.18	0.77	1.6	1.24	18.1077				2220	1		0		2	8	3		4	1.33333	2
PJE0T	0.79	0.79	1.56	0.65	45	1	0	1	1978	45.8	660	760	95	92	91	91.5	46	46	49	47.5	10:36:00	60	60	64	62	2.52	0.5	0.68	1.16	0.92	0.72	1	0.89	11.7061				2760	1		0		2	7	2		7	1.75	3.5
NXA0M	1.9	1.09	3.33	0.81	45	1	0	1	1591	45	670	780	133	130	117	123.5	87	88	81	84.5	10:22:00	70	67	64	65.5	4.3	0.52	0.48	0.76	0.63	0.68	1	0.79	17.7776				2640	1		0		2	12	4		6	1	1.5
MWX0F	1.55	1.3	3.9	0.54	55	1	0	1	1620	44.6	600	730	121	113	122	117.5	87	82	79	80.5	09:53:00	82	78	78	78	3.22	0.56	0.44	0.64	0.51	0.36	0.72	0.5	16.9944				2430	1		0		2	3	1		3	0.75	1.5
NQX0X	1.41	1.88	4.08	0.38	52	1	1	1	1730	60.4	710	820	104	102	97	99.5	56	56	53	54.5	10:36:00	56	55	55	55	5.2	0.33	0.36	1.19	0.87	0.38	0.96	0.83	20.1811				120	0		1		2	7	2		1	0.333333	1
NPD0B	0.88	1.79	3.32	0.46	48	1	0	1	1810	59.5	820	920	112	108	113	110.5	80	81	79	80	10:09:59	80	81	83	82	4.91	2.05	0.59	0.87	0.72	0.52	0.96	0.76	18.1618				1740	1		0		2	11	4		8	2	2.66667
MKS0E	1.41	2.71	4.97	0.96	50	1	0	1	1720	57.1	680	760	127	122	121	121.5	84	86	87	86.5	10:07:00	77	76	78	77	4.73	0.85	0.56	0.88	0.72	0.43	0.8	0.59	19.301				5790	1		1		2	9	3		15	1.66667	3
NWV0G	1.71	1.29	1.45	1.5	41	1	0	1	1679	60.2	770	870	126	128	122	125	81	81	82	81.5	09:08:00	79	87	85	86	9.07	0.54	0.4	0.56	0.5	0.48	0.6	0.53	21.3548				2160	1		1		0	16	5		6	1.5	3
QSE0P	0.77	1.11	2.26	0.96	50	1	0	1	1656	55	760	830	114	121	121	121	66	72	69	70.5	11:15:00	69	71	75	73	3.43	0.54	0.52	0.76	0.66	0.48	0.75	0.62	20.0559				2700	1		1		2	2	1		4	1.33333	1.33333
MWA0H	0.33	1.25	3.2	0.63	59	1	0	1	1570	43.1	710	730	117	111	115	113	67	65	65	65	09:32:00	62	66	61	63.5	3.02	0.52	0.36	0.75	0.52	0.43	0.84	0.6	17.4855				60	0		0		2	9	3		5	0.833333	1.25
QMC0C	1.05	2.78	3.97	0.4	49	1	0	1	1705	76	900	960	140	141	133	137	88	90	86	88	09:16:00	72	69	76	72.5	5.98	1.3	0.56	0.8	0.67	0.56	0.8	0.69	26.1436				5760	1		2		2	8	3		5	2.5	2.5
NJM0A	1.31	1.39	3.18	0.55	60	1	0	1	1730	59.3	770	870	138	119	117	118	81	75	78	76.5	09:29:00	60	63	62	62.5	4.67	0.89	0.6	0.99	0.74	0.64	1.23	0.99	19.8136				90	0		1		2	11	4		5	0.833333	1
MBT0K	0.97	1.57	3.1	0.58	49	1	0	1	1670	59	730	870	124	114	117	115.5	76	77	80	78.5	10:48:00	77	79	83	81	5.21	0.81	0.36	0.64	0.48	0.36	1.1	0.55	21.1553				1890	1		1		2	3	1		4	1.33333	2
NCW0S	0.9	1.98	3.34	0.56	45	1	0	0	1730	57	710	840	120	113	109	111	67	66	64	65	10:24:00	71	73	73	73	6.51	0.46	0.43	0.76	0.56	0.48	0.8	0.59	19.0451				180	1		1		2	15	5		3	1	1.5
QEZ0H	1.41	1.75	2.91	0.48	55	1	1	1	1692	58.9	690	810	110	109	112	110.5	68	68	64	66	09:42:00	74	74	81	77.5	3.43	0.89	0.51	1.08	0.74	0.6	0.91	0.73	20.5738				4140	1		1		2	11	4		9	1.28571	1.8
NIF0P	0.99	2.79	4.96	1.56	56	1	0	1	1680	84.4	950	1020	139	127	128	127.5	84	79	82	80.5	09:15:00	67	69	72	70.5	5.75	1.96	0.51	0.88	0.65	0.56	0.96	0.74	29.9036				3540	1		2		0	13	5		6	3	3
MWC0J	1.5	2.65	4.88	1.46	54	1	0	1	1750	70.5	850	980	121	112	107	109.5	83	79	77	78	10:54:59	64	64	65	64.5	5.54	0.76	0.08	1.12	0.85	0.28	1.08	0.83	23.0204				5400	1		1		2	13	5		13	2.16667	3.25
NFS0W	1.47	1.47	3.69	1.03	53	1	0	1	1620	46.6	670	820	151	149	127	138	84	80	89	84.5	09:20:00	54	54	70	62	2.82	0.6	0.52	0.96	0.76	0.48	1.24	0.95	17.7564				2190	1		0		2	5	1		7	2.33333	3.5
NFI0L	1.15	1.35	3.2	0.86	47	1	0	1	1700	56.7	740	890	128	115	120	117.5	68	66	67	66.5	09:58:00	75	76	78	77	3.19	0.41	0.64	1	0.82	0.64	1.12	0.76	19.6194				420	1		1		2	13	5		6	1.5	3
NJD0P	1.41	0.83	3.3	0.72	54	1	0	1	1640	59.1	770	880	147	142	144	143	90	89	99	94	09:36:00	59	61	61	61	6.01	0.23	0.49	0.96	0.67	0.16	0.9	0.59	21.9735			1	0	0		1		2	8	3		9	1.8	2.25
QWB0S	1.46	1.69	2.44	0.32	53	1	0	0	1768	61.4	810	840	117	108	107	107.5	70	68	70	69	10:46:59	94	89	94	91.5	4.67	1.14	0.47	0.75	0.55	0.47	0.76	0.61	19.6428				0	0		1		2	5	1		6	1.5	3
QYE0B	2.41	3.04	4.01	0.39	41	1	0	1	1621	45.6	650	740	140	135	129	132	83	80	82	81	10:29:00	73	78	73	75.5	2.48	0.64	0.56	0.88	0.66	0.52	0.8	0.64	17.354				2280	1		0		2	10	4		6	1.5	2
MLJ0X	1.22	2.07	3.81	1.24	56	1	0	1	1650	56.7	689	810	117	116	116	116	75	73	94	83.5	10:00:00	77	76	81	78.5	4.33	0.91	0.36	0.84	0.67	0.44	0.8	0.63	20.8264				540	1		1		2	10	4		3	0.5	1.5
MIB0H	1.13	1.56	2.54	0.34	49	1	0	1	1740	66.4	620	730	121	114	111	112.5	75	75	73	74	09:29:00	74	72	75	73.5	3.83	0.99	0.32	0.64	0.53	0.55	0.84	0.72	21.9316				2820	1		1		2	7	2		8	2	4
NYL0C	0.84	2.98	4.02	0.47	60	1	0	1	1503	50.2	770	810	151	143	142	142.5	83	75	74	74.5	09:22:00	76	73	72	72.5	7.23	0.62	0.68	1	0.85	1.07	1.51	1.28	22.2221			1	3960	1		1		2	12	4		7	1.16667	2.33333
PNE0D	1.45	2.06	2.91	0.82	48	1	0	1	1745	60.2	765	870	99	96	101	98.5	68	65	65	65	10:22:00	65	63	64	63.5	4.63	0.74	0.43	0.74	0.56	0.44	0.75	0.59	19.77				2820	1		1		2	7	2		9	1.5	2.25
NGE0J	1.25	0.79	2.87	0.39	48	1	0	1	1605	50.2	680	790	188	185	186	185.5	115	109	115	112	08:37:00	74	73	75	74	2.18	0.6	0.55	1.29	0.86	0.59	1.04	0.79	19.4874			1	2490	1		1		2	5	1		4	0.8	1.33333
PQQ0T	0.56	1.81	2.15	0.81	51	1	0	1	1664	51.2	656	898	109	111	111	111	73	69	68	68.5	12:06:00	64	64	66	65	4	0.56	0.72	1.12	0.86	0.68	1.12	0.82	18.4911				2040	1		0		2	16	5		13	2.16667	2.6
PSG0N	0.97	2.64	2.78	0.57	59	1	0	1	1671	48.7	674	772	90	89	90	89.5	57	56	54	55	10:17:59	71	71	70	70.5	3.63	0.68	0.54	0.78	0.63	0.55	1.02	0.73	17.4412				540	1		0		2	10	4		5	1.25	1.66667
PPJ0K	1.33	3.57	4.65	0.6	41	1	0	1	1769	78.3	868	1050	129	127	128	127.5	82	83	78	80.5	10:50:00	71	70	71	70.5	5.37	1.38	0.6	0.87	0.73	0.64	0.96	0.75	25.0211			1	210	1		2		2	11	4		5	1.66667	1.66667
MWL0T	1.26	1.33	2.94	0.52	58	1	0	1	1730	63.4	810	930	133	124	126	125	88	78	74	76	10:44:00	63	59	60	59.5	3.73	0.91	0.43	0.66	0.53	0.36	0.68	0.58	21.1835				2580	1		1		2	15	5		10	2	2.5
NGM0S	1.01	0.8	2.49	0.6	49	1	0	1	1795	67.8	710	920	106	101	97	99	62	59	64	61.5	09:13:00	60	63	67	65	5.72	0.46	0.44	0.8	0.65	0.64	0.96	0.76	21.0427				4620	1		1		2	10	4		7	1.75	2.33333
NFA0D	1.35	2.78	3.5	0.71	60	1	0	1	1660	68.1	860	970	156	140	143	141.5	94	93	95	94	09:01:00	82	82	84	83	5.88	1.05	0.4	0.72	0.59	0.52	0.88	0.73	24.7133			1	2430	1		1		2	9	3		8	1.33333	1.6
NEZ0B	0.92	2.71	3.97	0.7	57	1	0	1	1710	75.1	920	990	133	123	124	123.5	86	84	81	82.5	09:03:00	86	89	89	89	4.91	1.22	0.51	0.94	0.59	0.52	0.88	0.7	25.6831		1		1980	1		2		1	20	5		6	1.2	3
NEY0A	1.43	2.39	3.74	0.68	48	1	0	1	1570	49.1	690	800	124	115	115	115	70	73	72	72.5	09:07:00	78	71	70	70.5	2.76	0.35	0.44	0.91	0.72	0.52	0.87	0.64	19.9197				2910	1		1		2	11	4		9	1.28571	2.25
PHS0E	0.91	1.01	1.85	0.47	44	1	0	1	1642	57.2	740	810	115	109	113	111	61	58	60	59	12:18:00	56	55	59	57	5.2	0.54	0.51	0.86	0.63	0.48	0.76	0.56	21.2153				2520	1		1		2	7	2		8	1.14286	1.33333
NKI0X	0.98	2.31	3.11	0.35	60	1	0	1	1735	61.6	810	880	164	166	163	164.5	102	104	101	102.5	08:29:00	75	70	76	73	4.74	1.67	0.48	0.84	0.63	0.4	0.8	0.61	20.4636			1	120	0		1		2	22	5		11	2.2	2.75
NZH0A	1.16	0.54	2.39	0.48	41	1	0	1	1643	58.7	730	820	111	112	112	112	78	78	79	78.5	09:32:59	61	61	65	63	4.83	0.66	0.5	0.63	0.59	0.64	0.8	0.73	21.7452				4350	1		1		2	6	2		2	0.666667	2
NER0S	1.56	3.07	3.62	0.3	51	1	0	1	1640	56.2	720	840	113	111	115	113	73	76	79	77.5	09:18:00	60	62	61	61.5	2.69	0.56	0.63	0.96	0.8	0.64	1.07	0.81	20.8953				0	0		1		2	13	5		7	1.4	7
QYH0E	1.53	2.4	3.49	0.94	59	1	0	1	1767	64.6	780	880	115	115	112	113.5	79	74	75	74.5	09:47:00	67	64	65	64.5	3.83	1.2	0.36	0.87	0.64	0.44	0.76	0.63	20.6899				0	0		1		2	16	5		5	0.454545	0.5
NMG0A	0.93	2.15	3.36	0.27	41	1	0	0	1710	67.5	730	860	113	113	111	112	69	70	75	72.5	08:54:00	52	52	53	52.5	2.76	0.33	0.4	0.76	0.58	0.36	0.7	0.52	23.084				5400	1		1		2	12	4		9	1.5	1.8
NEN0P	0.86	2.29	2.48	0.54	48	1	0	1	1605	54.3	720	850	146	133	131	132	80	84	78	81	10:22:00	71	70	71	70.5	3.49	0.72	0.52	0.88	0.74	0.56	0.88	0.75	21.079				3750	1		1		2	13	5		7	1.4	1.75
MEJ0H	0.95	1.25	2.83	0.51	53	1	0	1	1660	54.8	670	800	131	117	110	113.5	70	65	62	63.5	10:07:00	68	67	67	67	3.73	0.7	0.56	0.92	0.79	0.72	0.89	0.8	19.8868				2100	1		1		2	7	2		3	0.75	1.5
MDS0N	0.71	1.23	2.59	0.56	56	1	0	1	1600	49.2	650	760	145	130	127	128.5	62	67	65	66	10:21:00	48	47	48	47.5	4.5	0.48	0.51	0.76	0.64	0.48	0.64	0.55	19.2188				840	1		1		2	4	1		3	1	1.5
QMA0A	1.55	1.14	3.23	0.35	58	1	1	1	1605	43.4	650	750	164	142	149	145.5	73	78	75	76.5	09:51:00	52	51	51	51	3.96	0.52	0.44	1.44	1.02	0.64	1.2	0.94	16.8477			1	3240	1		0		2	7	2		4	0.5	0.666667
QTJ0X	1.16	2.9	3.76	0.64	50	1	0	1	1602	47.3	660	780	100	100	104	102	63	63	55	59	09:21:00	62	63	61	62	4.77	0.52	0.51	0.87	0.6	0.52	0.88	0.7	18.4305				3000	1		0		2	8	3		6	2	3
QYF0C	0.75	1.14	2.28	0.42	55	1	1	1	1496	54.4	720	810	105	112	100	106	66	71	63	67	10:01:59	66	71	67	69	5.27	0.68	0.63	1.1	0.81	0.88	1.28	1.11	24.3072				3570	1		1		2	3	1		6	0.857143	2
NQG0G	0.65	1.47	2.74	0.82	42	1	0	1	1740	54.3	770	880	140	148	144	146	94	93	95	94	10:05:00	96	92	92	92	3.44	0.85	0.4	0.76	0.52	0.4	0.71	0.53	17.935			1	210	1		0		2	20	5		7	1.75	2.33333
PHK0W	1	1.94	2.87	0.95	46	1	0	1	1554	54.3	780	840	157	150	147	148.5	108	95	92	93.5	09:43:00	62	59	61	60	5.74	1.18	0.39	0.64	0.51	0.48	0.8	0.64	22.4853			1	3240	1		1		2	7	2		7	1.4	2.33333
MRJ0I	0.72	1.2	2.6	0.54	46	1	0	1	1590	56.9	630	770	136	125	120	122.5	82	81	72	76.5	10:58:00	57	61	58	59.5	5.24	0.89	0.68	0.92	0.79	0.68	1	0.82	22.507				3000	1		1		2	7	2		9	1.5	2.25
NHV0D	1.53	1.49	3.84	1.16	52	1	0	1	1670	53	710	830	102	100	97	98.5	65	66	65	65.5	10:11:00	67	72	70	71	4.7	0.45	0.28	0.8	0.63	0.52	0.92	0.65	19.0039				2520	1		1		2	10	4		7	2.33333	3.5
NHX0F	1.07	2.19	4.01	0.86	42	1	0	1	1710	70.5	750	920	108	108	108	108	67	74	73	73.5	09:10:00	67	66	73	69.5	2.85	0.81	0.44	0.72	0.56	0.4	0.92	0.62	24.11				6960	1		1		2	5	1		11	3.66667	3.66667
NHY0G	0.97	2.18	3.33	0.52	42	1	0	1	1690	59	740	870	104	92	95	93.5	66	56	60	58	09:27:00	49	52	52	52	2.92	0.43	0.48	0.72	0.57	0.55	0.96	0.72	20.6575				2190	1		1		2	5	1		8	2.66667	4
NSN0S	1.26	0.63	2.53	1.02	50	1	0	1	1795	78.5	900	999	175	158	164	161	104	106	98	102	08:58:00	72	71	69	70	4.77	2.23	0.52	0.84	0.66	0.56	1.04	0.76	24.3636			1	360	1		1		2	19	5		9	1.28571	1.8
NED0E	1.14	2.4	3.08	0.37	51	1	0	1	1730	67.5	770	890	125	112	107	109.5	71	66	66	66	09:38:00	63	64	66	65	5.54	0.29	0.52	0.8	0.65	0.51	0.91	0.71	22.5534				2130	1		1		2	6	2		2	0.666667	1
NEC0D	1.64	3.3	4.03	0.53	59	1	0	1	1640	55.6	740	880	130	126	125	125.5	75	71	75	73	09:32:59	64	63	65	64	5.01	0.87	0.52	1	0.72	0.63	1.24	0.92	20.6722				1925	1		1		2	9	3		9	2.25	3
MHY0D	0.75	0.92	2.27	0.32	58	1	0	1	1690	63.9	710	840	135	136	129	132.5	75	80	78	79	09:03:00	69	73	69	71	5.27	0.35	0.68	1	0.85	0.52	1.04	0.81	22.3732				2880	1		1		2	12	4		12	2	2.4
NIJ0T	1.05	2.03	4.35	0.97	58	1	0	1	1675	56	780	870	131	109	118	113.5	78	70	67	68.5	09:31:00	71	73	79	76	4.8	0.83	0.44	0.8	0.58	0.56	0.88	0.72	19.9599				4260	1		1		2	11	4		8	1.6	1.6
QXS0M	0.65	1.56	1.9	0.3	44	1	0	1	1698	54.6	650	840	108	105	102	103.5	65	59	71	65	09:42:00	60	62	62	62	3.73	0.62	0.36	0.56	0.48	0.56	0.96	0.71	18.9373		1		2150	1		1		0	16	5		7	1.16667	1.75
PQC0F	0.71	0.79	1.76	0.83	51	1	0	1	1710	54.4	674	846	137	124	124	124	83	80	74	77	12:44:00	71	78	79	78.5	3.93	0.52	0.44	0.79	0.59	0.63	0.87	0.74	18.604				2700	1		1		2	9	3		8	2	2.66667
QWA0R	1.48	2.02	3.17	0.62	50	1	0	1	1789	68.4	690	800	124	128	119	123.5	65	63	67	65	10:59:00	55	55	57	56	4.81	0.56	0.51	0.71	0.6	0.48	0.75	0.62	21.3715				3060	1		1		2	11	4		7	1.4	2.33333
QGA0L	1.44	0.98	2.27	0.4	42	1	1	1	1720	61.3	710	850	107	105	99	102	54	67	55	61	08:50:00	58	66	55	60.5	2.99	0.68	0.4	0.92	0.6	0.52	0.68	0.61	20.7207				2580	1		1		2	13	5		9	1.28571	1.8
QMF0F	0.79	0.56	1.94	0.32	41	1	0	1	1683	57.5	710	810	145	141	130	135.5	80	77	74	75.5	10:46:00	77	73	77	75	3.73	0.68	0.32	0.68	0.53	0.44	0.64	0.55	20.3002				1920	1		1		2	10	4		9	1.8	2.25
MPA0T	0.83	1	2.71	0.52	53	1	1	1	1680	48.8	560	700	106	97	99	98	50	56	56	56	10:35:00	58	58	59	58.5	2.66	0.79	0.24	0.74	0.49	0.4	1.48	0.69	17.2902				2160	1		0		2	7	2		7	0.875	1.16667
MRR0Q	0.99	1.2	3.15	0.44	46	1	0	1	1720	75.7	820	930	150	137	130	133.5	88	79	76	77.5	09:44:00	80	78	78	78	7.12	1.97	0.27	0.84	0.63	0.46	0.96	0.77	25.5882				360	1		2		2	10	4		13	1.44444	2.16667
QJI0C	1.51	2.36	3.59	0.44	45	1	0	1	1705	64.1	820	870	155	154	154	154	96	96	97	96.5	09:06:00	86	90	95	92.5	4.57	1.72	0.32	0.67	0.48	0.4	0.68	0.54	22.05			1	3330	1		1		2	22	5		4	0.666667	0.666667
QBP0Q	1.06	1.92	2.56	0.48	58	1	0	1	1640	53.7	690	795	117	108	109	108.5	74	70	72	71	09:07:00	83	81	81	81	4.23	0.89	0.36	0.88	0.71	0.52	1.01	0.8	19.9658				3345	1		1		2	9	3		13	2.16667	2.6
QGG0S	2.05	1.58	3.49	0.46	42	1	0	1	1624	55.2	710	795	123	117	121	119	78	74	73	73.5	09:13:00	85	91	92	91.5	4.23	0.85	0.4	0.6	0.49	0.4	0.68	0.58	20.9299				2820	1		1		2	13	5		8	1.33333	1.6
QKF0B	0.82	0.71	2.19	0.39	56	1	0	1	1526	35.6	670	680	141	143	148	145.5	94	93	97	95	10:17:59	101	101	102	101.5	5.1	0.5	0.44	0.84	0.58	0.32	0.88	0.6	15.2877			1	200	1		0		2	7	2		7	1.16667	1.75
MTA0D	0.87	1.65	2.74	0.84	48	1	0	1	1760	81.3	850	930	119	116	114	115	74	74	72	73	09:39:00	67	69	70	69.5	5.91	1.12	0.6	1.16	0.77	0.63	0.98	0.79	26.2461				420	1		2		0	22	5		11	1.1	2.2
MRX0W	1.3	1.82	3.37	0.42	52	1	0	1	1750	74.8	760	950	118	125	111	118	98	76	73	74.5	10:16:00	54	55	58	56.5	2.55	0.45	0.31	0.92	0.53	0.55	1.05	0.86	24.4245				5580	1		1		2	12	4		5	1	1.25
MRN0M	0.8	1.83	3.61	1.23	45	1	0	1	1710	87.1	945	975	158	133	141	137	87	92	90	91	10:00:00	56	66	61	63.5	6.78	1.78	0.6	1.08	0.8	0.64	1	0.84	29.7869			1	3360	1		2		2	14	5		3	0.75	3
QGX0J	1.3	1.07	2.35	0.26	58	1	0	1	1633	47.8	690	740	138	132	134	133	90	90	89	89.5	09:47:00	68	62	67	64.5	6.41	0.58	0.4	0.76	0.58	0.48	0.84	0.64	17.9248				4020	1		0		2	5	1		3	1	1.5
NJB0M	1.21	1.74	3.77	2.36	48	1	0	1	1680	55.2	730	860	100	108	101	104.5	65	68	67	67.5	10:15:00	79	74	74	74	5.2	0.54	0.48	0.96	0.67	0.64	1.03	0.8	19.5578				2520	1		1		2	15	5		7	1.4	2.33333
PJC0R	1.34	1.41	2.32	0.51	57	1	1	1	1933	52.2	710	880	176	168	174	171	100	99	103	101	10:30:00	70	69	70	69.5	4.23	0.64	0.48	0.76	0.59	0.44	1.2	0.81	13.9703			1	3240	1		0		2	6	2		4	0.8	1.33333
NMF0Y	1.12	1.03	2.16	0.31	56	1	0	1	1635	51.8	690	795	147	132	126	129	80	76	77	76.5	08:54:00	63	62	60	61	4.3	0.6	0.59	0.89	0.73	0.48	1.03	0.75	19.3773				6720	1		1		2	16	5		9	1.28571	1.5
NNQ0L	1.06	2.08	3.52	0.69	41	1	1	1	1700	82	980	1080	144	134	132	133	87	90	87	88.5	08:54:00	66	77	68	72.5	7.22	2.65	0.39	0.62	0.5	0.52	0.72	0.62	28.3737				1860	1		2		0	24	5		5	1.66667	2.5
NFC0F	1.29	2.57	3.55	0.43	48	1	1	1	1750	60.9	760	850	114	116	123	119.5	84	85	82	83.5	08:55:00	66	68	65	66.5	3.36	0.65	0.56	0.95	0.73	0.63	0.96	0.83	19.8857				3600	1		1		2	10	4		4	0.666667	1.33333
PIW0J	0.8	1.47	1.88	0.6	44	1	1	1	1551	45.5	700	840	115	111	107	109	69	68	65	66.5	09:34:00	42	43	43	43	2.82	0.52	0.51	0.75	0.63	0.68	1	0.85	18.9142				2080	1		1		2	7	2		7	2.33333	2.33333
PMZ0W	0.74	1.01	1.89	0.53	60	1	0	1	1780	61.9	777	845	125	119	117	118	81	71	73	72	12:34:00	75	71	70	70.5	4.7	0.74	0.88	1.28	1.06	0.95	1.3	1.11	19.5367				420	1		1		2	17	5		1	0.142857	0.142857
NRH0J	1.18	1.01	2.97	0.26	60	1	0	0	1730	66.4	770	860	105	102	102	102	68	69	68	68.5	08:55:59	53	50	50	50	5.1	0.56	0.56	0.88	0.7	0.31	0.86	0.72	22.1858				0	0		1		2	21	5		6	1	1.5
NCT0Q	1.17	1.09	2.58	0.73	50	1	0	0	1610	51.8	675	820	142	139	141	140	92	87	84	85.5	09:13:00	63	66	66	66	3.76	0.62	0.48	0.75	0.61	0.28	0.92	0.77	19.9838				360	1		1		2	15	5		6	2	3
NJY0K	0.99	1.37	2.77	0.54	57	1	0	1	1715	55	810	890	146	154	155	154.5	97	106	103	104.5	11:29:00	63	60	62	61	3.06	0.91	0.44	1.2	0.83	0.63	0.92	0.79	18.6997			1	1080	1		1		2	22	5		11	2.2	2.75
QMZ0A	1.12	1.66	3.44	0.84	51	1	0	1	1683	53	730	820	139	109	104	106.5	74	76	68	72	10:56:00	59	60	53	56.5	4.58	0.39	0.32	0.82	0.57	0.4	0.64	0.56	18.7115				3525	1		1		2	5	1		7	1.4	3.5
PPA0B	0.76	1.12	1.55	0.45	52	1	0	1	1740	62.7	785	890	147	134	135	134.5	86	85	87	86	10:46:59	60	64	66	65	5.37	1.07	0.54	0.76	0.66	0.75	1.02	0.85	20.7095				2220	1		1		2	7	2		5	1.66667	2.5
QIZ0Q	1.52	1.58	3.29	0.57	57	1	0	1	1734	52.1	730	770	129	132	122	127	82	83	78	80.5	10:06:00	54	55	55	55	3.76	0.79	0.47	0.68	0.58	0.58	0.83	0.69	17.3276				2040	1		0		2	3	1		2	1	2
PMG0D	0.95	0.83	2.11	0.73	45	1	0	1	1725	64.3	723	826	116	111	108	109.5	66	71	65	68	01:03:00	69	72	64	68	5.84	0.5	0.39	0.99	0.62	0.56	1.24	0.8	21.6089				3780	1		1		2	3	1		1	0.333333	1
QPY0D	1.16	1.8	3.6	0.56	53	1	0	1	1559	58.3	740	830	198	184	185	184.5	56	110	111	110.5	10:40:00	73	72	73	72.5	5.34	0.72	0.28	0.74	0.63	0.52	0.91	0.64	23.987			1	2700	1		1		2	4	1		8	1.33333	1.6
QYT0Q	1.21	2.57	3.38	0.59	56	1	0	1	1595	60.2	790	930	128	134	111	122.5	64	69	67	68	12:43:00	66	70	66	68	3.63	0.75	0.6	1	0.49	0.6	1.06	0.75	23.6633				2880	1		1		2	8	3		8	1.6	2.66667
PNJ0I	1.28	2.69	3.47	0.64	53	1	0	1	1665	51.8	724	838	142	122	125	123.5	75	71	72	71.5	09:42:00	66	64	66	65	4.74	0.72	0.47	0.78	0.65	0.28	0.72	0.59	18.6854				2580	1		1		2	7	2		8	1.14286	1.33333
NKH0W	0.99	2.18	3.67	2.4	50	1	0	1	1580	48.9	760	820	115	127	119	123	71	78	72	75	09:59:00	75	75	63	69	4.6	0.52	0.42	0.77	0.54	0.44	0.8	0.57	19.5882				2205	1		1		2	5	1		3	1	1.5
MRP0N	0.97	1.45	2.88	0.6	46	1	0	1	1700	63.2	660	820	110	110	108	109	67	68	68	68	11:05:00	84	79	81	80	2.93	0.89	0.31	0.74	0.45	0.47	0.72	0.59	21.8685				600	1		1		2	6	2		6	2	2
MHK0P	2.03	0.68	3.23	0.32	59	1	0	1	1620	51.7	670	790	148	136	129	132.5	86	83	82	82.5	11:31:00	73	72	70	71	3.96	1.24	0.32	0.96	0.66	0.64	0.96	0.8	19.6997				150	1		1		2	8	3		4	1.33333	2
NJK0X	1.12	2.52	4.34	0.72	55	1	0	1	1615	52.6	790	840	130	125	122	123.5	76	75	76	75.5	09:50:00	68	70	66	68	6.79	0.93	0.52	0.8	0.67	0.57	0.78	0.67	20.167				3000	1		1		2	15	5		9	1.5	2.25
NGR0X	1.22	2.11	4.68	0.63	50	1	0	1	1630	47.7	690	820	138	121	113	117	77	74	67	70.5	08:57:00	68	69	69	69	2.08	0.55	0.36	1.04	0.81	0.68	0.96	0.82	17.9533				240	1		0		2	7	2		6	1.2	2
NMK0E	0.84	1.23	2.38	0.43	47	1	0	1	1745	70	820	910	133	131	124	127.5	75	71	65	68	09:06:00	65	64	63	63.5	3.56	0.79	0.43	0.69	0.54	0.52	1	0.7	22.9883				480	1		1		0	15	5		6	2	3
MQC0Y	1.17	3.05	4.48	0.73	56	1	0	1	1640	52.4	710	763	171	173	157	165	94	94	90	92	09:32:00	69	65	60	62.5	4.23	1.84	0.76	1.48	1.18	0.72	1.19	0.87	19.4825			1	2880	1		1		2	15	5		7	1.16667	1.4
QAW0V	0.4	0.4	1.97	1	43	1	0	1	1754	59	770	820	107	105	68	86.5	68	63	65	64	11:12:00	101	95	89	92	5.61	0.74	0.4	0.54	0.49	0.4	0.72	0.51	19.1775				1260	1		1		0	13	5		9	1.8	2.25
MRB0A	1	1.68	3.12	0.9	55	1	0	1	1620	61.7	750	820	129	138	136	137	78	76	82	79	09:59:00	63	67	67	67	4.26	0.99	0.59	1.36	0.93	0.79	1.22	0.97	23.5101				1920	1		1		2	6	2		3	1	1.5
PQR0V	1.11	2.08	2.9	0.44	40	1	0	1	1704	56.6	734	940	124	120	120	120	78	79	78	78.5	11:55:00	86	86	85	85.5	5.1	1.49	0.31	0.66	0.52	0.43	0.59	0.5	19.4929				210	1		1		2	15	5		3	0.75	3
MYL0Y	1.38	1.08	3.35	1.14	56	1	0	1	1600	48.7	640	735	115	117	123	120	74	77	77	77	09:36:00	68	74	78	76	7.54	0.79	0.47	0.76	0.62	0.43	0.94	0.71	19.0234				3060	1		1		2	4	1		5	1	2.5
MGS0V	1.48	3.9	5.27	0.68	48	1	0	1	1680	60	750	860	131	142	130	136	80	82	76	79	08:59:00	53	52	52	52	5.98	0.54	0.31	0.68	0.59	0.48	0.76	0.62	21.2585				1740	1		1		2	8	3		7	1.75	3.5
MGK0M	0.73	0.4	1.33	0.28	56	1	0	1	1610	58.8	700	830	50	148	147	147.5	87	92	83	87.5	09:30:00	56	58	56	57	3.93	0.87	0.48	0.64	0.56	0.47	0.68	0.57	22.6843			1	2760	1		1		2	15	5		9	1	1.28571
PER0W	0.86	2.27	2.95	0.46	47	1	0	1	1612	46.8	670	770	128	140	123	131.5	92	70	61	65.5	12:48:00	71	67	70	68.5	6.18	0.52	0.38	0.77	0.55	0.39	0.74	0.54	18.0101				2340	1		0		2	14	5		5	1	1.66667
QNB0D	1.11	1.93	4.33	0.59	49	1	0	1	1685	58.2	730	815	159	155	146	150.5	92	90	87	88.5	11:02:00	75	77	72	74.5	3.12	0.95	0.36	0.6	0.47	0.4	0.72	0.53	20.4986			1	2190	1		1		2	9	3		6	1.5	2
NLF0W	1.16	1.48	3.48	0.42	52	1	0	1	1717	60	760	860	140	141	136	138.5	93	85	76	80.5	09:31:00	70	63	70	66.5	4.03	0.52	0.72	1.04	0.87	0.64	1.28	0.94	20.3522			1	600	1		1		2	22	5		10	1.66667	2
PNT0S	1.14	2.34	2.75	0.62	59	1	0	1	1630	54.7	668	875	128	128	124	126	77	85	77	81	10:38:59	65	68	69	68.5	3.12	0.7	0.55	0.83	0.68	0.44	0.71	0.57	20.5879				2130	1		1		2	12	4		8	1	1.33333
QJX0Q	1.01	0.77	2.13	0.41	51	1	0	1	1669	60.2	730	810	147	143	143	143	85	84	87	85.5	10:54:00	70	72	71	71.5	4.07	0.83	0.44	1.08	0.77	0.63	1.03	0.87	21.6114			1	7140	1		1		2	8	3		6	1.2	2
NTM0T	0.61	2.33	3.6	0.57	47	1	0	0	1700	65.1	750	860	129	140	115	127.5	92	89	79	84	08:01:00	103	98	92	95	4.57	0.6	0.24	0.8	0.67	6.43	0.87	0.68	22.526				3240	1		1		2	20	5		4	0.666667	1
NGA0F	1.5	1.67	4.3	1.25	43	1	0	1	1705	68.7	770	940	115	100	110	105	62	55	59	57	09:58:00	48	52	51	51.5	6.25	0.5	0.48	0.83	0.6	0.56	0.84	0.66	23.6324				6000	1		1		2	12	4		7	1.75	3.5
MIT0B	0.7	1.39	2.67	0.51	56	1	0	1	1530	47.4	630	720	98	88	91	89.5	60	62	65	63.5	10:37:00	67	73	73	73	3.53	0.74	0.68	1	0.81	0.56	0.84	0.72	20.2486				3960	1		1		2	7	2		7	1	1.4
NGJ0P	0.3	0.65	1.68	0.7	43	1	0	1	1760	68.3	760	880	107	107	98	102.5	68	67	69	68	09:04:00	68	70	70	70	8.05	0.43	0.52	0.87	0.64	0.56	0.76	0.64	22.0493				6120	1		1		2	9	3		2	0.5	1
NLR0I	0.83	1.19	2.73	0.67	43	1	0	1	1700	61.7	760	820	131	131	134	132.5	83	81	80	80.5	09:36:00	62	60	59	59.5	4.23	0.45	0.35	0.76	0.6	0.52	1	0.68	21.3495				2520	1		1		2	7	2		5	1.66667	2.5
NCM0J	0.83	1.36	1.93	0.44	42	1	0	1	1710	60.1	740	850	121	118	112	115	74	75	69	72	09:51:00	55	58	60	59	4.3	0.63	0.36	0.66	0.5	0.36	0.72	0.58	20.5533				1710	1		1		2	7	2		11	2.75	3.66667
PHC0M	1.64	1.57	3.28	0.32	57	1	0	1	1611	51.3	780	840	113	109	107	108	63	64	62	63	10:57:00	59	59	58	58.5	3.26	0.79	0.48	0.88	0.72	0.6	0.99	0.81	19.7663				2580	1		1		2	7	2		3	0.6	1
MPR0L	0.8	1.6	3.02	0.66	46	1	0	1	1720	55.4	660	770	111	108	108	108	63	61	67	64	10:16:00	68	69	68	68.5	2.62	0.54	0.52	0.88	0.66	0.56	0.8	0.69	18.7263				120	0		1		2	7	2		3	1.5	3
NQD0D	1.81	3.34	5.71	0.64	40	1	0	1	1660	62.5	770	890	113	109	109	109	67	64	69	66.5	09:35:00	52	50	55	52.5	3.93	0.89	0.4	0.72	0.49	0.4	0.8	0.61	22.6811				2640	1		1		0	25	5		11	1.57143	2.75
NCC0Y	1.47	1.99	3.44	0.61	53	1	0	1	1710	61.2	760	930	100	96	91	93.5	62	63	60	61.5	09:14:00	70	75	75	75	4.57	0.41	0.48	0.88	0.66	0.56	1.12	0.77	20.9295				1380	1		1		2	6	2		6	1	1.2
NWL0X	2.09	1.39	3.86	0.42	43	1	0	1	1793	62	730	840	162	150	149	149.5	92	90	92	91	09:19:00	79	78	78	78	6.55	0.89	0.52	0.8	0.68	0.64	0.88	0.73	19.2855			1	2700	1		1		2	3	1		4	2	2
MVY0E	1.08	2.02	3.95	0.77	55	1	0	1	1670	61	710	940	125	122	116	119	73	76	82	79	09:42:00	65	69	67	68	2.75	0.5	0.36	0.67	0.49	0.56	0.92	0.75	21.8724				6600	1		1		2	11	4		8	2	2.66667
QPZ0E	1.08	0.5	2.21	0.57	46	1	1	1	1707	57.6	680	900	156	164	157	160.5	96	101	99	100	09:21:00	79	83	84	83.5	3.76	0.33	0.08	0.71	0.48	0.47	0.64	0.56	19.7677			1	3420	1		1		2	13	5		12	1.5	2
NLG0X	1.39	2.43	3.5	0.57	56	1	0	1	1615	51.5	720	800	145	140	137	138.5	90	95	87	91	09:21:00	70	66	68	67	4.31	1.18	0.64	0.88	0.77	0.6	0.92	0.79	19.7452			1	2445	1		1		2	11	4		7	1.4	1.75
PRR0X	1.06	3.05	3.3	0.77	41	1	0	1	1645	53.2	685	831	111	108	108	108	73	74	74	74	11:47:00	76	73	75	74	3.09	0.62	0.48	0.75	0.6	0.51	0.87	0.63	19.6598				1965	1		1		2	8	3		6	1.2	1.5
PWE0S	1.21	1.04	2.26	0.71	45	1	0	1	1719	51.2	698	879	139	132	151	141.5	89	89	95	92	01:32:00	65	66	71	68.5	3.59	0.56	0.56	0.84	0.67	0.6	0.84	0.7	17.3268			1	2400	1		0		2	6	2		9	4.5	4.5
NVX0G	1.1	2	3.97	0.77	52	1	0	1	1677	63.4	740	845	142	135	140	137.5	79	77	77	77	10:00:00	65	65	65	65	4.91	0.79	0.6	1	0.83	0.56	0.96	0.72	22.5436			1	2040	1		1		2	9	3		5	1.25	1.25
QYS0P	0.21	0.42	0.59	0.4	56	1	0	1	1697	54.7	800	880	104	101	94	97.5	58	58	57	57.5	12:01:00	56	60	60	60	3.79	0.35	0.6	0.92	0.78	0.6	1.04	0.75	18.9943				1920	1		1		2	11	4		7	1.4	2.33333
PMF0C	1.04	2.44	3.02	0.75	49	1	0	1	1729	50.4	694	782	142	130	128	129	92	90	89	89.5	12:58:00	72	76	77	76.5	3.22	0.5	0.56	0.8	0.69	0.84	1.08	0.96	16.8593				3240	1		0		2	15	5		8	2	2.66667
NBP0J	2.6	1.74	4.08	0.45	55	1	0	1	1590	62.6	810	940	128	118	120	119	82	82	84	83	09:49:00	70	75	78	76.5	4.5	0.74	0.39	0.78	0.57	0.39	0.71	0.52	24.7617				1635	1		1		2	9	3		6	2	3
QPN0S	1.11	2.48	3.73	0.41	56	1	0	1	1630	68.7	850	930	163	155	156	155.5	87	86	89	87.5	09:29:00	81	83	85	84	4.13	1.47	0.59	0.95	0.77	0.63	0.82	0.72	25.8572			1	1740	1		2		2	10	4		6	1	1.2
QYI0F	1.16	2.38	2.95	0.48	41	1	0	1	1630	53	730	820	141	138	134	136	78	76	82	79	10:40:00	73	78	76	77	4.03	0.6	0.36	0.63	0.46	0.4	0.67	0.52	19.9481				2940	1		1		2	10	4		8	1.6	2
NNH0D	0.5	0.91	2.47	0.56	46	1	0	0	1700	53	705	810	99	93	93	93	57	51	52	51.5	10:03:00	73	71	76	73.5	2.45	0.41	0.44	0.68	0.55	0.36	0.8	0.64	18.3391				1260	1		0		2	9	3		4	0.666667	1
QBI0J	1.5	0.89	2.54	0.27	53	1	0	1	1582	52.3	680	770	170	159	159	159	91	89	89	89	09:32:59	54	54	54	54	2.69	0.62	0.52	0.8	0.61	0.27	0.82	0.61	20.8972			1	3060	1		1		2	6	2		7	2.33333	3.5
QRX0G	1.15	2.15	2.58	0.45	57	1	1	1	1656	58	820	870	166	157	153	155	104	99	104	101.5	09:28:00	69	66	68	67	5.14	0.74	0.4	0.83	0.59	0.35	0.8	0.66	21.1499			1	3300	1		1		2	5	1		4	2	4
NNK0G	1.03	2.1	4.13	0.88	43	1	0	0	1765	74.6	840	950	146	138	130	134	98	99	92	95.5	09:03:00	68	66	67	66.5	6.08	1.26	0.63	0.87	0.77	0.6	0.76	0.68	23.9469			1	0	0		1		2	17	5		9	1.8	1.8
MLY0L	0.85	1.83	3.11	0.46	51	1	0	1	1620	52.3	720	825	142	144	116	130	77	85	73	79	11:10:00	52	52	52	52	3.56	1.43	0.72	0.91	0.81	0.72	1	0.85	19.9284				2760	1		1		2	12	4		6	1.2	1.5
NHT0C	1.89	1.34	4.1	0.68	49	1	0	1	1650	46.1	740	811	156	156	150	153	93	97	100	98.5	10:06:00	64	58	61	59.5	4.1	0.58	0.52	0.66	0.2	0.68	0.44		16.933			1	960	1		0		2	10	4		5	0.833333	2.5
PHE0P	1.72	1.08	2.61	0.49	49	1	0	1	1619	48.8	700	790	105	97	99	98	61	64	63	63.5	11:30:00	77	83	79	81	3.36	0.7	0.51	0.84	0.62	0.6	0.84	0.73	18.6177				3000	1		1		2	7	2		5	1	1.66667
MGQ0S	0.94	1.4	2.81	0.29	46	1	0	1	1690	66.3	720	830	102	102	102	102	68	67	67	67	08:39:59	68	66	68	67	5.31	0.72	0.52	0.68	0.61	0.52	0.72	0.63	23.2135				210	1		1		0	7	2		6	0.75	1.2
MDV0Q	1.21	0.93	2.87	0.61	58	1	0	1	1580	50.6	721	790	147	139	144	141.5	90	87	84	85.5	09:21:00	61	59	60	59.5	4.63	0.6	0.76	0.91	0.82	0.4	0.92	0.63	20.2692			1	210	1		1		2	9	3		5
MQF0C	0.87	2.77	3.72	0.68	41	1	0	1	1710	64.3	655	815	126	121	131	126	73	71	81	76	10:40:00	66	68	65	66.5	4.73	0.72	0.44	0.84	0.67	0.51	0.71	0.61	21.9897				4860	1		1		2	10	4		6	1.2	2
NNP0K	1.6	0.68	2.49	0.61	44	1	0	1	1705	40.4	570	760	124	111	117	114	81	74	75	74.5	08:51:00	64	63	63	63	2.35	0.7	0.52	0.76	0.66	0.4	0.84	0.67	13.8974				5400	1		0		2	18	5		6	1.5	2
MQR0N	1.35	2.79	4.26	0.43	52	1	0	1	1670	53.7	620	780	134	135	129	132	86	86	84	85	09:12:00	66	69	69	69	3.66	0.7	0.66	1.03	0.8	0.28	0.96	0.74	19.2549				6060	1		1		2	7	2		4	1.33333	2
NYS0I	0.91	0.93	2.01	0.39	55	1	0	1	1672	65.7	710	820	112	114	117	115.5	71	71	71	71	09:05:00	51	52	53	52.5	4.73	0.48	0.43	0.74	0.6	0.47	0.91	0.63	23.5013				2310	1		1		2	5	1		7	2.33333	3.5
NSJ0N	0.99	0.93	2.2	0.87	43	1	1	1	1735	64.5	790	880	108	104	96	100	54	56	52	54	09:05:00	57	60	57	58.5	3.59	0.76	0.4	0.64	0.49	0.36	0.71	0.56	21.427			1	300	1		1		2	11	4		3	1.5	3
MBF0W	1.07	1.71	2.98	0.38	48	1	0	1	1630	49.6	760	885	138	118	120	119	83	76	80	78	09:36:00	63	66	68	67	4.77	0.74	0.56	0.76	0.66	0.06	0.71	0.53	18.6684				1200	1		1		2	8	3		7	1.75	2.33333
QES0B	2.25	2.77	4.4	1.14	46	1	0	1	1647	48.5	680	750	131	112	120	116	76	76	73	74.5	09:05:00	56	60	56	58	4.54	0.54	0.36	0.72	0.56	0.44	0.64	0.54	17.8795				3420	1		0		2	7	2		5	1.25	1.66667
QHE0S	1.72	1.27	3.21	0.44	60	1	0	1	1565	54.9	760	870	198	191	181	186	128	124	117	120.5	09:13:00	106	100	98	99	4.6	0.64	0.6	1	0.81	0.72	1.4	0.9	22.4153			1	8640	1		1		2	9	3		8	2.66667	2.66667
NVW0F	1.99	1.52	4.11	0.79	43	1	0	1	1632	55.1	710	820	137	126	116	121	81	78	74	76	11:02:00	61	57	62	59.5	4.5	1.1	0.4	0.68	0.51	0.44	0.6	0.51	20.6877				3000	1		1		2	18	5		7	1	1.16667
QLE0C	1.41	2.27	3.7	0.31	56	1	0	1	1601	51	650	800	168	157	155	156	103	102	96	99	09:24:00	59	62	59	60.5	3.16	0.41	0.67	0.99	0.81	0.72	1.04	0.88	19.897			1	2070	1		1		2	4	1		7	3.5	3.5
NVS0C	1.23	1.54	3.6	0.76	48	1	0	1	1624	54.9	760	840	144	130	133	131.5	90	81	83	82	10:44:00	70	64	64	64	4.63	1.59	0.44	0.6	0.52	0.6	0.92	0.73	20.8161				420	1		1		2	16	5		2	2	2
QKT0P	1.34	0.76	2.38	0.49	51	1	0	1	1595	47.8	690	780	112	118	118	118	62	63	63	63	09:49:00	60	59	61	60	3.22	0.58	0.51	0.88	0.71	0.68	1.04	0.81	18.7891				2580	1		1		2	7	2		9	1.5	2.25
NGG0L	0.98	3.03	5.09	0.61	54	1	0	0	1650	76	960	1030	137	138	129	133.5	81	76	76	76	08:55:59	71	67	68	67.5	7.23	1.59	0.68	1.16	0.91	1.85	1.46	1.13	27.9155				5550	1		2		2	23	5		14	1.75	2.33333
NFB0E	1.01	2.11	2.75	0.89	46	1	0	1	1740	65.2	730	850	159	146	137	141.5	92	86	83	84.5	08:59:00	75	76	76	76	3.39	0.7	0.44	0.68	0.53	0.52	0.83	0.66	21.5352			1	2760	1		1		2	11	4		6	2	3
NFZ0D	1.34	0.73	2.7	0.77	47	1	0	1	1765	66.5	770	880	126	119	118	118.5	77	74	78	76	09:52:00	62	60	64	62	4.07	0.58	0.44	0.84	0.59	0.44	0.84	0.67	21.3468				0	0		1		2	11	4		7	2.33333	3.5
PRH0M	0.87	2.86	3.67	0.45	44	1	0	0	1770	77	862	1032	131	119	116	117.5	77	75	76	75.5	10:17:00	69	65	69	67	4.06	1.53	0.31	0.58	0.47	0.55	1.01	0.8	24.5779				1470	1		1		2	14	5		9	1.28571	1.5
QWZ0R	0.88	1.76	2.63	1.06	58	1	1	1	1667	47.1	740	810	127	116	126	121	71	69	64	66.5	08:15:00	71	70	62	66	3.73	0.64	0.6	0.83	0.69	0.6	1.03	0.75	16.9492				0	0		0		2	11	4		9	1.8	2.25
NLX0N	0.98	1.8	3.35	0.38	48	1	0	1	1780	67.3	800	905	170	158	166	162	69	96	91	93.5	09:19:00	79	83	80	81.5	2.66	0.7	0.43	1.58	0.94	0.28	0.88	0.63	21.241			1	2310	1		1		0	9	3		4	1	1.33333
NVF0N	0.96	2.56	4.53	0.74	53	1	0	0	1588	75.2	890	980	109	116	108	112	71	76	73	74.5	10:05:00	73	72	71	71.5	7.18	0.97	0.56	1	0.78	0.7	1.38	1.02	29.8206				720	1		2		2	5	1		8	1	2
NVE0M	1.14	1.65	1.23	1.71	55	1	0	1	1645	57.6	710	820	97	97	93	95	65	66	51	58.5	09:56:00	59	59	60	59.5	2.39	0.48	0.24	0.87	0.71	0.6	1.1	0.83	21.2858				3120	1		1		2	14	5		5	1.66667	2.5
MBV0L	0.98	1.65	2.83	0.48	47	1	0	1	1650	62.5	770	860	139	127	120	123.5	76	68	71	69.5	10:54:00	68	70	70	70	2.99	0.87	0.75	1	0.86	0.4	11.16	0.9	22.9568				900	1		1		2	11	4		8	1.6	2
NYA0P	0.98	1.22	2.7	0.39	45	1	0	1	1664	48.2	620	730	106	106	99	102.5	66	63	60	61.5	09:08:00	56	54	50	52	4.53	0.72	0.45	0.52	0.4	0.4	0.64	0.53	17.4077				2700	1		0		2	6	2		2	0.5	2
NVA0I	1.12	2.77	5.09	0.68	42	1	0	0	1769	76.6	810	920	141	144	128	136	79	82	81	81.5	10:00:00	59	65	70	67.5	4.03	0.99	0.56	0.76	0.65	0.4	0.76	0.64	24.4778			1	2640	1		1		2	18	5		5	1.25	2.5
QPJ0N	1.12	1.31	3.41	0.38	45	1	0	1	1613	46.5	690	750	136	146	153	149.5	99	100	101	100.5	10:01:59	88	89	91	90	3.7	0.54	0.6	0.92	0.77	0.64	0.84	0.75	17.8725			1	2040	1		0		2	7	2		9	1.8	3
MTY0C	0.53	2.36	4.75	0.81	53	1	0	1	1680	59.6	770	870	131	123	123	123	73	70	69	69.5	10:19:00	76	76	74	75	4.1	0.7	0.44	0.8	0.68	0.52	0.88	0.72	21.1168				6000	1		1		2	10	4		10	1.42857	2
MRC0B	1.58	1.88	3.93	0.58	46	1	0	1	1650	59	735	815	182	178	178	178	121	112	114	113	10:04:00	93	93	92	92.5	6.11	1.32	0.35	0.91	0.63	0.56	1.12	0.76	21.6713			1	0	0		1		2	13	5		8	2	2.66667
NVN0X	1.25	1.4	3.76	0.85	56	1	0	1	1758	73	830	930	136	130	127	128.5	79	80	78	79	10:12:00	82	80	82	81	6.66	2	0.43	0.83	0.69	0.56	0.8	0.68	23.6203				2130	1		1		0	18	5		6	1.5	1.5
NEK0L	1.2	2.97	3.46	0.5	46	1	0	1	1740	55	690	800	108	106	103	104.5	71	71	67	69	09:11:00	88	91	90	90.5	3.8	0.37	0.44	0.72	0.6	0.44	0.84	0.62	18.1662				210	1		0		0	6	2		9	3	3
MBW0M	1.22	1.59	3.01	0.48	56	1	0	1	1610	60	790	891	154	138	133	135.5	87	87	81	84		65	62	63	62.5	5.1	0.31	0.52	0.72	0.64	0.59	0.84	0.75	23.1473				1980	1		1		2	12	4		6	0.857143	1.2
MBD0T	0.83	1.75	2.57	0.39	55	1	0	1	1630	55	770	840	128	120	134	127	89	83	85	84	09:48:00	81	84	80	82	4.67	0.6	0.48	0.6	0.52	0.4	0.8	0.52	20.7008				600	1		1		2	10	4		8	1.33333	1.6
MBG0X	0.82	1.43	2.21	0.37	55	1	0	1	1640	58.8	780	970	108	108	99	103.5	59	61	59	60	09:45:00	62	69	65	67	5.47	0.83	0.56	0.72	0.64	0.6	0.84	0.71	21.862				1440	1		1		2	11	4		9	1.5	1.5
QBB0C	1.19	1.75	3.56	0.43	58	1	1	1	1627	44.5	650	820	111	112	112	112	64	62	62	62	09:48:00	58	57	57	57	3.76	0.48	0.68	0.98	0.83	0.68	0.92	0.82	16.8107				2760	1		0		2	6	2		5	0.714286	1
MYT0G	1.54	1.12	4.4	0.78	49	1	0	1	1690	58.5	728	819	164	142	155	148.5	90	96	102	99	11:04:00	72	87	103	95	2.15	0.89	0.32	0.95	0.72	0.26	0.7	0.54	20.4825			1	0	0		1		2	4	1		7	2.33333	3.5
NJI0V	1.46	1.25	3.08	0.64	52	1	0	1	1730	48.4	690	790	124	124	123	123.5	87	80	82	81	09:03:00	77	78	79	78.5	2.69	0.37	0.6	1.04	0.76	0.6	0.95	0.75	16.1716				4200	1		0		2	8	3		8	2	2.66667
MFI0I	0.59	0.88	2.18	0.73	54	1	0	1	1660	55.6	720	820	132	138	113	125.5	85	84	79	81.5	09:58:00	63	65	67	66	3.52	0.87	0.52	0.92	0.75	0.56	0.84	0.66	20.1771				3480	1		1		2	11	4		5	1	2.5
NFQ0T	0.82	1.44	3.22	0.75	53	1	0	1	1615	55.6	710	820	106	107	105	106	70	65	59	62	09:23:00	76	71	69	70	3.83	0.39	0.59	0.91	0.7	0.51	1.08	0.83	21.3172				3720	1		1		2	9	3		7	1.4	1.4
MCY0R	0.65	1.15	2.03	0.68	60	1	1	1	1670	58.1	690	860	122	105	103	104	77	70	67	68.5	10:09:00	75	70	73	71.5	6.04	0.77	0.6	0.87	0.7	0.64	0.92	0.76	20.8326				6300	1		1		2	7	2		4	2	4
MJZ0I	1.19	2.89	3.95	0.73	45	1	0	1	1720	62.4	700	850	104	93	94	93.5	58	51	62	56.5	09:42:00	73	71	72	71.5	3.69	1.14	0.44	0.87	0.63	0.47	0.94	0.73	21.0925				2880	1		1		2	1	1		7	2.33333	7
PRJ0P	1.26	1.14	2.3	0.56	45	1	1	1	1684	57.6	705	834	117	115	112	113.5	68	72	73	72.5	10:06:00	66	73	70	71.5	3.22	0.5	0.44	0.76	0.56	0.48	0.75	0.56	20.3113				2760	1		1		2	6	2		4	1.33333	2
MZB0P	1.36	1.34	3.54	0.51	50	1	0	1	1610	55.2	640	780	111	109	104	106.5	64	63	65	64	10:38:00	69	68	70	69	4.6	0.56	0.24	0.8	0.48	0.44	0.8	0.63	21.2955				5640	1		1		2	5	1		5	1	1.25
QBD0E	1.23	2.74	5.04	0.67	44	1	0	1	1678	64.8	740	900	146	138	143	140.5	76	77	57	67	11:25:00	96	96	100	98	4.2	0.62	0.43	0.68	0.51	0.28	0.71	0.54	23.0139			1	6600	1		1		2	10	4		6	1.5	3
PVM0A	0.95	2.12	2.61	0.35	59	1	0	0	1723	68	789	946	124	120	120	120	78	79	78	78.5	11:55:00	86	86	85	85.5	5.1	1.49	0.31	0.66	0.52	0.43	0.59	0.5	22.9054				0	0		1		2	2	1		5	1.66667	1.66667
MZA0N	1.49	1.55	4.7	0.55	41	1	0	1	1700	65	690	850	126	118	112	115	74	75	75	75	10:28:00	67	71	74	72.5	2.92	0.46	0.24	0.84	0.51	0.4	1.07	0.54	22.4913				0	0		1		2	11	4		5	2.5	5
NRT0W	1.14	2.01	4.04	0.6	41	1	0	1	1595	56.7	690	790	137	122	126	124	78	76	76	76	09:47:00	57	61	62	61.5	2.75	0.35	0.44	0.72	0.58	0.52	1.21	0.65	22.2875				1620	1		1		2	15	5		8	2
QHB0P	2.07	3.45	4.53	0.64	49	1	0	1	1676	56.4	750	860	104	105	103	104	62	66	69	67.5	09:21:00	66	68	66	67	4.47	0.83	0.48	1.21	0.86	0.56	0.92	0.78	20.0785				2610	1		1		2	8	3		8	2.66667	4
MFM0M	1.38	1.34	3.62	0.45	45	1	0	1	1760	72.1	780	930	125	126	130	128	83	79	79	79	10:50:00	71	75	69	72	4.67	0.91	0.48	0.64	0.55	0.48	0.8	0.61	23.2761				1680	1		1		0	7	2		9	1.5	2.25
PWK0A	1.74	3.54	4.12	0.51	45	1	0	1	1716	60.1	758	916	210	198	189	193.5	123	127	116	121.5	10:07:00	64	65	64	64.5	4.77	0.5	0.56	0.8	0.67	0.96	1.84	1.41	20.4099			1	0	0		1		2	8	3		6	1.5	2
QFQ0B	1.59	1.21	2.92	0.43	58	1	0	0	1667	55.7	720	815	111	108	104	106	66	65	64	64.5	08:59:00	65	65	63	64	4.16	0.6	0.52	0.91	0.69	0.67	0.92	0.8	20.044				600	1		1		2	20	5		2	0.333333	0.666667
MZD0R	1.26	1.1	3.57	0.45	49	1	0	1	1620	60.1	710	790	105	99	105	102	55	59	56	57.5	11:42:00	60	62	64	63	5.27	0.77	0.51	0.72	0.62	0.6	0.96	0.8	22.9005				1800	1		1		2	1	1		3	1.5	3
NIE0N	0.86	1.67	3.64	0.93	44	1	0	0	1690	57.3	740	850	139	144	128	136	78	82	80	81	09:14:00	60	59	60	59.5	5.3	0.59	0.44	0.8	0.62	0.43	0.76	0.6	20.0623				360	1		1		2	12	4		4	1	2
MFW0W	1.04	1	2.62	0.55	55	1	0	1	1700	60.7	720	790	122	112	116	114	79	73	73	73	10:16:00	71	72	74	73	6.11	0.7	0.43	0.56	0.51	0.56	0.88	0.7	21.0035				2760	1		1		2	13	5		9	1.5	2.25
NEL0M	1.62	1.65	3.35	1.02	46	1	0	1	1640	36.2	670	730	131	127	121	124	78	74	73	73.5	09:08:59	84	82	83	82.5	2.22	0.56	0.52	0.96	0.66	0.6	0.8	0.67	13.4593				1690	1		0		0	12	4		9	1.8	1.8
MGA0C	1.46	1	3.71	0.49	42	1	0	1	1720	74	714	960	136	122	125	123.5	64	64	71	67.5	09:27:00	62	61	62	61.5	2.75	0.62	0.4	0.55	0.48	0.52	0.86	0.63	25.0135				2700	1		2		2	7	2		8	1.14286	1.6
MSA0B	1.09	1.5	3.14	0.49	51	1	0	1	1640	75.7	820	940	145	147	151	149	82	94	93	93.5	09:22:00	71	70	69	69.5	4.7	0.89	0.66	1.11	0.89	1.03	1.43	1.2	28.1454			1	1200	1		2		2	8	3		13	0.866667	1.18182
PND0C	0.9	1.52	2.41	1.05	49	1	1	1	1684	68.4	796	950	112	106	104	105	74	71	69	70	10:24:00	72	74	75	74.5	4.7	0.97	0.56	0.76	0.66	0.56	1.04	0.7	24.1197				2520	1		1		2	6	2		7	1.16667	1.75
PMT0Q	1.41	1.03	2.42	0.34	46	1	0	1	1674	57.1	678	838	119	119	119	119	63	64	66	65	12:16:00	44	43	44	43.5	3.66	0.64	0.48	1.24	0.85	0.48	0.92	0.75	20.3763				2370	1		1		2	5	1		6	1.5	3
NPR0P	1.02	1.34	3.54	0.74	42	1	0	0	1645	76.7	900	1010	114	115	115	115	81	85	77	81	10:45:00	64	68	66	67	6.08	1.08	0.6	0.92	0.76	0.46	1.07	0.89	28.3442				60	0		2		2	26	5		10	1.11111	1.25
NBC0W	1.01	2.38	2.93	0.29	46	1	0	1	1720	70	860	940	123	112	115	113.5	82	72	71	71.5	09:08:59	65	61	64	62.5	3.29	0.75	0.4	0.71	0.59	0.55	0.95	0.79	23.6614				5220	1		1		1	19	5		11	1.83333	2.75
NVD0L	0.98	0.91	0.33	1.44	45	1	0	0	1626	60.7	750	860	109	99	103	101	58	56	59	57.5	09:52:00	51	49	50	49.5	3.17	0.64	0.48	0.76	0.62	0.52	0.92	0.72	22.9587				1140	1		1		2	21	5		11	5.5	11
PQS0W	0.83	1.59	2.56	0.49	53	1	0	1	1622	45.9	682	805	88	85	89	87	62	61	66	63.5	10:04:00	101	100	104	102	3.79	0.6	0.51	0.62	0.59	0.52	0.92	0.67	17.4466				2520	1		0		2	9	3		10	1	1.42857
MZN0D	1.63	1.96	3.87	0.58	57	1	0	1	1630	58.9	760	880	132	122	125	123.5	81	95	78	86.5	09:48:00	73	71	73	72	3.26	0.41	0.44	0.99	0.56	0.4	0.88	0.64	22.1687				3660	1		1		0	8	3		5	1.25	1.66667
NFN0R	1.85	2.7	5.86	0.7	46	1	0	1	1620	54.1	710	815	176	161	149	155	102	101	95	98	10:04:00	88	77	80	78.5	3.56	0.5	0.47	0.96	0.59	0.44	0.78	0.53	20.6142			1	5160	1		1		2	3	1		3	0.6	1.5
NRG0I	0.61	0.67	1.64	0.2	42	1	0	1	1680	59.3	731	884	127	121	125	123	79	79	80	79.5	08:50:00	52	51	53	52	3.12	0.83	0.4	0.72	0.58	0.31	0.81	0.6	21.0105				180	1		1		2	12	4		3	1.5	1.5
NEF0G	0.86	1.4	2.06	0.63	50	1	0	1	1660	50.1	690	810	115	112	110	111	75	76	74	75	09:48:00	73	72	76	74	2.25	0.56	0.52	0.84	0.69	0.48	1	0.67	18.1812				4140	1		0		2	11	4		5	1	1.66667
MZS0H	1.54	2.27	3.7	0.46	48	1	0	1	1520	46.6	690	750	166	181	165	173	103	102	104	103	09:52:00	79	85	77	81	2.53	0.43	0.6	1.16	0.77	0.27	1.45	0.98	20.1697			1	5810	1		1		2	4	1		5	1.25	1.25
NRN0Q	0.91	1.78	3.46	0.62	43	1	0	1	1715	72.5	830	930	118	126	123	124.5	81	87	82	84.5	10:33:00	41	41	39	40	5.81	1.18	0.4	0.86	0.58	0.44	0.72	0.56	24.6496				240	1		1		0	20	5		7	0.35	1.4
NHH0P	0.99	1.46	2.7	0.69	41	1	0	1	1765	65.1	720	850	144	141	143	142	85	87	89	88	09:51:00	70	74	75	74.5	4.5	0.62	0.44	0.82	0.58	0.35	0.75	0.6	20.8974			1	2790	1		1		2	12	4		6	2	3
PFR0Y	0.5	1.14	1.75	0.34	50	1	1	1	1706	62.6	780	860	158	141	149	145	83	83	83	83	12:05:00	79	73	76	74.5	3.09	0.45	0.47	0.76	0.61	0.52	0.76	0.6	21.5088			1	1740	1		1		2	9	3		5	1	1.66667
QDK0Q	1.21	1.57	3.7	0.57	56	1	0	1	1605	59.8	710	850	137	154	147	150.5	78	86	83	84.5	10:00:00	57	56	54	55	4.47	0.68	0.85	1.16	1	0.84	0.16	0.95	23.2141			1	2580	1		1		2	15	5		5	0.625	1
QLB0Y	2.02	1.06	3.53	0.2	49	1	0	1	1737	62.1	720	825	112	105	106	105.5	67	70	72	71	10:59:00	58	62	66	64	3.69	0.5	0.4	0.68	0.58	0.43	0.87	0.71	20.5822				7140	1		1		2	7	2		4	1	2
MCC0V	1.04	2.49	3.07	0.49	58	1	0	1	1660	51.5	700	850	128	126	125	125.5	84	84	76	80	09:16:00	63	68	66	67	5.94	0.58	0.68	0.84	0.75	0.59	0.8	0.72	18.6892				360	1		1		2	5	1		8	2.66667	4
QLD0B	1.53	0.97	2.59	0.39	52	1	0	1	1635	49	690	760	107	105	110	107.5	51	54	48	51	10:12:00	42	43	43	43	3.57	0.37	0.51	0.8	0.64	0.63	0.92	0.82	18.3299				3300	1		0		2	10	4		5	1	2.5
MRW0V	0.7	1.36	2.99	0.55	50	1	0	1	1670	81.2	900	970	131	128	132	130	83	87	89	88	09:53:00	77	85	78	81.5	4.23	2.77	0.68	0.8	0.75	0.68	1.15	0.93	29.1154				360	1		2		2	17	5		7	1	1.4
MZY0M	0.96	2.81	4.15	1.29	54	1	0	1	1570	55.6	680	750	125	125	125	125	76	77	72	74.5	08:57:00	67	68	69	68.5	2.92	0.72	0.56	0.88	0.72	0.6	0.83	0.73	22.5567				1950	1		1		2	3	1		4	2	4
MCP0I	0.75	0.81	1.71	0.41	52	1	0	0	1720	61.6	750	840	115	108	107	107.5	73	74	78	76	11:15:00	62	62	64	63	4.23	1.2	0.55	0.88	0.73	0.55	0.84	0.69	20.8221				720	1		1		2	8	3		3	1	1
PVI0V	1.4	2.1	3.03	0.46	46	1	0	1	1761	58.8	758	924	110	100	104	102	64	66	63	64.5	10:13:00	55	52	55	53.5	3.73	0.62	0.52	0.84	0.66	0.46	0.75	0.55	18.9609				3120	1		1		2	7	2		10	2	2.5
QBT0V	0.4	0.55	1.46	0.16	49	1	0	1	1706	54.8	640	760	98	100	113	106.5	63	60	73	66.5	09:53:59	85	84	89	86.5	3.86	0.56	0.52	1	0.74	0.4	0.71	0.58	18.8288				4785	1		1		2	8	3		10	2	3.33333
QBS0T	1.63	1.68	4.28	0.55	60	1	0	1	1564	49.3	650	790	133	123	122	122.5	71	76	70	73	09:57:00	56	62	61	61.5	4.84	0.7	0.35	0.68	0.62	0.19	0.76	0.62	20.1546				3420	1		1		2	11	4		10	1.66667	2
QXI0D	0.95	1.6	2.57	0.53	47	1	0	1	1724	45.7	650	770	91	92	93	92.5	63	66	67	66.5	11:47:00	66	66	67	66.5	3.29	0.33	0.48	0.84	0.65	0.52	0.88	0.71	15.3759				1650	1		0		2	11	4		6	1.5	1.5
NJP0C	1.52	1.56	3.57	0.54	43	1	0	1	1780	70.1	820	930	123	122	124	123	78	75	81	78	09:45:00	66	62	66	64	3.53	0.43	0.56	0.76	0.64	0.48	0.91	0.69	22.1247				5730	1		1		2	8	3		4	0.8	1
MBI0A	1.29	2.32	3.66	0.68	51	1	1	1	1740	70.4	815	930	114	114	115	114.5	78	73	74	73.5	10:01:00	89	82	85	83.5	4.73	0.82	0.4	0.64	0.49	0.48	0.64	0.55	23.2527				3960	1		1		0	9	3		6	1	1.5
PPF0G	1.78	2.85	3.68	0.39	57	1	0	1	1782	58.2	728	868	137	146	146	146	82	90	88	89	12:32:59	66	72	71	71.5	3.26	0.52	0.82	1.31	0.82	0.59	0.88	0.57	18.3277			1	2385	1		0		2	4	1		6	1.5	1.5
PJW0L	1.24	3.47	4	1.5	45	1	0	1	1662	45.2	660	790	125	116	127	121.5	69	69	54	61.5	09:39:00	80	79	81	80	2.49	0.72	0.55	0.75	0.65	0.6	0.87	0.75	16.3635				540	1		0		2	4	1		1	0.333333	1
QRE0M	1.22	1.86	2.48	0.36	41	1	0	1	1561	40.9	610	740	118	112	128	120	72	68	68	68	09:00:00	62	59	62	60.5	3.23	0.43	0.39	0.88	0.54	0.52	0.92	0.65	16.7849				0	0		0		2	11	4		6	0.857143	1
NQI0I	0.93	2.23	4.09	0.46	49	1	0	0	1660	71	870	930	125	115	112	113.5	78	78	78	78	10:00:00	74	68	69	68.5	5.48	0.37	0.52	0.84	0.66	0.52	0.88	0.66	25.7657			1	210	1		2		2	10	4		5	5	5
MDR0M	1.1	2.88	3.22	0.71	57	1	0	1	1620	51.5	690	750	135	133	132	132.5	76	80	77	78.5	10:17:59	78	80	92	86	4.7	0.58	0.47	0.64	0.56	0.59	0.84	0.68	19.6235				3300	1		1		2	8	3		7	1.4	2.33333
PIT0H	1.26	1.62	2.41	0.32	56	1	1	1	1795	65.9	750	900	126	114	109	111.5	80	72	74	73	11:54:00	61	59	57	58	4.77	1.12	0.44	0.68	0.55	0.56	0.84	0.67	20.453				2340	1		1		2	8	3		5	1	1.25
QIT0K	1.2	1.1	2.86	0.44	50	1	0	1	1636	51.4	630	800	126	123	114	118.5	81	80	78	79	09:18:00	73	68	69	68.5	4.1	0.6	0.52	1.04	0.66	0.32	0.75	0.63	19.2042				7140	1		1		2	8	3		3	1.5	1.5
MQT0Q	1.03	0.85	2.28	0.62	48	1	0	1	1710	68.3	715	805	107	103	106	104.5	61	61	62	61.5	10:14:00	60	57	59	58	3.7	0.7	0.43	1.04	0.71	0.24	0.87	0.61	23.3576				2820	1		1		2	6	2		8	1.6	2.66667
NBK0F	0.97	3.82	3.61	0.86	49	1	0	1	1610	54.9	750	840	142	139	128	133.5	85	79	75	77	10:24:00	74	77	75	76	2.69	0.58	0.48	0.72	0.57	0.39	0.8	0.65	21.1797				2430	1		1		2	9	3		10	2	2.5
PVJ0W	1.09	1.9	3.06	0.96	50	1	1	1	1784	56.5	817	869	140	132	133	132.5	88	89	86	87.5	10:04:00	74	78	78	78	5.11	0.6	0.52	0.84	0.62	0.64	1.1	0.82	17.7525				2880	1		0		2	7	2		8	1.6	2.66667
PFD0J	0.89	1.96	2.54	0.37	53	1	0	1	1703	59.1	780	850	127	125	122	123.5	72	70	72	71	11:49:00	83	80	82	81	4	1.01	0.59	0.88	0.88	0.71	0.66	1.04	20.3778				2880	1		1		2	7	2		4	1.33333	2
PHI0T	1.44	3.19	3.62	0.7	46	1	0	1	1728	53.4	720	830	173	164	154	159	100	93	92	92.5	10:30:00	78	71	77	74	5.1	0.72	0.44	0.64	0.57	0.44	0.71	0.55	17.8836			1	1620	1		0		2	7	2		6	2	3
NNM0I	0.95	2.32	3.31	0.35	45	1	0	0	1865	65.9	700	890	108	103	105	104	64	58	51	54.5	08:50:00	63	75	73	74	4.63	0.56	0.4	0.52	0.47	0.48	0.76	0.6	18.9464				2520	1		1		2	13	5		4	1.33333	2
MRD0C	0.89	1.09	3.02	0.55	57	1	0	1	1680	53.2	731	755	122	129	128	128.5	72	78	79	78.5	10:09:59	59	57	59	58	3.76	0.93	0.64	0.95	0.78	0.63	1.04	0.8	18.8492				60	0		1		2	12	4		10	1.25	1.42857
NGH0M	1.05	0.45	1.81	0.91	42	1	0	1	1840	64	750	870	170	166	161	163.5	104	102	102	102	08:59:00	63	61	62	61.5	3.96	0.23	0.52	1.12	0.65	0.52	0.8	0.61	18.9036			1	900	1		1		2	11	4		5	1.66667	1.66667
MPY0S	0.74	1.35	3.08	0.55	50	1	0	1	1640	61.2	730	810	135	121	110	115.5	86	67	69	68	09:40:59	68	64	69	66.5	3.96	0.64	0.36	0.68	0.54	0.44	0.92	0.62	22.7543				5280	1		1		2	9	3		7
MXE0N	1.22	0.69	3.21	0.68	41	1	0	1	1720	60.6	680	810	137	129	124	126.5	85	86	77	81.5	09:27:00	61	64	63	63.5	5.47	0.83	0.4	0.76	0.62	0.48	0.76	0.6	20.484				5040	1		1		2	6	2		10	2.5	3.33333
MHA0E	0.87	1.49	3.01	0.43	58	1	0	1	1650	55.9	700	810	104	108	105	106.5	61	60	61	60.5	10:57:00	63	58	59	58.5	5.4	0.7	0.68	0.84	0.76	0.5	0.83	0.72	20.5326				840	1		1		2	7	2		5	1.25	2.5
QJH0B	0.81	1.1	2.25	0.35	55	1	0	1	1623	48.2	650	770	98	108	101	104.5	58	59	57	58	09:07:00	0	47	48	47.5	3.26	0.41	0.52	0.96	0.66	0.44	0.76	0.64	18.2983				3840	1		0		2	7	2		4	1.33333	2
NAH0A	1.03	1.59	3.38	0.97	43	1	0	1	1650	60.9	665	830	145	146	149	147.5	89	86	91	88.5	10:23:00	90	93	116	104.5	2.42	0.5	0.32	0.94	0.59	0.48	0.84	0.61	22.3691			1	5040	1		1		2	8	3		9	3	3
NAS0K	0.7	1.95	2.31	0.36	41	1	0	1	1770	62.1	740	880	110	112	110	111	63	69	69	69	10:44:00	54	53	58	55.5	3.33	0.35	0.4	0.96	0.69	0.52	0.72	0.6	19.8219				6600	1		1		2	9	3		8	2.66667	4
QSI0T	1.18	3	3.66	1.3	58	1	1	1	1641	53.7	700	800	123	124	113	118.5	73	74	74	74	10:59:00	60	59	62	60.5	2.99	0.85	0.64	0.92	0.74	0.68	0.92	0.78	19.9415				2520	1		1		2	8	3		4	0.8	1
PNP0N	0.89	1.6	3.13	3.64	43	1	0	1	1785	88.6	920	1040	143	142	138	140	106	105	100	102.5	08:44:00	83	83	83	83	6.04	1.14	0.51	0.76	0.62	0.52	0.87	0.65	27.8072			1	150	1		2		0	19	5		9	1.28571	1.8
QTF0S	1.14	2.33	2.73	0.44	51	1	1	1	1543	43.6	690	740	85	82	77	79.5	48	44	45	44.5	10:14:00	53	52	52	52	3.19	0.41	0.48	0.64	0.56	0.4	0.96	0.58	18.3128				3030	1		0		2	5	1		3	1	1.5
[truncated: 50 more columns]
