# Supplementary material for: Candidate Gene Analysis Reveals Strong Association of CETP Variants With High Density Lipoprotein Cholesterol and PCSK9 Variants With Low Density Lipoprotein Cholesterol in Ghanaian Adults: An AWI-Gen Sub-Study
Source: Front Genet. 2020 Oct 30;11:456661. doi: 10.3389/fgene.2020.456661 (PMC7661969; doi:10.3389/fgene.2020.456661)
Supplement: Supplementary file 4 [file Data_Sheet_3.xlsx]

## Sheet: ABCA1
	CHR	SNP	A1	A2	MAF	NCHROBS	GENO	O(HET)	E(HET)	P
	9	rs4149340	A	G	0.1129	3712	24/371/1461	0.1999	0.2003	0.9078
	9	rs41432545	T	A	0.2037	3712	88/580/1188	0.3125	0.3244	0.1155
	9	rs4149339	A	G	0.4141	3712	339/859/658	0.4628	0.4852	0.04978
	9	rs4149338	A	G	0.4122	3712	339/852/665	0.4591	0.4846	0.02433
	9	rs73517870	T	A	0.2031	3712	88/578/1190	0.3114	0.3237	0.09953
	9	rs2472470	G	A	0.08998	3712	13/308/1535	0.1659	0.1638	0.6709
	9	rs10820732	G	A	0.1824	3712	62/553/1241	0.298	0.2982	0.9381
	9	rs10820733	A	G	0.1818	3712	62/551/1243	0.2969	0.2976	0.9378
	9	rs11789818	T	C	0.2842	3712	157/741/958	0.3992	0.4069	0.4245
	9	rs1331924	G	C	0.3575	3712	251/825/780	0.4445	0.4594	0.1724
	9	rs61741359	T	C	0.05145	3712	2/187/1667	0.1008	0.09761	0.2317
	9	rs2777797	C	A	0.05819	3712	5/206/1645	0.111	0.1096	0.8309
	9	rs2066882	C	T	0.1506	3712	39/481/1336	0.2592	0.2558	0.65
	9	rs2740485	G	T	0.05846	3712	5/207/1644	0.1115	0.1101	0.8315
	9	rs73517878	A	G	0.1175	3712	24/388/1444	0.2091	0.2073	0.8227
	9	rs9282537	A	G	0.2686	3712	136/725/995	0.3906	0.3929	0.8132
	9	rs73517881	G	A	0.06627	3712	8/230/1618	0.1239	0.1238	1
	9	rs4149336	G	A	0.1422	3712	37/454/1365	0.2446	0.244	1
	9	rs41422749	G	C	0.05927	3712	4/212/1640	0.1142	0.1115	0.4038
	9	9:107551180	T	C	0.08594	3712	15/289/1552	0.1557	0.1571	0.6579
	9	rs10116972	T	C	0.3265	3712	213/786/857	0.4235	0.4398	0.1133
	9	rs80300843	T	C	0.107	3712	32/333/1491	0.1794	0.191	0.01428
	9	rs4149335	A	T	0.4321	3712	367/870/619	0.4688	0.4908	0.05262
	9	rs79848584	T	C	0.132	3712	33/424/1399	0.2284	0.2292	0.9192
	9	rs115963220	C	T	0.1239	3712	37/386/1433	0.208	0.2171	0.06952
	9	rs150725758	G	C	0.1064	3712	31/333/1492	0.1794	0.1902	0.01963
	9	rs12003698	C	T	0.1783	3712	74/514/1268	0.2769	0.2931	0.02132
	9	9:107552695	G	A	0.4553	3712	409/872/575	0.4698	0.496	0.02464
	9	rs4149333	A	G	0.4553	3712	409/872/575	0.4698	0.496	0.02464
	9	rs4149332	A	G	0.4553	3712	409/872/575	0.4698	0.496	0.02464
	9	rs75799425	C	T	0.1673	3712	47/527/1282	0.2839	0.2786	0.4535
	9	rs2020927	A	G	0.4353	3712	381/854/621	0.4601	0.4916	0.006155
	9	rs4149331	A	T	0.4364	3712	384/852/620	0.4591	0.4919	0.004003
	9	rs10121901	A	G	0.4364	3712	384/852/620	0.4591	0.4919	0.004003
	9	rs10124686	A	G	0.07166	3712	7/252/1597	0.1358	0.133	0.4849
	9	rs2066720	C	T	0.4372	3712	384/855/617	0.4607	0.4921	0.00621
	9	rs34078184	G	A	0.167	3712	49/522/1285	0.2812	0.2783	0.7384
	9	rs74712259	A	G	0.156	3712	47/485/1324	0.2613	0.2633	0.7247
	9	rs2297407	T	C	0.438	3712	384/858/614	0.4623	0.4923	0.00948
	9	rs2150867	C	T	0.2497	3712	123/681/1052	0.3669	0.3747	0.3857
	9	rs4149330	G	A	0.07489	3712	13/252/1591	0.1358	0.1386	0.3993
	9	rs4149329	A	T	0.4429	3712	395/854/607	0.4601	0.4935	0.003553
	9	rs4149328	G	T	0.2074	3712	86/598/1172	0.3222	0.3288	0.3968
	9	rs2297408	A	G	0.2101	3712	87/606/1163	0.3265	0.3319	0.4844
	9	rs78072322	A	G	0.09995	3712	27/317/1512	0.1708	0.1799	0.03767
	9	rs4149327	G	C	0.3828	3712	278/865/713	0.4661	0.4725	0.5557
	9	rs4149326	C	T	0.3454	3712	257/768/831	0.4138	0.4522	0.0002667
	9	rs2740482	A	G	0.4362	3712	378/863/615	0.465	0.4918	0.01835
	9	rs2740481	A	C	0.4362	3712	378/863/615	0.465	0.4918	0.01835
	9	rs78268193	G	T	0.08809	3712	8/311/1537	0.1676	0.1607	0.08078
	9	rs76996768	C	T	0.07893	3712	19/255/1582	0.1374	0.1454	0.02403
	9	rs10115901	A	G	0.05145	3712	3/185/1668	0.09968	0.09761	0.4794
	9	rs60791648	A	G	0.128	3712	27/421/1408	0.2268	0.2232	0.5334
	9	rs73519807	G	A	0.129	3712	27/425/1404	0.229	0.2248	0.4704
	9	rs73519810	G	A	0.2535	3712	123/695/1038	0.3745	0.3785	0.6676
	9	rs73519813	A	C	0.232	3712	106/649/1101	0.3497	0.3563	0.4343
	9	rs2777799	G	A	0.2524	3712	121/695/1040	0.3745	0.3774	0.7584
	9	rs74378049	G	A	0.08917	3712	9/313/1534	0.1686	0.1624	0.1152
	9	rs73519816	C	T	0.1282	3712	27/422/1407	0.2274	0.2236	0.5333
	9	rs73519818	T	C	0.2346	3712	106/659/1091	0.3551	0.3592	0.6057
	9	rs116570904	A	T	0.06492	3712	9/223/1624	0.1202	0.1214	0.5688
	9	rs61240896	C	G	0.128	3712	27/421/1408	0.2268	0.2232	0.5334
	9	rs75866150	C	T	0.2532	3712	123/694/1039	0.3739	0.3782	0.6236
	9	rs60690601	G	A	0.3812	3712	260/895/701	0.4822	0.4718	0.3503
	9	rs28690796	C	T	0.05145	3712	3/185/1668	0.09968	0.09761	0.4794
	9	rs73663549	A	G	0.05684	3712	6/199/1651	0.1072	0.1072	1
	9	rs2740480	A	G	0.09914	3712	21/326/1509	0.1756	0.1786	0.437
	9	rs2230808	C	T	0.09914	3712	21/326/1509	0.1756	0.1786	0.437
	9	rs2777800	T	C	0.4607	3712	387/936/533	0.5043	0.4969	0.5437
	9	rs148416916	A	T	0.0563	3712	6/197/1653	0.1061	0.1063	0.8288
	9	rs2740477	A	G	0.2794	3712	132/773/951	0.4165	0.4026	0.1495
	9	rs1999431	C	T	0.1665	3712	64/490/1302	0.264	0.2775	0.03667
	9	rs914546	T	C	0.1492	3712	53/448/1355	0.2414	0.2539	0.03542
	9	rs1883023	C	T	0.09941	3712	21/327/1508	0.1762	0.1791	0.5155
	9	rs55683502	C	T	0.128	3712	27/421/1408	0.2268	0.2232	0.5334
	9	rs12351534	T	C	0.05145	3712	3/185/1668	0.09968	0.09761	0.4794
	9	rs112397456	G	C	0.128	3712	27/421/1408	0.2268	0.2232	0.5334
	9	rs2777801	C	A	0.2581	3712	130/698/1028	0.3761	0.383	0.4312
	9	rs57533788	T	C	0.128	3712	27/421/1408	0.2268	0.2232	0.5334
	9	rs56083958	A	G	0.128	3712	27/421/1408	0.2268	0.2232	0.5334
	9	rs12340337	G	A	0.05981	3712	5/212/1639	0.1142	0.1125	0.6786
	9	rs58491344	T	G	0.128	3712	27/421/1408	0.2268	0.2232	0.5334
	9	rs112599817	T	C	0.1177	3712	29/379/1448	0.2042	0.2077	0.4353
	9	rs12344798	A	G	0.3168	3712	172/832/852	0.4483	0.4329	0.1334
	9	rs139322254	A	G	0.0625	3712	8/216/1632	0.1164	0.1172	0.6923
	9	rs41494750	A	C	0.1164	3712	26/380/1450	0.2047	0.2057	0.8215
	9	rs2777802	C	T	0.2487	3712	118/687/1051	0.3702	0.3736	0.7093
	9	rs7862756	T	C	0.08863	3712	16/297/1543	0.16	0.1616	0.6658
	9	rs7855185	C	T	0.08702	3712	16/291/1549	0.1568	0.1589	0.558
	9	rs150763760	T	A	0.06061	3712	11/203/1642	0.1094	0.1139	0.09902
	9	rs61548263	C	A	0.3427	3712	215/842/799	0.4537	0.4505	0.7967
	9	rs2740476	C	G	0.444	3712	381/886/589	0.4774	0.4937	0.1584
	9	rs74441447	A	G	0.08917	3712	23/285/1548	0.1536	0.1624	0.02206
	9	rs2777805	A	G	0.4238	3712	345/883/628	0.4758	0.4884	0.2743
	9	rs113132415	A	G	0.1043	3712	21/345/1490	0.1859	0.1868	0.8038
	9	rs7863889	A	T	0.1086	3712	22/359/1475	0.1934	0.1936	1
	9	rs58695865	C	T	0.1331	3712	35/424/1397	0.2284	0.2307	0.687
	9	rs4149319	A	G	0.1056	3712	26/340/1490	0.1832	0.1889	0.2174
	9	rs35545593	T	C	0.08755	3712	22/281/1553	0.1514	0.1598	0.02871
	9	rs73519840	T	G	0.2344	3712	100/670/1086	0.361	0.3589	0.8462
	9	rs2297409	A	G	0.3128	3712	183/795/878	0.4283	0.4299	0.8714
	9	rs75488496	G	A	0.08782	3712	16/294/1546	0.1584	0.1602	0.5643
	9	rs9282540	A	G	0.2565	3712	119/714/1023	0.3847	0.3814	0.7609
	9	rs147236645	A	G	0.08755	3712	22/281/1553	0.1514	0.1598	0.02871
	9	rs140853355	G	A	0.08755	3712	22/281/1553	0.1514	0.1598	0.02871
	9	rs61349465	T	A	0.1113	3712	23/367/1466	0.1977	0.1978	1
	9	rs73519841	T	G	0.2363	3712	100/677/1079	0.3648	0.3609	0.6995
	9	rs3780540	G	C	0.1094	3712	29/348/1479	0.1875	0.1948	0.1199
	9	rs41513148	C	T	0.08755	3712	22/281/1553	0.1514	0.1598	0.02871
	9	rs2234885	T	C	0.1455	3712	50/440/1366	0.2371	0.2486	0.04955
	9	rs2230807	T	C	0.2406	3712	105/683/1068	0.368	0.3654	0.7995
	9	rs34788556	C	T	0.1355	3712	33/437/1386	0.2355	0.2343	0.9211
	9	rs78103745	G	T	0.06412	3712	6/226/1624	0.1218	0.12	0.6981
	9	rs111975414	G	C	0.1926	3712	73/569/1214	0.3066	0.311	0.5503
	9	rs41456650	A	G	0.2247	3712	96/642/1118	0.3459	0.3484	0.7394
	9	rs33918808	G	C	0.1923	3712	69/576/1211	0.3103	0.3107	0.9405
	9	rs28652716	C	T	0.05657	3712	4/202/1650	0.1088	0.1067	0.5167
	9	9:107580210	C	G	0.07624	3712	8/267/1581	0.1439	0.1409	0.5073
	9	rs35204915	A	G	0.1549	3712	46/483/1327	0.2602	0.2618	0.7903
	9	rs77368189	A	G	0.1417	3712	42/442/1372	0.2381	0.2432	0.3897
	9	rs114817285	T	C	0.08513	3712	13/290/1553	0.1562	0.1558	1
	9	rs2254884	C	A	0.0563	3712	7/195/1654	0.1051	0.1063	0.6587
	9	rs3780542	A	G	0.1258	3712	26/415/1415	0.2236	0.22	0.5275
	9	rs115139126	G	T	0.06385	3712	9/219/1628	0.118	0.1195	0.5579
	9	rs41371845	G	T	0.2212	3712	78/665/1113	0.3583	0.3445	0.09206
	9	rs60913410	T	C	0.08567	3712	13/292/1551	0.1573	0.1567	1
	9	rs35561837	A	G	0.05603	3712	5/198/1653	0.1067	0.1058	1
	9	rs60274038	A	G	0.08459	3712	14/286/1556	0.1541	0.1549	0.7651
	9	rs116092725	A	G	0.08324	3712	18/273/1565	0.1471	0.1526	0.1264
	9	rs41445345	C	G	0.06466	3712	7/226/1623	0.1218	0.1209	1
	9	rs112853430	T	C	0.101	3712	15/345/1496	0.1859	0.1816	0.3712
	9	rs7025776	G	T	0.3661	3712	261/837/758	0.451	0.4641	0.23
	9	9:107586753	T	C	0.4593	3712	391/923/542	0.4973	0.4967	1
	9	rs74471062	T	C	0.08621	3712	17/286/1553	0.1541	0.1576	0.3743
	9	rs77755970	A	T	0.06789	3712	8/236/1612	0.1272	0.1266	1
	9	rs3824477	A	G	0.1059	3712	17/359/1480	0.1934	0.1893	0.3926
	9	rs3780543	G	A	0.4787	3712	416/945/495	0.5092	0.4991	0.4026
	9	rs74821460	G	T	0.06789	3712	8/236/1612	0.1272	0.1266	1
	9	rs4149311	T	C	0.4784	3712	416/944/496	0.5086	0.4991	0.4292
	9	rs77796588	T	C	0.08621	3712	17/286/1553	0.1541	0.1576	0.3743
	9	rs57753200	T	G	0.2255	3712	91/655/1110	0.3529	0.3493	0.6903
	9	9:107589134	A	T	0.2171	3712	91/624/1141	0.3362	0.34	0.6328
	9	rs7024300	T	C	0.1072	3712	16/366/1474	0.1972	0.1914	0.2255
	9	9:107589580	T	A	0.4784	3712	416/944/496	0.5086	0.4991	0.4292
	9	rs4149308	T	C	0.4784	3712	416/944/496	0.5086	0.4991	0.4292
	9	rs73519870	T	C	0.2015	3712	72/604/1180	0.3254	0.3218	0.6655
	9	rs4149307	C	T	0.2171	3712	91/624/1141	0.3362	0.34	0.6328
	9	rs4149306	T	C	0.05873	3712	8/202/1646	0.1088	0.1106	0.5244
	9	rs73519874	T	C	0.2284	3712	91/666/1099	0.3588	0.3525	0.4692
	9	rs73663558	A	G	0.0819	3712	12/280/1564	0.1509	0.1504	1
	9	rs2853579	T	G	0.4652	3712	389/949/518	0.5113	0.4976	0.2438
	9	rs114427540	C	T	0.05011	3712	5/176/1675	0.09483	0.09519	0.8059
	9	rs80246211	C	A	0.1379	3712	33/446/1377	0.2403	0.2378	0.6972
	9	rs4743762	A	C	0.4784	3712	417/942/497	0.5075	0.4991	0.4855
	9	rs77477349	A	G	0.07328	3712	9/254/1593	0.1369	0.1358	0.865
	9	rs58725938	C	T	0.08594	3712	16/287/1553	0.1546	0.1571	0.4609
	9	rs4743763	A	T	0.132	3712	31/428/1397	0.2306	0.2292	0.84
	9	rs112953925	C	T	0.153	3712	40/488/1328	0.2629	0.2592	0.5913
	9	rs116581454	C	T	0.0819	3712	16/272/1568	0.1466	0.1504	0.2778
	9	rs2515629	G	A	0.1746	3712	61/526/1269	0.2834	0.2882	0.4687
	9	rs4149303	G	A	0.2697	3712	119/763/974	0.4111	0.3939	0.06756
	9	rs77437185	A	G	0.0924	3712	12/319/1525	0.1719	0.1677	0.3339
	9	rs13306066	A	G	0.09267	3712	12/320/1524	0.1724	0.1682	0.3339
	9	rs7873387	C	A	0.2777	3712	128/775/953	0.4176	0.4012	0.08281
	9	rs12351480	A	C	0.3373	3712	202/848/806	0.4569	0.447	0.3773
	9	rs7019569	C	T	0.2909	3712	139/802/915	0.4321	0.4126	0.04297
	9	rs4149302	A	G	0.3025	3712	163/797/896	0.4294	0.422	0.4747
	9	rs4149301	C	T	0.3518	3712	218/870/768	0.4688	0.4561	0.2421
	9	9:107596411	G	C	0.3346	3712	205/832/819	0.4483	0.4453	0.7945
	9	rs79983614	T	C	0.05577	3712	7/193/1656	0.104	0.1053	0.5099
	9	rs2472390	C	T	0.3039	3712	164/800/892	0.431	0.4231	0.4425
	9	rs77776122	T	C	0.05792	3712	8/199/1649	0.1072	0.1091	0.3959
	9	rs2472389	C	T	0.2433	3712	103/697/1056	0.3755	0.3682	0.4128
	9	rs7034361	A	G	0.295	3712	146/803/907	0.4327	0.4159	0.09395
	9	rs115040046	C	G	0.05199	3712	6/181/1669	0.09752	0.09858	0.6336
	9	rs57993463	A	G	0.09644	3712	9/340/1507	0.1832	0.1743	0.03171
	9	rs114312617	A	G	0.07759	3712	14/260/1582	0.1401	0.1431	0.3312
	9	rs2472388	A	G	0.2346	3712	94/683/1079	0.368	0.3592	0.3019
	9	rs59470590	C	T	0.0854	3712	16/285/1555	0.1536	0.1562	0.4563
	9	9:107597722	A	G	0.1328	3712	30/433/1393	0.2333	0.2303	0.6865
	9	rs79325047	T	A	0.05792	3712	8/199/1649	0.1072	0.1091	0.3959
	9	rs115905886	A	G	0.05927	3712	8/204/1644	0.1099	0.1115	0.5287
	9	rs60070164	C	G	0.08513	3712	16/284/1556	0.153	0.1558	0.4544
	9	rs2297400	C	T	0.375	3712	253/886/717	0.4774	0.4688	0.4576
	9	rs41391445	C	T	0.1479	3712	38/473/1345	0.2548	0.252	0.7125
	9	rs2515602	A	G	0.187	3712	64/566/1226	0.305	0.304	0.9392
	9	rs2515601	G	A	0.246	3712	103/707/1046	0.3809	0.3709	0.2603
	9	rs4149299	C	T	0.107	3712	30/337/1489	0.1816	0.191	0.03819
	9	9:107600579	T	C	0.2726	3712	143/726/987	0.3912	0.3966	0.5585
	9	rs2472387	A	G	0.2454	3712	103/705/1048	0.3798	0.3704	0.287
	9	rs4742924	G	A	0.2845	3712	132/792/932	0.4267	0.4071	0.04013
	9	rs111516175	C	T	0.05711	3712	5/202/1649	0.1088	0.1077	0.8297
	9	rs73519894	T	G	0.05711	3712	5/202/1649	0.1088	0.1077	0.8297
	9	rs6479282	C	T	0.4822	3712	426/938/492	0.5054	0.4994	0.642
	9	rs2472386	G	A	0.2007	3712	74/597/1185	0.3217	0.3208	0.9425
	9	rs12342847	A	G	0.05199	3712	6/181/1669	0.09752	0.09858	0.6336
	9	9:107601801	T	C	0.4547	3712	378/932/546	0.5022	0.4959	0.6068
	9	rs201418802	A	C	0.1253	3712	37/391/1428	0.2107	0.2192	0.1109
	9	rs55874167	G	T	0.05846	3712	11/195/1650	0.1051	0.1101	0.0562
	9	rs2246841	T	C	0.2511	3712	107/718/1031	0.3869	0.3761	0.2408
	9	rs2274873	A	G	0.1075	3712	31/337/1488	0.1816	0.1919	0.02837
	9	rs4149298	A	G	0.1061	3712	31/332/1493	0.1789	0.1898	0.01922
	9	rs2472450	T	C	0.2511	3712	107/718/1031	0.3869	0.3761	0.2408
	9	rs2472385	C	T	0.09617	3712	12/333/1511	0.1794	0.1739	0.2274
	9	rs2515600	G	A	0.2511	3712	107/718/1031	0.3869	0.3761	0.2408
	9	rs2487062	C	G	0.2511	3712	107/718/1031	0.3869	0.3761	0.2408
	9	9:107603454	T	C	0.05199	3712	6/181/1669	0.09752	0.09858	0.6336
	9	rs2487065	C	G	0.1595	3712	43/506/1307	0.2726	0.2681	0.5441
	9	rs2482419	C	T	0.3254	3712	179/850/827	0.458	0.4391	0.07213
	9	rs4149297	G	A	0.1078	3712	31/338/1487	0.1821	0.1923	0.02886
	9	rs2472449	G	T	0.139	3712	34/448/1374	0.2414	0.2394	0.7717
	9	rs2472448	T	C	0.101	3712	13/349/1494	0.188	0.1816	0.1585
	9	rs2487054	A	C	0.0924	3712	23/297/1536	0.16	0.1677	0.0522
	9	rs56274651	C	T	0.06304	3712	7/220/1629	0.1185	0.1181	1
	9	rs12002265	C	T	0.4235	3712	337/898/621	0.4838	0.4883	0.7038
	9	rs73663566	T	C	0.09671	3712	19/321/1516	0.173	0.1747	0.6893
	9	rs28599759	T	C	0.1891	3712	70/562/1224	0.3028	0.3067	0.5961
	9	rs78294949	T	G	0.07651	3712	5/274/1577	0.1476	0.1413	0.06791
	9	rs114851717	C	G	0.1083	3712	16/370/1470	0.1994	0.1931	0.1866
	9	rs148714575	T	C	0.1048	3712	16/357/1483	0.1923	0.1876	0.3228
	9	rs115761095	C	G	0.1048	3712	16/357/1483	0.1923	0.1876	0.3228
	9	rs76729624	A	G	0.1048	3712	16/357/1483	0.1923	0.1876	0.3228
	9	rs4149295	T	A	0.2527	3712	132/674/1050	0.3631	0.3777	0.09722
	9	rs59862631	C	T	0.1148	3712	20/386/1450	0.208	0.2032	0.3608
	9	rs41483745	G	C	0.4561	3712	378/937/541	0.5048	0.4961	0.4828
	9	rs116728780	A	G	0.07597	3712	9/264/1583	0.1422	0.1404	0.74
	9	rs80324148	G	A	0.07085	3712	11/241/1604	0.1298	0.1317	0.4836
	9	rs77257670	C	T	0.07678	3712	9/267/1580	0.1439	0.1418	0.6248
	9	rs73521816	C	T	0.3691	3712	255/860/741	0.4634	0.4657	0.842
	9	rs114512051	A	G	0.07678	3712	9/267/1580	0.1439	0.1418	0.6248
	9	rs79227686	C	T	0.07678	3712	9/267/1580	0.1439	0.1418	0.6248
	9	rs4149291	C	G	0.2193	3712	105/604/1147	0.3254	0.3424	0.03544
	9	rs59799502	G	A	0.3626	3712	244/858/754	0.4623	0.4622	1
	9	rs116606062	T	C	0.06519	3712	10/222/1624	0.1196	0.1219	0.4422
	9	rs73521819	A	G	0.07112	3712	10/244/1602	0.1315	0.1321	0.7277
	9	rs113337137	C	T	0.07624	3712	15/253/1588	0.1363	0.1409	0.1839
	9	rs147453422	C	A	0.06546	3712	10/223/1623	0.1202	0.1224	0.4443
	9	rs114548000	A	G	0.07678	3712	9/267/1580	0.1439	0.1418	0.6248
	9	rs76314320	G	A	0.2368	3712	103/673/1080	0.3626	0.3615	0.9488
	9	rs144360419	T	C	0.07678	3712	9/267/1580	0.1439	0.1418	0.6248
	9	rs73521821	G	A	0.4935	3712	453/926/477	0.4989	0.4999	0.9261
	9	rs115763221	T	G	0.1808	3712	68/535/1253	0.2883	0.2962	0.2405
	9	rs4149289	A	T	0.1546	3712	52/470/1334	0.2532	0.2614	0.1825
	9	rs60151918	C	A	0.07139	3712	10/245/1601	0.132	0.1326	0.8602
	9	rs60326642	A	T	0.07139	3712	10/245/1601	0.132	0.1326	0.8602
	9	rs115231467	G	A	0.07112	3712	11/242/1603	0.1304	0.1321	0.5957
	9	rs115883100	G	C	0.104	3712	26/334/1496	0.18	0.1863	0.1355
	9	rs114404472	T	C	0.1307	3712	41/403/1412	0.2171	0.2272	0.06507
	9	rs76153796	A	C	0.1285	3712	41/395/1420	0.2128	0.224	0.03756
	9	rs73521824	G	A	0.07166	3712	10/246/1600	0.1325	0.133	0.8608
	9	rs115467372	A	G	0.07112	3712	11/242/1603	0.1304	0.1321	0.5957
	9	rs73521828	A	T	0.1713	3712	62/512/1282	0.2759	0.284	0.2202
	9	rs113483939	T	C	0.1059	3712	20/353/1483	0.1902	0.1893	1
	9	rs1340353	A	G	0.1034	3712	19/346/1491	0.1864	0.1855	0.9009
	9	rs73521831	G	C	0.09833	3712	18/329/1509	0.1773	0.1773	1
	9	rs1340354	A	G	0.1366	3712	40/427/1389	0.2301	0.2359	0.2796
	9	rs73521832	C	G	0.09833	3712	18/329/1509	0.1773	0.1773	1
	9	rs77383523	C	T	0.07732	3712	13/261/1582	0.1406	0.1427	0.5142
	9	rs114432666	C	G	0.1034	3712	19/346/1491	0.1864	0.1855	0.9009
	9	rs2487037	T	C	0.07274	3712	12/246/1598	0.1325	0.1349	0.4883
	9	rs2487039	T	C	0.07274	3712	12/246/1598	0.1325	0.1349	0.4883
	9	rs57634286	A	G	0.3578	3712	248/832/776	0.4483	0.4595	0.2891
	9	rs139817466	A	G	0.0528	3712	6/184/1666	0.09914	0.1	0.6408
	9	rs73663573	T	A	0.2686	3712	131/735/990	0.396	0.3929	0.7678
	9	rs2472384	T	C	0.2985	3712	175/758/923	0.4084	0.4188	0.2923
	9	rs73521841	T	C	0.4407	3712	370/896/590	0.4828	0.493	0.3712
	9	rs2253304	G	A	0.1309	3712	44/398/1414	0.2144	0.2276	0.01839
	9	rs2472383	T	C	0.3079	3712	183/777/896	0.4186	0.4262	0.446
	9	rs2472445	A	C	0.07247	3712	12/245/1599	0.132	0.1344	0.3898
	9	rs2472444	A	G	0.2982	3712	174/759/923	0.4089	0.4186	0.3185
	9	rs113894174	A	G	0.4399	3712	369/895/592	0.4822	0.4928	0.3707
	9	rs140166525	A	G	0.2694	3712	131/738/987	0.3976	0.3936	0.7234
	9	rs2487055	C	T	0.1988	3712	82/574/1200	0.3093	0.3186	0.2153
	9	rs2472382	G	T	0.07247	3712	12/245/1599	0.132	0.1344	0.3898
	9	rs57450049	T	C	0.2675	3712	130/733/993	0.3949	0.3919	0.7673
	9	rs114231421	A	G	0.1032	3712	19/345/1492	0.1859	0.1851	1
	9	rs2472441	T	A	0.2985	3712	175/758/923	0.4084	0.4188	0.2923
	9	rs2487057	C	T	0.2985	3712	175/758/923	0.4084	0.4188	0.2923
	9	rs2253182	C	G	0.1587	3712	59/471/1326	0.2538	0.267	0.03662
	9	rs2253175	C	T	0.1517	3712	52/459/1345	0.2473	0.2573	0.1037
	9	rs2253174	G	A	0.1969	3712	83/565/1208	0.3044	0.3163	0.1065
	9	rs2253172	T	C	0.2597	3712	128/708/1020	0.3815	0.3845	0.7176
	9	rs2230806	C	T	0.2969	3712	173/756/927	0.4073	0.4175	0.2912
	9	rs2243313	A	C	0.2963	3712	171/758/927	0.4084	0.417	0.3734
	9	9:107621457	T	C	0.1738	3712	60/525/1271	0.2829	0.2871	0.5179
	9	rs2482420	A	G	0.2963	3712	171/758/927	0.4084	0.417	0.3734
	9	rs2472440	T	C	0.2953	3712	170/756/930	0.4073	0.4162	0.3721
	9	rs2482421	A	G	0.2953	3712	170/756/930	0.4073	0.4162	0.3721
	9	rs2472381	A	G	0.2953	3712	170/756/930	0.4073	0.4162	0.3721
	9	rs2472439	A	G	0.2953	3712	170/756/930	0.4073	0.4162	0.3721
	9	rs2472438	A	C	0.2953	3712	170/756/930	0.4073	0.4162	0.3721
	9	rs141574863	C	A	0.07328	3712	6/260/1590	0.1401	0.1358	0.2295
	9	rs2472437	C	T	0.2963	3712	171/758/927	0.4084	0.417	0.3734
	9	rs79872480	G	A	0.07328	3712	6/260/1590	0.1401	0.1358	0.2295
	9	rs2482422	A	G	0.295	3712	168/759/929	0.4089	0.4159	0.4684
	9	9:107623100	T	C	0.295	3712	168/759/929	0.4089	0.4159	0.4684
	9	rs2472435	C	T	0.2958	3712	168/762/926	0.4106	0.4166	0.54
	9	rs2472434	A	C	0.2963	3712	171/758/927	0.4084	0.417	0.3734
	9	rs142678973	T	C	0.1005	3712	16/341/1499	0.1837	0.1808	0.6066
	9	rs2472433	C	T	0.2963	3712	171/758/927	0.4084	0.417	0.3734
	9	rs74526913	T	C	0.09887	3712	16/335/1505	0.1805	0.1782	0.6955
	9	rs2472378	G	T	0.2966	3712	171/759/926	0.4089	0.4173	0.404
	9	rs2487058	C	T	0.2966	3712	171/759/926	0.4089	0.4173	0.404
	9	rs10114399	A	T	0.4989	3712	467/918/471	0.4946	0.5	0.6426
	9	rs2487059	G	T	0.2548	3712	127/692/1037	0.3728	0.3798	0.4272
	9	rs73504110	C	G	0.1619	3712	48/505/1303	0.2721	0.2714	1
	9	rs2230805	C	T	0.4871	3712	454/900/502	0.4849	0.4997	0.2097
	9	rs2249891	A	G	0.3103	3712	171/810/875	0.4364	0.4281	0.4163
	9	rs2487060	C	T	0.2241	3712	96/640/1120	0.3448	0.3478	0.7385
	9	rs2487061	C	T	0.2233	3712	96/637/1123	0.3432	0.3469	0.6397
	9	rs4149285	G	A	0.1091	3712	22/361/1473	0.1945	0.1944	1
	9	rs4149282	G	A	0.101	3712	17/341/1498	0.1837	0.1816	0.7022
	9	rs4149281	C	T	0.4337	3712	347/916/593	0.4935	0.4912	0.8502
	9	rs55666820	G	A	0.1131	3712	21/378/1457	0.2037	0.2007	0.643
	9	rs4149280	T	C	0.1622	3712	44/514/1298	0.2769	0.2718	0.4429
	9	rs4149279	A	G	0.351	3712	226/851/779	0.4585	0.4556	0.7991
	9	rs79890913	G	A	0.0625	3712	2/228/1626	0.1228	0.1172	0.04372
	9	rs2740499	G	A	0.4989	3712	461/930/465	0.5011	0.5	0.963
	9	rs75232950	C	G	0.059	3712	1/217/1638	0.1169	0.111	0.01871
	9	rs80272611	T	C	0.06061	3712	4/217/1635	0.1169	0.1139	0.3114
	9	9:107628436	C	T	0.059	3712	1/217/1638	0.1169	0.111	0.01871
	9	rs75400479	C	T	0.1598	3712	48/497/1311	0.2678	0.2685	0.9311
	9	rs72732692	C	A	0.16	3712	48/498/1310	0.2683	0.2688	0.9312
	9	rs72732693	A	T	0.1587	3712	48/493/1315	0.2656	0.267	0.7946
	9	rs111373539	A	T	0.1907	3712	72/564/1220	0.3039	0.3087	0.4987
	9	rs140563773	T	G	0.05711	3712	7/198/1651	0.1067	0.1077	0.6637
	9	rs4743764	T	C	0.1016	3712	14/349/1493	0.188	0.1825	0.2505
	9	rs13301006	T	C	0.05145	3712	7/177/1672	0.09537	0.09761	0.334
	9	rs72732694	A	C	0.1237	3712	25/409/1422	0.2204	0.2167	0.5214
	9	rs10991386	A	G	0.1363	3712	36/434/1386	0.2338	0.2355	0.7673
	9	rs112460067	C	T	0.0951	3712	11/331/1514	0.1783	0.1721	0.1374
	9	rs13291032	T	C	0.07893	3712	16/261/1579	0.1406	0.1454	0.151
	9	rs57989482	T	C	0.2363	3712	109/659/1088	0.3551	0.3609	0.4796
	9	rs10118061	A	G	0.2527	3712	127/684/1045	0.3685	0.3777	0.2963
	9	rs10991387	G	A	0.1673	3712	50/521/1285	0.2807	0.2786	0.8028
	9	rs28714441	C	T	0.1673	3712	50/521/1285	0.2807	0.2786	0.8028
	9	rs74955922	T	C	0.188	3712	60/578/1218	0.3114	0.3054	0.4469
	9	rs11791258	A	G	0.08567	3712	19/280/1557	0.1509	0.1567	0.1356
	9	rs4149276	G	C	0.1942	3712	76/569/1211	0.3066	0.313	0.3737
	9	rs114163629	A	G	0.1474	3712	36/475/1345	0.2559	0.2513	0.461
	9	rs61337787	T	C	0.111	3712	21/370/1465	0.1994	0.1973	0.7253
	9	rs1929842	G	C	0.226	3712	101/637/1118	0.3432	0.3499	0.4258
	9	rs1929841	C	A	0.2136	3712	91/611/1154	0.3292	0.336	0.4068
	9	rs1340355	A	C	0.1113	3712	25/363/1468	0.1956	0.1978	0.6382
	9	rs57353097	C	G	0.1188	3712	28/385/1443	0.2074	0.2094	0.6579
	9	rs111822745	A	T	0.06627	3712	9/228/1619	0.1228	0.1238	0.7067
	9	rs80291013	G	A	0.1196	3712	22/400/1434	0.2155	0.2106	0.3774
	9	rs4742927	G	A	0.2567	3712	129/695/1032	0.3745	0.3816	0.4291
	9	rs76749456	G	A	0.06627	3712	9/228/1619	0.1228	0.1238	0.7067
	9	rs28558214	G	A	0.3136	3712	184/796/876	0.4289	0.4305	0.8716
	9	rs80022781	C	G	0.09402	3712	11/327/1518	0.1762	0.1704	0.1718
	9	rs73504136	C	T	0.1037	3712	13/359/1484	0.1934	0.1859	0.103
	9	rs80192261	A	G	0.07678	3712	10/265/1581	0.1428	0.1418	0.8707
	9	rs2000069	C	T	0.05873	3712	9/200/1647	0.1078	0.1106	0.2882
	9	rs111919605	A	G	0.139	3712	39/438/1379	0.236	0.2394	0.5602
	9	rs13285112	C	A	0.05873	3712	9/200/1647	0.1078	0.1106	0.2882
	9	rs141765508	C	T	0.07651	3712	10/264/1582	0.1422	0.1413	1
	9	rs115327636	A	G	0.05496	3712	4/196/1656	0.1056	0.1039	0.654
	9	rs138153498	T	C	0.07651	3712	10/264/1582	0.1422	0.1413	1
	9	rs182499621	A	G	0.07651	3712	10/264/1582	0.1422	0.1413	1
	9	rs191098995	T	C	0.06412	3712	5/228/1623	0.1228	0.12	0.4364
	9	rs142663568	A	G	0.2349	3712	100/672/1084	0.3621	0.3595	0.7963
	9	rs59237458	A	G	0.05819	3712	8/200/1648	0.1078	0.1096	0.4001
	9	rs148509765	T	G	0.07489	3712	10/258/1588	0.139	0.1386	1
	9	rs12346461	C	A	0.2293	3712	102/647/1107	0.3486	0.3534	0.5547
	9	rs76244174	T	A	0.1263	3712	32/405/1419	0.2182	0.2208	0.5993
	9	rs12350745	C	G	0.1121	3712	27/362/1467	0.195	0.199	0.4131
	9	rs4149275	G	A	0.07543	3712	15/250/1591	0.1347	0.1395	0.1346
	9	rs67740686	A	G	0.06412	3712	8/222/1626	0.1196	0.12	0.846
	9	rs75516297	C	A	0.05819	3712	6/204/1646	0.1099	0.1096	1
	9	rs4149274	A	G	0.2462	3712	111/692/1053	0.3728	0.3712	0.9005
	9	rs75906492	G	T	0.09375	3712	11/326/1519	0.1756	0.1699	0.1717
	9	rs1999430	A	G	0.1902	3712	60/586/1210	0.3157	0.308	0.3269
	9	rs1999429	T	G	0.3314	3712	189/852/815	0.4591	0.4431	0.1288
	9	rs80233998	T	G	0.1476	3712	43/462/1351	0.2489	0.2517	0.6445
	9	rs56948527	G	A	0.3314	3712	189/852/815	0.4591	0.4431	0.1288
	9	rs4149273	T	C	0.2538	3712	108/726/1022	0.3912	0.3787	0.1774
	9	rs4149272	C	T	0.1398	3712	33/453/1370	0.2441	0.2405	0.629
	9	rs12001061	T	A	0.2196	3712	78/659/1119	0.3551	0.3427	0.136
	9	rs12006437	A	C	0.316	3712	173/827/856	0.4456	0.4323	0.1976
	9	rs148281698	A	C	0.06412	3712	8/222/1626	0.1196	0.12	0.846
	9	rs139025219	C	T	0.06061	3712	6/213/1637	0.1148	0.1139	1
	9	rs62568179	A	G	0.2217	3712	93/637/1126	0.3432	0.3451	0.7883
	9	rs11790326	C	T	0.1923	3712	69/576/1211	0.3103	0.3107	0.9405
	9	9:107644124	C	G	0.2726	3712	131/750/975	0.4041	0.3966	0.4468
	9	rs115950766	T	A	0.06412	3712	8/222/1626	0.1196	0.12	0.846
	9	rs4149271	A	G	0.1457	3712	41/459/1356	0.2473	0.249	0.7796
	9	9:107644737	C	A	0.1455	3712	41/458/1357	0.2468	0.2486	0.7096
	9	rs3858075	T	C	0.1449	3712	40/458/1358	0.2468	0.2479	0.8514
	9	rs2275542	T	C	0.215	3712	86/626/1144	0.3373	0.3375	1
	9	rs76838353	T	C	0.1021	3712	21/337/1498	0.1816	0.1834	0.7033
	9	rs41419649	C	A	0.06412	3712	8/222/1626	0.1196	0.12	0.846
	9	rs12003906	T	G	0.2462	3712	110/694/1052	0.3739	0.3712	0.8025
	9	9:107645674	C	T	0.07004	3712	9/242/1605	0.1304	0.1303	1
	9	rs7040990	G	C	0.2082	3712	81/611/1164	0.3292	0.3298	0.9439
	9	rs13283515	C	T	0.07004	3712	9/242/1605	0.1304	0.1303	1
	9	rs3904997	A	G	0.1449	3712	40/458/1358	0.2468	0.2479	0.8514
	9	rs7041412	A	C	0.07381	3712	9/256/1591	0.1379	0.1367	0.8651
	9	rs3904998	C	T	0.1449	3712	40/458/1358	0.2468	0.2479	0.8514
	9	rs3904999	T	C	0.1449	3712	40/458/1358	0.2468	0.2479	0.8514
	9	rs11789603	T	C	0.1417	3712	36/454/1366	0.2446	0.2432	0.9239
	9	rs75602357	T	C	0.06681	3712	8/232/1616	0.125	0.1247	1
	9	rs4149269	A	G	0.4062	3712	314/880/662	0.4741	0.4824	0.4705
	9	rs4149268	C	T	0.274	3712	133/751/972	0.4046	0.3978	0.4841
	9	rs7046079	T	C	0.215	3712	84/630/1142	0.3394	0.3375	0.8368
	9	rs3890182	A	G	0.1366	3712	35/437/1384	0.2355	0.2359	0.9216
	9	rs78853242	T	C	0.08755	3712	12/301/1543	0.1622	0.1598	0.6619
	9	rs72732702	A	G	0.1452	3712	36/467/1353	0.2516	0.2482	0.6399
	9	rs3847300	A	G	0.1369	3712	35/438/1383	0.236	0.2362	0.9219
	9	rs2417565	A	G	0.2734	3712	145/725/986	0.3906	0.3973	0.4832
	9	9:107648479	G	T	0.1449	3712	36/466/1354	0.2511	0.2479	0.6398
	9	rs3847301	C	T	0.2734	3712	145/725/986	0.3906	0.3973	0.4832
	9	9:107648555	A	C	0.05765	3712	7/200/1649	0.1078	0.1087	0.6679
	9	rs3847302	G	A	0.1369	3712	35/438/1383	0.236	0.2362	0.9219
	9	rs3847303	T	C	0.2734	3712	145/725/986	0.3906	0.3973	0.4832
	9	rs13290420	C	T	0.3179	3712	192/796/868	0.4289	0.4337	0.6302
	9	rs13286991	G	A	0.3179	3712	192/796/868	0.4289	0.4337	0.6302
	9	rs13286395	T	C	0.3179	3712	192/796/868	0.4289	0.4337	0.6302
	9	rs7043581	G	A	0.3254	3712	205/798/853	0.43	0.4391	0.3691
	9	rs34171271	C	T	0.3179	3712	192/796/868	0.4289	0.4337	0.6302
	9	rs62568183	G	T	0.1277	3712	31/412/1413	0.222	0.2228	0.8354
	9	rs62568184	G	T	0.1307	3712	32/421/1403	0.2268	0.2272	0.9187
	9	rs13292582	G	A	0.3241	3712	203/797/856	0.4294	0.4381	0.3967
	9	rs7047523	T	C	0.2478	3712	103/714/1039	0.3847	0.3728	0.1909
	9	rs35699471	T	C	0.07759	3712	11/266/1579	0.1433	0.1431	1
	9	rs10115928	C	T	0.194	3712	63/594/1199	0.32	0.3127	0.3349
	9	rs2275543	C	T	0.06923	3712	9/239/1608	0.1288	0.1289	0.8584
	9	rs2275544	C	T	0.187	3712	63/568/1225	0.306	0.304	0.8191
	9	rs10512334	C	T	0.101	3712	21/333/1502	0.1794	0.1816	0.6083
	9	rs7341705	C	T	0.09321	3712	16/314/1526	0.1692	0.169	1
	9	rs2275545	G	A	0.3335	3712	212/814/830	0.4386	0.4446	0.5658
	9	rs41537052	T	C	0.09321	3712	16/314/1526	0.1692	0.169	1
	9	rs4149267	T	C	0.1929	3712	60/596/1200	0.3211	0.3114	0.2047
	9	rs73504175	C	G	0.2061	3712	74/617/1165	0.3324	0.3272	0.5237
	9	rs115496950	A	C	0.05523	3712	6/193/1657	0.104	0.1044	0.823
	9	rs111295834	T	C	0.09321	3712	16/314/1526	0.1692	0.169	1
	9	rs111733792	T	C	0.09321	3712	16/314/1526	0.1692	0.169	1
	9	rs138405364	A	G	0.16	3712	48/498/1310	0.2683	0.2688	0.9312
	9	rs142914080	A	G	0.09321	3712	16/314/1526	0.1692	0.169	1
	9	rs57877911	A	G	0.09321	3712	16/314/1526	0.1692	0.169	1
	9	rs58724784	T	C	0.09321	3712	16/314/1526	0.1692	0.169	1
	9	rs58091028	G	A	0.09321	3712	16/314/1526	0.1692	0.169	1
	9	rs79674744	T	A	0.06681	3712	8/232/1616	0.125	0.1247	1
	9	rs76764024	C	T	0.05523	3712	6/193/1657	0.104	0.1044	0.823
	9	rs113352206	A	G	0.09321	3712	16/314/1526	0.1692	0.169	1
	9	rs112263248	A	G	0.09321	3712	16/314/1526	0.1692	0.169	1
	9	rs3847304	C	T	0.1457	3712	37/467/1352	0.2516	0.249	0.7096
	9	rs77258145	A	C	0.09267	3712	16/312/1528	0.1681	0.1682	1
	9	rs3858076	C	A	0.4159	3712	325/894/637	0.4817	0.4859	0.7026
	9	rs2740494	G	C	0.1923	3712	60/594/1202	0.32	0.3107	0.2049
	9	rs79433302	T	C	0.06681	3712	8/232/1616	0.125	0.1247	1
	9	rs78727327	A	G	0.05523	3712	6/193/1657	0.104	0.1044	0.823
	9	rs112145009	T	C	0.09375	3712	16/316/1524	0.1703	0.1699	1
	9	rs3905000	A	G	0.1843	3712	59/566/1231	0.305	0.3006	0.5889
	9	rs3847305	G	C	0.403	3712	288/920/648	0.4957	0.4812	0.2097
	9	rs7848844	G	A	0.3179	3712	172/836/848	0.4504	0.4337	0.1082
	9	rs2740493	C	T	0.1929	3712	60/596/1200	0.3211	0.3114	0.2047
	9	rs79271694	C	A	0.1261	3712	27/414/1415	0.2231	0.2204	0.6737
	9	rs2740492	T	C	0.4262	3712	320/942/594	0.5075	0.4891	0.1172
	9	rs75494727	C	T	0.08702	3712	12/299/1545	0.1611	0.1589	0.6612
	9	rs2740491	G	A	0.195	3712	63/598/1195	0.3222	0.314	0.3004
	9	rs12341993	A	C	0.2839	3712	141/772/943	0.4159	0.4066	0.3609
	9	rs80170476	A	T	0.07355	3712	9/255/1592	0.1374	0.1363	0.865
	9	9:107659093	T	C	0.2718	3712	125/759/972	0.4089	0.3959	0.1773
	9	rs2027403	G	A	0.298	3712	156/794/906	0.4278	0.4184	0.3459
	9	rs114489744	G	T	0.05226	3712	6/182/1668	0.09806	0.09906	0.6358
	9	rs2099544	A	T	0.2446	3712	93/722/1041	0.389	0.3696	0.0238
	9	rs73504185	C	T	0.06331	3712	10/215/1631	0.1158	0.1186	0.3234
	9	rs116144803	T	C	0.0563	3712	1/207/1648	0.1115	0.1063	0.02703
	9	rs2777784	A	G	0.2427	3712	90/721/1045	0.3885	0.3676	0.01629
	9	rs60554907	C	T	0.07328	3712	10/252/1594	0.1358	0.1358	1
	9	rs2777785	A	G	0.2406	3712	89/715/1052	0.3852	0.3654	0.02204
	9	rs10120087	A	C	0.3572	3712	221/884/751	0.4763	0.4592	0.1172
	9	rs2777786	C	G	0.184	3712	50/583/1223	0.3141	0.3003	0.05298
	9	rs2777787	A	G	0.1463	3712	29/485/1342	0.2613	0.2498	0.0506
	9	rs2740488	C	A	0.4003	3712	290/906/660	0.4881	0.4801	0.4985
	9	rs147115468	T	C	0.09294	3712	15/315/1526	0.1697	0.1686	0.8906
	9	rs73664373	C	G	0.0889	3712	12/306/1538	0.1649	0.162	0.5655
	9	rs73664374	G	C	0.0889	3712	12/306/1538	0.1649	0.162	0.5655
	9	rs2575875	G	A	0.2931	3712	140/808/908	0.4353	0.4144	0.03318
	9	rs2791950	T	C	0.2384	3712	88/709/1059	0.382	0.3631	0.02957
	9	rs2777788	A	G	0.2384	3712	88/709/1059	0.382	0.3631	0.02957
	9	rs4149266	A	G	0.2384	3712	88/709/1059	0.382	0.3631	0.02957
	9	rs61319799	G	A	0.2958	3712	145/808/903	0.4353	0.4166	0.05808
	9	rs2777790	C	T	0.2384	3712	88/709/1059	0.382	0.3631	0.02957
	9	rs2777791	C	G	0.2384	3712	88/709/1059	0.382	0.3631	0.02957
	9	rs2777792	C	T	0.239	3712	89/709/1058	0.382	0.3637	0.035
	9	9:107663762	A	G	0.1121	3712	20/376/1460	0.2026	0.199	0.4859
	9	rs1883025	T	C	0.3526	3712	219/871/766	0.4693	0.4566	0.2424
	9	rs73664375	T	C	0.05927	3712	7/206/1643	0.111	0.1115	0.8337
	9	rs3758294	C	T	0.4256	3712	328/924/604	0.4978	0.4889	0.4477
	9	rs2740487	A	G	0.1902	3712	59/588/1209	0.3168	0.308	0.2579
	9	rs2777793	C	T	0.3448	3712	226/828/802	0.4461	0.4518	0.6074
	9	rs2575876	A	G	0.1808	3712	58/555/1243	0.299	0.2962	0.7538
	9	rs2254819	T	C	0.3101	3712	174/803/879	0.4327	0.4279	0.6643
	9	rs2740486	T	G	0.2508	3712	117/697/1042	0.3755	0.3758	1
	9	rs2575877	T	C	0.1891	3712	59/584/1213	0.3147	0.3067	0.2895
	9	9:107667079	T	C	0.1902	3712	59/588/1209	0.3168	0.308	0.2579
	9	rs2254708	C	T	0.08971	3712	18/297/1541	0.16	0.1633	0.392
	9	rs3905001	C	G	0.423	3712	327/916/613	0.4935	0.4881	0.6687
	9	rs80253084	T	C	0.07301	3712	10/251/1595	0.1352	0.1354	0.865
	9	rs2575879	G	C	0.2107	3712	86/610/1160	0.3287	0.3326	0.6251
	9	rs2777794	A	T	0.232	3712	97/667/1092	0.3594	0.3563	0.7448
	9	rs13284054	C	T	0.1765	3712	59/537/1260	0.2893	0.2906	0.873
	9	rs4100654	C	T	0.08163	3712	13/277/1566	0.1492	0.1499	0.7584
	9	rs76682344	A	G	0.06196	3712	7/216/1633	0.1164	0.1162	1
	9	rs41426948	G	A	0.08028	3712	12/274/1570	0.1476	0.1477	1
	9	rs76365901	T	C	0.07408	3712	12/251/1593	0.1352	0.1372	0.4986
	9	rs7854775	G	A	0.3386	3712	196/865/795	0.4661	0.4479	0.08726
	9	rs113310792	C	T	0.06169	3712	11/207/1638	0.1115	0.1158	0.1099
	9	rs10820743	C	T	0.2691	3712	145/709/1002	0.382	0.3934	0.2154
	9	rs10820744	A	G	0.2274	3712	87/670/1099	0.361	0.3513	0.2613
	9	rs4149265	A	G	0.1517	3712	41/481/1334	0.2592	0.2573	0.8567
	9	rs62568199	G	T	0.05873	3712	5/208/1643	0.1121	0.1106	0.6782
	9	rs116021025	C	T	0.05684	3712	3/205/1648	0.1105	0.1072	0.2758
	9	rs79678596	C	T	0.06304	3712	4/226/1626	0.1218	0.1181	0.2378
	9	rs73506128	C	T	0.3219	3712	190/815/851	0.4391	0.4366	0.8317
	9	rs77852426	T	G	0.3203	3712	195/799/862	0.4305	0.4354	0.6315
	9	rs78425153	A	G	0.1158	3712	21/388/1447	0.2091	0.2048	0.4283
	9	rs73506129	T	A	0.06627	3712	10/226/1620	0.1218	0.1238	0.4523
	9	rs10521071	G	A	0.2042	3712	73/612/1171	0.3297	0.325	0.568
	9	rs77297325	T	A	0.06843	3712	10/234/1612	0.1261	0.1275	0.5847
	9	rs2437818	C	G	0.2355	3712	113/648/1095	0.3491	0.36	0.1972
	9	rs34165419	T	C	0.09456	3712	19/313/1524	0.1686	0.1712	0.4975
	9	rs1175453	A	G	0.06277	3712	8/217/1631	0.1169	0.1177	0.6946
	9	rs2575874	A	G	0.191	3712	71/567/1218	0.3055	0.309	0.5997
	9	rs4149264	C	G	0.108	3712	22/357/1477	0.1923	0.1927	0.9042
	9	rs4149263	G	A	0.1099	3712	22/364/1470	0.1961	0.1957	1
	9	rs10991404	A	G	0.208	3712	81/610/1165	0.3287	0.3294	0.9438
	9	rs10991405	C	G	0.125	3712	35/394/1427	0.2123	0.2188	0.2027
	9	rs10991406	C	T	0.2104	3712	83/615/1158	0.3314	0.3323	0.889
	9	rs10991407	G	T	0.2128	3712	87/616/1153	0.3319	0.3351	0.6778
	9	rs4149261	T	C	0.05469	3712	8/187/1661	0.1008	0.1034	0.2582
	9	rs12350560	A	G	0.2139	3712	89/616/1151	0.3319	0.3363	0.5808
	9	rs12344687	T	G	0.2136	3712	90/613/1153	0.3303	0.336	0.4481
	9	rs75193579	T	C	0.08728	3712	15/294/1547	0.1584	0.1593	0.7706
	9	rs12335854	T	C	0.2376	3712	108/666/1082	0.3588	0.3623	0.7006
	9	rs2515618	T	C	0.09725	3712	18/325/1513	0.1751	0.1756	0.8947
	9	rs73664376	A	G	0.1253	3712	31/403/1422	0.2171	0.2192	0.672
	9	rs13291117	G	T	0.1425	3712	42/445/1369	0.2398	0.2444	0.3936
	9	rs12336969	A	C	0.2376	3712	105/672/1079	0.3621	0.3623	1
	9	rs75030337	G	A	0.2373	3712	105/671/1080	0.3615	0.362	0.9489
	9	rs7849869	G	A	0.1301	3712	34/415/1407	0.2236	0.2264	0.6077
	9	rs146704815	A	G	0.2376	3712	105/672/1079	0.3621	0.3623	1
	9	rs140275367	G	A	0.2373	3712	104/673/1079	0.3626	0.362	1
	9	rs79639423	C	G	0.2376	3712	105/672/1079	0.3621	0.3623	1
	9	rs77755871	G	A	0.2376	3712	105/672/1079	0.3621	0.3623	1
	9	rs73664377	G	T	0.2376	3712	105/672/1079	0.3621	0.3623	1
	9	rs3932930	A	T	0.1425	3712	42/445/1369	0.2398	0.2444	0.3936
	9	rs2437811	C	T	0.2185	3712	92/627/1137	0.3378	0.3415	0.6345
	9	rs12003756	A	G	0.2376	3712	105/672/1079	0.3621	0.3623	1
	9	rs10512335	G	T	0.1121	3712	29/358/1469	0.1929	0.199	0.1981
	9	rs10512336	C	G	0.2376	3712	105/672/1079	0.3621	0.3623	1
	9	rs10512337	A	G	0.2284	3712	105/638/1113	0.3438	0.3525	0.292
	9	rs2515617	G	A	0.2904	3712	152/774/930	0.417	0.4121	0.6523
	9	rs73664378	A	C	0.2371	3712	105/670/1081	0.361	0.3617	0.9488
	9	rs73506147	C	G	0.1121	3712	29/358/1469	0.1929	0.199	0.1981
	9	rs12347523	C	G	0.3308	3712	204/820/832	0.4418	0.4428	0.9166
	9	rs7872096	T	C	0.121	3712	23/403/1430	0.2171	0.2127	0.4441
	9	9:107681688	C	A	0.4688	3712	411/918/527	0.4946	0.498	0.7798
	9	rs12000590	A	C	0.1266	3712	31/408/1417	0.2198	0.2212	0.7535
	9	rs7872225	A	C	0.2045	3712	81/597/1178	0.3217	0.3253	0.6178
	9	rs7861141	C	T	0.3316	3712	205/821/830	0.4423	0.4433	0.9167
	9	rs149607070	A	G	0.06681	3712	8/232/1616	0.125	0.1247	1
	9	rs67348902	A	G	0.1263	3712	30/409/1417	0.2204	0.2208	0.9163
	9	rs2515616	A	G	0.2179	3712	92/625/1139	0.3367	0.3409	0.5864
	9	rs7861459	G	T	0.2045	3712	81/597/1178	0.3217	0.3253	0.6178
	9	rs62568202	G	C	0.08513	3712	14/288/1554	0.1552	0.1558	0.8811
	9	rs73664380	C	T	0.1401	3712	38/444/1374	0.2392	0.2409	0.7723
	9	rs2791952	T	C	0.07004	3712	8/244/1604	0.1315	0.1303	0.8585
	9	rs6479285	C	T	0.3591	3712	238/857/761	0.4617	0.4603	0.9197
	9	rs2472510	G	T	0.1053	3712	22/347/1487	0.187	0.1885	0.7116
	9	rs7049195	A	G	0.3548	3712	228/861/767	0.4639	0.4578	0.6121
	9	rs78608624	G	A	0.1382	3712	38/437/1381	0.2355	0.2382	0.6258
	9	rs7035444	T	A	0.09079	3712	16/305/1535	0.1643	0.1651	0.7794
	9	rs7035693	G	A	0.3543	3712	228/859/769	0.4628	0.4575	0.648
	9	rs12347858	C	T	0.3551	3712	231/856/769	0.4612	0.458	0.8
	9	rs12342233	A	C	0.1218	3712	22/408/1426	0.2198	0.2139	0.2771
	9	rs10512338	C	T	0.3543	3712	228/859/769	0.4628	0.4575	0.648
	9	rs2515615	G	C	0.07031	3712	9/243/1604	0.1309	0.1307	1
	9	rs73506160	T	A	0.3537	3712	227/859/770	0.4628	0.4572	0.612
	9	rs2472509	G	T	0.1051	3712	22/346/1488	0.1864	0.1881	0.7106
	9	rs2472508	A	G	0.2241	3712	92/648/1116	0.3491	0.3478	0.894
	9	rs10991411	C	T	0.3529	3712	228/854/774	0.4601	0.4567	0.7994
	9	rs2487049	G	A	0.1245	3712	29/404/1423	0.2177	0.2179	0.9154
	9	rs2515614	C	A	0.1056	3712	22/348/1486	0.1875	0.1889	0.7128
	9	rs10991412	A	G	0.3505	3712	226/849/781	0.4574	0.4553	0.8784
	9	rs10991413	C	T	0.06843	3712	6/242/1608	0.1304	0.1275	0.4636
	9	rs78880933	G	A	0.07947	3712	10/275/1571	0.1482	0.1463	0.7502
	9	rs12343571	A	C	0.06681	3712	9/230/1617	0.1239	0.1247	0.7105
	9	9:107684848	A	G	0.3144	3712	198/771/887	0.4154	0.4311	0.1185
	9	rs73664383	T	C	0.1274	3712	40/393/1423	0.2117	0.2224	0.04656
	9	rs73664384	C	T	0.3144	3712	198/771/887	0.4154	0.4311	0.1185
	9	rs77386036	A	G	0.3149	3712	199/771/886	0.4154	0.4315	0.1068
	9	rs139040057	A	G	0.2904	3712	174/730/952	0.3933	0.4121	0.04885
	9	rs142234285	T	C	0.3103	3712	193/766/897	0.4127	0.4281	0.1288
	9	rs112555145	G	A	0.3419	3712	236/797/823	0.4294	0.45	0.04999
	9	rs73506168	A	G	0.3658	3712	264/830/762	0.4472	0.464	0.121
	9	rs2516313	T	G	0.4318	3712	371/861/624	0.4639	0.4907	0.02041
	9	rs60295489	C	T	0.1934	3712	84/550/1222	0.2963	0.312	0.03107
	9	rs2487050	A	C	0.05388	3712	8/184/1664	0.09914	0.102	0.2479
	9	rs10991414	C	T	0.4103	3712	330/863/663	0.465	0.4839	0.09324
	9	rs2515613	G	A	0.4391	3712	382/866/608	0.4666	0.4926	0.0237
	9	rs2437821	C	T	0.06223	3712	10/211/1635	0.1137	0.1167	0.2348
	9	rs2487051	T	C	0.06223	3712	10/211/1635	0.1137	0.1167	0.2348
	9	9:107686354	G	A	0.1495	3712	50/455/1351	0.2452	0.2543	0.1208
	9	rs2487052	T	C	0.05119	3712	8/174/1674	0.09375	0.09713	0.1448
	9	rs2515612	A	G	0.05954	3712	10/201/1645	0.1083	0.112	0.1472
	9	rs10820747	A	G	0.375	3712	274/844/738	0.4547	0.4688	0.1981
	9	rs2437820	G	C	0.4345	3712	375/863/618	0.465	0.4914	0.02066
	9	rs2472377	T	C	0.4329	3712	374/859/623	0.4628	0.491	0.01395
	9	rs56042940	T	C	0.1172	3712	23/389/1444	0.2096	0.2069	0.6539
	9	rs2472507	C	A	0.05954	3712	10/201/1645	0.1083	0.112	0.1472
	9	rs55737841	A	G	0.1183	3712	23/393/1440	0.2117	0.2086	0.5783
	9	rs2487053	T	C	0.05954	3712	10/201/1645	0.1083	0.112	0.1472
	9	rs2515611	A	G	0.05954	3712	10/201/1645	0.1083	0.112	0.1472
	9	rs10991416	T	A	0.1843	3712	72/540/1244	0.2909	0.3006	0.1648
	9	rs2472506	T	C	0.05954	3712	10/201/1645	0.1083	0.112	0.1472
	9	rs2515610	T	G	0.05954	3712	10/201/1645	0.1083	0.112	0.1472
	9	rs2515609	A	G	0.05954	3712	10/201/1645	0.1083	0.112	0.1472
	9	rs10991417	A	C	0.2834	3712	150/752/954	0.4052	0.4062	0.9091
	9	rs72735075	T	C	0.1115	3712	18/378/1460	0.2037	0.1982	0.2907
	9	rs62568211	T	C	0.09133	3712	15/309/1532	0.1665	0.166	1
	9	rs62568212	T	G	0.06897	3712	11/234/1611	0.1261	0.1284	0.4662
	9	rs10820749	C	A	0.2856	3712	146/768/942	0.4138	0.408	0.5696
	9	rs4742928	G	T	0.2748	3712	137/746/973	0.4019	0.3986	0.7709
	9	9:107689352	A	G	0.2753	3712	137/748/971	0.403	0.399	0.727
	9	9:107689504	G	A	0.08136	3712	16/270/1570	0.1455	0.1495	0.274
	9	rs75193896	A	C	0.1344	3712	28/443/1385	0.2387	0.2327	0.318
	9	rs2437817	A	C	0.2341	3712	123/623/1110	0.3357	0.3586	0.00651
	9	rs2243312	G	A	0.2336	3712	121/625/1110	0.3367	0.358	0.0114
	9	rs1800977	A	G	0.2333	3712	121/624/1111	0.3362	0.3577	0.01126

## Sheet: CETP
CHR	SNP	A1	A2	MAF	NCHROBS	GENO	O(HET)	E(HET)	P
16	rs17231520	A	G	0.08863	3712	14/301/1541	0.1622	0.1616	1
16	rs34065661	G	C	0.08998	3712	15/304/1537	0.1638	0.1638	1
16	rs5884	A	C	0.05765	3712	14/186/1656	0.1002	0.1087	0.003886
16	rs17231534	A	C	0.1409	3712	43/437/1376	0.2355	0.2421	0.2492
16	rs3816117	T	C	0.3777	3712	257/888/711	0.4784	0.4701	0.4591
16	rs711752	A	G	0.246	3712	117/679/1060	0.3658	0.3709	0.5732
16	rs708272	A	G	0.2454	3712	117/677/1062	0.3648	0.3704	0.5307
16	rs34620476	A	C	0.156	3712	49/481/1326	0.2592	0.2633	0.4812
16	rs9935228	G	A	0.1169	3712	32/370/1454	0.1994	0.2065	0.1431
16	rs1864163	A	G	0.2796	3712	132/774/950	0.417	0.4029	0.1346
16	rs4587963	A	T	0.1255	3712	27/412/1417	0.222	0.2196	0.7508
16	rs4369653	C	T	0.2058	3712	77/610/1169	0.3287	0.3269	0.8871
16	rs7194225	C	G	0.1414	3712	43/439/1374	0.2365	0.2429	0.2521
16	rs9929488	C	G	0.4275	3712	348/891/617	0.4801	0.4895	0.4201
16	rs17237939	A	G	0.05145	3712	3/185/1668	0.09968	0.09761	0.4794
16	rs7203984	A	C	0.396	3712	276/918/662	0.4946	0.4784	0.1593
16	rs708273	A	G	0.09079	3712	15/307/1534	0.1654	0.1651	1
16	rs17231590	G	A	0.05577	3712	4/199/1653	0.1072	0.1053	0.6563
16	rs17237953	A	C	0.0951	3712	15/323/1518	0.174	0.1721	0.7868
16	rs820299	A	G	0.4906	3712	434/953/469	0.5135	0.4998	0.246
16	rs17237967	A	G	0.05038	3712	3/181/1672	0.09752	0.09568	0.6242
16	rs8045855	A	T	0.4523	3712	373/933/550	0.5027	0.4955	0.5427
16	rs12720922	A	G	0.361	3712	230/880/746	0.4741	0.4614	0.2473
16	rs4784740	G	C	0.09106	3712	14/310/1532	0.167	0.1655	0.7803
16	rs12720913	C	T	0.05603	3712	4/200/1652	0.1078	0.1058	0.6574
16	rs4784741	T	C	0.05523	3712	7/191/1658	0.1029	0.1044	0.5027
16	rs17231611	C	T	0.06358	3712	2/232/1622	0.125	0.1191	0.02979
16	rs12444012	A	G	0.05523	3712	7/191/1658	0.1029	0.1044	0.5027
16	rs35926917	A	G	0.1312	3712	39/409/1408	0.2204	0.228	0.1537
16	rs60545348	C	A	0.08998	3712	16/302/1538	0.1627	0.1638	0.7762
16	rs9936680	C	T	0.187	3712	60/574/1222	0.3093	0.304	0.4924
16	rs9924087	T	C	0.2174	3712	74/659/1123	0.3551	0.3403	0.06549
16	rs144533880	G	A	0.08836	3712	12/304/1540	0.1638	0.1611	0.5648
16	rs12597002	A	C	0.08836	3712	14/300/1542	0.1616	0.1611	1
16	rs9926440	G	C	0.2416	3712	103/691/1062	0.3723	0.3665	0.5267
16	rs12720863	G	A	0.06573	3712	7/230/1619	0.1239	0.1228	0.8506
16	rs9939224	T	G	0.3669	3712	238/886/732	0.4774	0.4646	0.2506
16	rs60531466	T	C	0.09617	3712	16/325/1515	0.1751	0.1739	0.8936
16	rs11076174	C	T	0.153	3712	35/498/1323	0.2683	0.2592	0.1514
16	rs891141	G	T	0.1681	3712	62/500/1294	0.2694	0.2797	0.1148
16	rs891142	T	C	0.09752	3712	19/324/1513	0.1746	0.176	0.6924
16	rs891143	T	C	0.09725	3712	19/323/1514	0.174	0.1756	0.6912
16	rs12720861	A	G	0.1083	3712	23/356/1477	0.1918	0.1931	0.7192
16	rs12720860	T	C	0.1094	3712	24/358/1474	0.1929	0.1948	0.6342
16	rs12720862	G	A	0.1094	3712	24/358/1474	0.1929	0.1948	0.6342
16	rs7205804	A	G	0.08378	3712	14/283/1559	0.1525	0.1535	0.7616
16	rs1532625	T	C	0.08702	3712	14/295/1547	0.1589	0.1589	1
16	rs12720925	C	T	0.05253	3712	3/189/1664	0.1018	0.09955	0.481
16	rs1532624	A	C	0.08702	3712	14/295/1547	0.1589	0.1589	1
16	rs12597250	C	T	0.1735	3712	43/558/1255	0.3006	0.2868	0.04262
16	rs12720871	G	C	0.05765	3712	4/206/1646	0.111	0.1087	0.5185
16	rs12720872	T	C	0.1468	3712	33/479/1344	0.2581	0.2505	0.2279
16	rs289712	T	C	0.09213	3712	17/308/1531	0.1659	0.1673	0.678
16	rs11076175	G	A	0.2699	3712	131/740/985	0.3987	0.3941	0.638
16	16:57006590	T	C	0.4009	3712	289/910/657	0.4903	0.4803	0.3847
16	rs289713	A	T	0.3963	3712	294/883/679	0.4758	0.4785	0.8084
16	rs9930761	C	T	0.1242	3712	36/389/1431	0.2096	0.2175	0.134
16	rs5883	T	C	0.1239	3712	36/388/1432	0.2091	0.2171	0.109
16	rs11076176	G	T	0.4658	3712	399/931/526	0.5016	0.4977	0.7442
16	rs289714	A	G	0.3904	3712	280/889/687	0.479	0.476	0.8074
16	rs158477	A	G	0.3909	3712	278/895/683	0.4822	0.4762	0.6259
16	rs158478	C	A	0.2996	3712	176/760/920	0.4095	0.4197	0.2936
16	rs158479	A	G	0.2783	3712	156/721/979	0.3885	0.4017	0.1653
16	rs158480	G	A	0.4335	3712	359/891/606	0.4801	0.4911	0.3445
16	rs158617	A	G	0.364	3712	233/885/738	0.4768	0.463	0.2101
16	rs289715	A	T	0.2026	3712	76/600/1180	0.3233	0.3231	1
16	rs2303789	G	T	0.05577	3712	5/197/1654	0.1061	0.1053	1
16	rs12720877	T	C	0.06627	3712	9/228/1619	0.1228	0.1238	0.7067
16	rs289716	T	A	0.4855	3712	431/940/485	0.5065	0.4996	0.5772
16	rs289717	A	G	0.1371	3712	40/429/1387	0.2311	0.2366	0.326
16	rs12720939	A	C	0.05603	3712	6/196/1654	0.1056	0.1058	0.8272
16	rs12720937	G	C	0.05603	3712	6/196/1654	0.1056	0.1058	0.8272
16	rs289718	T	C	0.4933	3712	440/951/465	0.5124	0.4999	0.307
16	rs289719	T	C	0.4402	3712	359/916/581	0.4935	0.4928	0.9625
16	rs2033254	C	T	0.3774	3712	263/875/718	0.4714	0.47	0.9213
16	rs112205272	A	G	0.05711	3712	9/194/1653	0.1045	0.1077	0.1941
16	rs112409939	G	A	0.05711	3712	9/194/1653	0.1045	0.1077	0.1941
16	rs1968905	T	G	0.2931	3712	179/730/947	0.3933	0.4144	0.02896
16	rs12720903	A	G	0.066	3712	9/227/1620	0.1223	0.1233	0.7051
16	rs4784744	A	G	0.1043	3712	19/349/1488	0.188	0.1868	0.901
16	rs291044	A	G	0.1034	3712	18/348/1490	0.1875	0.1855	0.7087
16	rs891144	T	C	0.1953	3712	86/553/1217	0.298	0.3143	0.02664
16	rs12708980	G	T	0.393	3712	299/861/696	0.4639	0.4771	0.2429
16	rs291043	G	A	0.0951	3712	12/329/1515	0.1773	0.1721	0.2257
16	rs12708981	A	G	0.06735	3712	9/232/1615	0.125	0.1256	0.8524
16	rs12720858	T	C	0.104	3712	26/334/1496	0.18	0.1863	0.1355
16	rs142057472	A	G	0.06735	3712	9/232/1615	0.125	0.1256	0.8524
16	rs12720857	C	T	0.06816	3712	9/235/1612	0.1266	0.127	0.8545
16	rs74678905	A	G	0.06735	3712	9/232/1615	0.125	0.1256	0.8524
16	rs17238225	T	G	0.06735	3712	9/232/1615	0.125	0.1256	0.8524
16	16:57014037	T	C	0.06735	3712	9/232/1615	0.125	0.1256	0.8524
16	rs17238232	C	T	0.06735	3712	9/232/1615	0.125	0.1256	0.8524
16	rs12447620	A	G	0.3499	3712	224/851/781	0.4585	0.455	0.7597
16	rs17231869	T	C	0.06735	3712	9/232/1615	0.125	0.1256	0.8524
16	rs12708984	T	C	0.06735	3712	9/232/1615	0.125	0.1256	0.8524
16	rs189327489	C	T	0.06735	3712	9/232/1615	0.125	0.1256	0.8524
16	rs12708985	T	C	0.1778	3712	60/540/1256	0.2909	0.2924	0.812
16	rs111754336	C	T	0.06735	3712	9/232/1615	0.125	0.1256	0.8524
16	rs4784745	G	A	0.09321	3712	13/320/1523	0.1724	0.169	0.4914
16	rs7198026	C	T	0.06735	3712	9/232/1615	0.125	0.1256	0.8524
16	rs7197854	G	A	0.06735	3712	9/232/1615	0.125	0.1256	0.8524
16	rs7197340	G	C	0.06735	3712	9/232/1615	0.125	0.1256	0.8524
16	rs7195984	G	A	0.1705	3712	55/523/1278	0.2818	0.2829	0.8696
16	rs7196174	T	G	0.06735	3712	9/232/1615	0.125	0.1256	0.8524
16	rs1800774	T	C	0.2775	3712	146/738/972	0.3976	0.401	0.7284
16	rs78603009	C	T	0.06789	3712	9/234/1613	0.1261	0.1266	0.8537
16	rs5882	A	G	0.417	3712	331/886/639	0.4774	0.4862	0.445
16	rs5886	A	G	0.0687	3712	9/237/1610	0.1277	0.128	0.8563
16	rs8045701	C	T	0.06897	3712	9/238/1609	0.1282	0.1284	0.8573
16	rs12598103	G	C	0.07274	3712	9/252/1595	0.1358	0.1349	1
16	16:57016519	C	T	0.06816	3712	9/235/1612	0.1266	0.127	0.8545
16	rs12720884	G	T	0.06546	3712	9/225/1622	0.1212	0.1224	0.7022
16	rs11076177	A	G	0.06816	3712	9/235/1612	0.1266	0.127	0.8545
16	rs289740	C	T	0.104	3712	20/346/1490	0.1864	0.1863	1
16	rs9923854	G	T	0.1172	3712	32/371/1453	0.1999	0.2069	0.1446
16	rs289741	A	G	0.4087	3712	322/873/661	0.4704	0.4833	0.2492
16	rs1801706	A	G	0.1412	3712	44/436/1376	0.2349	0.2425	0.1801

## Sheet: LCAT
CHR	SNP	A1	A2	MAF	NCHROBS	GENO	O(HET)	E(HET)	P
16	rs5923	A	G	0.267	3712	136/719/1001	0.3874	0.3914	0.678
16	rs13336998	A	G	0.212	3712	82/623/1151	0.3357	0.3341	0.8896
16	rs13306496	T	G	0.1503	3712	36/486/1334	0.2619	0.2555	0.3175
16	rs1109166	T	C	0.2188	3712	88/636/1132	0.3427	0.3418	0.9459
16	rs11860141	C	G	0.2376	3712	107/668/1081	0.3599	0.3623	0.7977
16	rs11860115	C	A	0.2371	3712	107/666/1083	0.3588	0.3617	0.7483

## Sheet: LPL
CHR	SNP	A1	A2	MAF	NCHROBS	GENO	O(HET)	E(HET)	P
8	rs10093167	T	C	0.1377	3712	34/443/1379	0.2387	0.2374	0.9221
8	rs115486836	T	C	0.05092	3712	7/175/1674	0.09429	0.09665	0.3284
8	rs10110798	A	T	0.1401	3712	36/448/1372	0.2414	0.2409	1
8	rs10092538	C	G	0.4351	3712	377/861/618	0.4639	0.4916	0.01601
8	rs10093660	A	C	0.1075	3712	21/357/1478	0.1923	0.1919	1
8	rs116135967	C	G	0.06843	3712	15/224/1617	0.1207	0.1275	0.02776
8	8:19760221	C	T	0.1056	3712	20/352/1484	0.1897	0.1889	1
8	rs73599621	G	A	0.08297	3712	15/278/1563	0.1498	0.1522	0.4478
8	rs28586583	G	A	0.1395	3712	35/448/1373	0.2414	0.2401	0.923
8	rs2410615	G	C	0.2589	3712	143/675/1038	0.3637	0.3837	0.02521
8	rs35469180	T	A	0.2139	3712	97/600/1159	0.3233	0.3363	0.0976
8	rs75591007	G	T	0.06923	3712	15/227/1614	0.1223	0.1289	0.04414
8	rs7008626	A	G	0.3138	3712	185/795/876	0.4283	0.4307	0.8293
8	rs6995406	G	T	0.3392	3712	215/829/812	0.4467	0.4483	0.8766
8	rs6586879	T	C	0.4281	3712	360/869/627	0.4682	0.4897	0.05813
8	rs6996383	C	A	0.4289	3712	363/866/627	0.4666	0.4899	0.04161
8	rs7013749	A	G	0.114	3712	23/377/1456	0.2031	0.2019	0.9085
8	rs11997573	T	C	0.3147	3712	188/792/876	0.4267	0.4313	0.6668
8	rs77931429	A	G	0.06358	3712	6/224/1626	0.1207	0.1191	0.6977
8	rs73599626	C	T	0.114	3712	23/377/1456	0.2031	0.2019	0.9085
8	rs4368997	G	T	0.2683	3712	134/728/994	0.3922	0.3926	0.9529
8	rs146842114	C	T	0.1072	3712	24/350/1482	0.1886	0.1914	0.5433
8	rs7840666	G	T	0.3532	3712	228/855/773	0.4607	0.4569	0.7605
8	rs7840815	G	T	0.2123	3712	97/594/1165	0.32	0.3344	0.07083
8	rs7840959	C	T	0.3556	3712	231/858/767	0.4623	0.4583	0.7232
8	rs7818864	C	G	0.3556	3712	231/858/767	0.4623	0.4583	0.7232
8	rs60918173	T	C	0.1199	3712	23/399/1434	0.215	0.211	0.5086
8	rs112424307	A	G	0.1907	3712	65/578/1213	0.3114	0.3087	0.7636
8	rs139915535	G	A	0.3556	3712	231/858/767	0.4623	0.4583	0.7232
8	rs13263509	A	G	0.09429	3712	15/320/1521	0.1724	0.1708	0.7861
8	rs76848063	T	G	0.327	3712	203/808/845	0.4353	0.4402	0.6353
8	rs60526148	C	T	0.2505	3712	104/722/1030	0.389	0.3755	0.1378
8	rs144303563	T	A	0.327	3712	203/808/845	0.4353	0.4402	0.6353
8	rs10097338	A	C	0.09267	3712	15/314/1527	0.1692	0.1682	0.8906
8	rs58706755	T	C	0.2689	3712	143/712/1001	0.3836	0.3931	0.2885
8	rs59527229	A	T	0.2689	3712	143/712/1001	0.3836	0.3931	0.2885
8	rs552803676	T	G	0.05307	3712	8/181/1667	0.09752	0.1005	0.2401
8	rs138274531	A	C	0.1915	3712	63/585/1208	0.3152	0.3097	0.4998
8	rs11995102	A	G	0.2993	3712	174/763/919	0.4111	0.4194	0.4064
8	rs61060985	C	G	0.3006	3712	176/764/916	0.4116	0.4205	0.3771
8	rs61277619	T	A	0.3017	3712	177/766/913	0.4127	0.4214	0.3783
8	rs147152717	T	C	0.2993	3712	174/763/919	0.4111	0.4194	0.4064
8	rs140164986	T	C	0.3017	3712	177/766/913	0.4127	0.4214	0.3783
8	rs76163380	G	C	0.1659	3712	56/504/1296	0.2716	0.2768	0.4022
8	rs149225456	A	G	0.06358	3712	6/224/1626	0.1207	0.1191	0.6977
8	rs4480135	G	C	0.232	3712	110/641/1105	0.3454	0.3563	0.1925
8	rs140516235	C	A	0.1204	3712	23/401/1432	0.2161	0.2118	0.4436
8	rs138337651	A	C	0.05819	3712	9/198/1649	0.1067	0.1096	0.2832
8	rs3988301	G	T	0.08971	3712	17/299/1540	0.1611	0.1633	0.5683
8	rs112620722	T	C	0.1166	3712	23/387/1446	0.2085	0.2061	0.735
8	rs142709907	T	C	0.1358	3712	30/444/1382	0.2392	0.2347	0.4881
8	rs4486226	G	A	0.1169	3712	23/388/1445	0.2091	0.2065	0.654
8	rs4504651	G	C	0.2026	3712	76/600/1180	0.3233	0.3231	1
8	rs7823528	T	C	0.09267	3712	15/314/1527	0.1692	0.1682	0.8906
8	rs145657471	C	A	0.4755	3712	437/891/528	0.4801	0.4988	0.1037
8	rs114187591	G	C	0.3551	3712	231/856/769	0.4612	0.458	0.8
8	rs148314176	G	A	0.2694	3712	137/726/993	0.3912	0.3936	0.7685
8	rs7815291	C	T	0.3489	3712	221/853/782	0.4596	0.4543	0.6457
8	rs149494030	A	G	0.05145	3712	4/183/1669	0.0986	0.09761	1
8	rs111486038	G	A	0.1204	3712	23/401/1432	0.2161	0.2118	0.4436
8	rs146843381	C	T	0.08782	3712	16/294/1546	0.1584	0.1602	0.5643
8	rs144503444	C	T	0.2123	3712	97/594/1165	0.32	0.3344	0.07083
8	rs113835658	T	C	0.09294	3712	15/315/1526	0.1697	0.1686	0.8906
8	rs145772119	C	T	0.3276	3712	200/816/840	0.4397	0.4405	0.958
8	rs28769918	C	T	0.3413	3712	213/841/802	0.4531	0.4496	0.757
8	rs59361681	C	T	0.3537	3712	231/851/774	0.4585	0.4572	0.9192
8	rs28881174	A	G	0.3537	3712	231/851/774	0.4585	0.4572	0.9192
8	rs28832083	G	A	0.3537	3712	231/851/774	0.4585	0.4572	0.9192
8	rs28834434	C	A	0.2562	3712	107/737/1012	0.3971	0.3811	0.0773
8	rs56207358	T	C	0.3478	3712	221/849/786	0.4574	0.4537	0.7589
8	rs59097118	A	C	0.3478	3712	221/849/786	0.4574	0.4537	0.7589
8	8:19775253	A	G	0.0687	3712	15/225/1616	0.1212	0.128	0.02894
8	rs55737222	C	T	0.06358	3712	6/224/1626	0.1207	0.1191	0.6977
8	rs55905462	C	T	0.3481	3712	221/850/785	0.458	0.4538	0.7204
8	rs59904561	A	C	0.3481	3712	221/850/785	0.458	0.4538	0.7204
8	rs11997052	A	G	0.1166	3712	23/387/1446	0.2085	0.2061	0.735
8	rs28786747	G	A	0.3467	3712	218/851/787	0.4585	0.453	0.6446
8	rs11990875	T	C	0.1166	3712	23/387/1446	0.2085	0.2061	0.735
8	rs3988302	C	T	0.3117	3712	184/789/883	0.4251	0.4291	0.7049
8	rs3988303	A	G	0.3467	3712	218/851/787	0.4585	0.453	0.6446
8	rs57329657	C	A	0.1204	3712	23/401/1432	0.2161	0.2118	0.4436
8	rs3988304	G	A	0.4674	3712	417/901/538	0.4855	0.4979	0.2838
8	rs3988305	C	A	0.347	3712	219/850/787	0.458	0.4532	0.682
8	rs7834995	C	A	0.2982	3712	177/753/926	0.4057	0.4186	0.1835
8	rs60821891	G	A	0.08755	3712	16/293/1547	0.1579	0.1598	0.562
8	rs4466415	C	A	0.08297	3712	15/278/1563	0.1498	0.1522	0.4478
8	rs61030040	G	T	0.06385	3712	6/225/1625	0.1212	0.1195	0.6978
8	rs60003909	C	T	0.2643	3712	142/697/1017	0.3755	0.3889	0.1518
8	rs55853953	C	G	0.06385	3712	6/225/1625	0.1212	0.1195	0.6978
8	rs11996556	C	T	0.08432	3712	16/281/1559	0.1514	0.1544	0.3681
8	rs77982815	C	G	0.3467	3712	218/851/787	0.4585	0.453	0.6446
8	rs79045265	C	T	0.3467	3712	218/851/787	0.4585	0.453	0.6446
8	rs77623043	T	C	0.3467	3712	218/851/787	0.4585	0.453	0.6446
8	rs79234435	A	C	0.3467	3712	218/851/787	0.4585	0.453	0.6446
8	rs28568947	C	T	0.3467	3712	218/851/787	0.4585	0.453	0.6446
8	rs10092137	C	T	0.3467	3712	218/851/787	0.4585	0.453	0.6446
8	rs10102876	G	C	0.3467	3712	218/851/787	0.4585	0.453	0.6446
8	rs76264872	G	A	0.2969	3712	168/766/922	0.4127	0.4175	0.6171
8	rs10092531	G	T	0.3464	3712	218/850/788	0.458	0.4528	0.6448
8	rs2119692	G	C	0.09725	3712	18/325/1513	0.1751	0.1756	0.8947
8	rs59314299	G	T	0.121	3712	23/403/1430	0.2171	0.2127	0.4441
8	rs7838829	C	T	0.3467	3712	218/851/787	0.4585	0.453	0.6446
8	rs74847162	A	T	0.1374	3712	30/450/1376	0.2425	0.237	0.3778
8	rs77941454	C	T	0.1377	3712	30/451/1375	0.243	0.2374	0.3782
8	rs61624040	C	G	0.06358	3712	6/224/1626	0.1207	0.1191	0.6977
8	rs10100640	G	A	0.3459	3712	216/852/788	0.4591	0.4525	0.5725
8	rs28371439	G	A	0.3464	3712	217/852/787	0.4591	0.4528	0.5731
8	rs28522139	A	G	0.3459	3712	216/852/788	0.4591	0.4525	0.5725
8	rs10503667	C	T	0.2896	3712	161/753/942	0.4057	0.4115	0.5354
8	rs11992664	A	C	0.4779	3712	431/912/513	0.4914	0.499	0.515
8	rs7835874	G	C	0.3607	3712	233/873/750	0.4704	0.4612	0.4206
8	rs10111437	C	T	0.3416	3712	217/834/805	0.4494	0.4498	0.9589
8	rs35332795	C	T	0.1075	3712	18/363/1475	0.1956	0.1919	0.4684
8	rs3900537	C	T	0.479	3712	438/902/516	0.486	0.4991	0.2644
8	rs77226702	A	G	0.3098	3712	170/810/876	0.4364	0.4277	0.4155
8	rs3854905	G	A	0.479	3712	438/902/516	0.486	0.4991	0.2644
8	rs56392828	T	C	0.1212	3712	23/404/1429	0.2177	0.2131	0.3852
8	rs79496778	C	T	0.066	3712	10/225/1621	0.1212	0.1233	0.4494
8	rs73667459	T	C	0.4265	3712	348/887/621	0.4779	0.4892	0.3193
8	rs73599669	G	A	0.08513	3712	16/284/1556	0.153	0.1558	0.4544
8	rs73599672	T	C	0.08513	3712	16/284/1556	0.153	0.1558	0.4544
8	rs6998260	C	T	0.3578	3712	232/864/760	0.4655	0.4595	0.6134
8	rs10102021	T	C	0.4615	3712	410/893/553	0.4811	0.497	0.1756
8	rs7816032	C	T	0.239	3712	95/697/1064	0.3755	0.3637	0.18
8	rs10102032	A	G	0.3402	3712	216/831/809	0.4477	0.449	0.9177
8	rs10092228	G	T	0.3753	3712	257/879/720	0.4736	0.4689	0.6922
8	rs10102045	C	G	0.3753	3712	257/879/720	0.4736	0.4689	0.6922
8	rs6984990	T	C	0.361	3712	241/858/757	0.4623	0.4614	0.9599
8	rs7009128	C	T	0.378	3712	262/879/715	0.4736	0.4702	0.805
8	8:19787897	C	T	0.4992	3712	480/893/483	0.4811	0.5	0.1043
8	rs146709518	A	G	0.1805	3712	55/560/1241	0.3017	0.2958	0.4327
8	rs10099404	T	G	0.4965	3712	472/899/485	0.4844	0.5	0.1784
8	rs111629614	G	C	0.1207	3712	23/402/1431	0.2166	0.2122	0.4437
8	rs4592053	A	G	0.07705	3712	14/258/1584	0.139	0.1422	0.3256
8	rs146093644	T	C	0.07085	3712	10/243/1603	0.1309	0.1317	0.7257
8	rs10097214	G	A	0.1075	3712	18/363/1475	0.1956	0.1919	0.4684
8	rs2091591	G	A	0.3319	3712	206/820/830	0.4418	0.4435	0.8753
8	rs4633070	G	T	0.3755	3712	260/874/722	0.4709	0.469	0.882
8	rs61397598	A	C	0.08297	3712	16/276/1564	0.1487	0.1522	0.3574
8	rs58662513	T	C	0.0827	3712	16/275/1565	0.1482	0.1517	0.2857
8	rs141346683	G	A	0.2753	3712	149/724/983	0.3901	0.399	0.3519
8	rs79232571	C	G	0.09968	3712	15/340/1501	0.1832	0.1795	0.4383
8	rs9694606	T	C	0.4407	3712	373/890/593	0.4795	0.493	0.2394
8	rs60401465	G	C	0.4838	3712	452/892/512	0.4806	0.4995	0.104
8	rs577437171	T	A	0.08648	3712	16/289/1551	0.1557	0.158	0.5551
8	rs73667461	T	C	0.2839	3712	159/736/961	0.3966	0.4066	0.2787
8	rs73667462	G	T	0.2748	3712	149/722/985	0.389	0.3986	0.2951
8	rs73667463	G	A	0.3586	3712	235/861/760	0.4639	0.46	0.762
8	rs60901125	T	C	0.2923	3712	162/761/933	0.41	0.4137	0.6947
8	rs35620080	G	A	0.1026	3712	16/349/1491	0.188	0.1842	0.4491
8	rs17091738	T	C	0.2651	3712	144/696/1016	0.375	0.3896	0.1078
8	rs1470187	T	G	0.129	3712	33/413/1410	0.2225	0.2248	0.6792
8	rs1470186	C	T	0.2557	3712	133/683/1040	0.368	0.3806	0.1606
8	rs73667465	A	G	0.3209	3712	187/817/852	0.4402	0.4358	0.7093
8	rs17091742	T	C	0.2476	3712	127/665/1064	0.3583	0.3726	0.1051
8	rs1800590	G	T	0.4693	3712	427/888/541	0.4784	0.4981	0.09338
8	rs34309063	A	G	0.1053	3712	18/355/1483	0.1913	0.1885	0.622
8	rs17410577	C	G	0.09941	3712	15/339/1502	0.1827	0.1791	0.4384
8	rs1534649	G	T	0.07462	3712	20/237/1599	0.1277	0.1381	0.003456
8	rs13266204	G	A	0.05496	3712	6/192/1658	0.1034	0.1039	0.8218
8	rs6997330	C	G	0.2807	3712	153/736/967	0.3966	0.4038	0.4548
8	rs1031045	A	G	0.4405	3712	373/889/594	0.479	0.4929	0.2212
8	rs60633545	G	A	0.4399	3712	369/895/592	0.4822	0.4928	0.3707
8	rs59254395	T	C	0.2495	3712	113/700/1043	0.3772	0.3745	0.8042
8	rs56043715	G	A	0.2934	3712	164/761/931	0.41	0.4146	0.6542
8	rs10104051	C	T	0.09079	3712	18/301/1537	0.1622	0.1651	0.4015
8	rs28615996	C	T	0.3332	3712	202/833/821	0.4488	0.4444	0.7146
8	rs28645722	A	G	0.2799	3712	150/739/967	0.3982	0.4031	0.6043
8	rs28575919	G	C	0.2759	3712	145/734/977	0.3955	0.3995	0.6842
8	rs114437971	G	T	0.0563	3712	6/197/1653	0.1061	0.1063	0.8288
8	rs6999612	C	T	0.2799	3712	151/737/968	0.3971	0.4031	0.5265
8	rs59811201	C	T	0.1867	3712	71/551/1234	0.2969	0.3037	0.3213
8	rs7000460	C	A	0.281	3712	154/735/967	0.396	0.4041	0.3891
8	rs56321069	T	A	0.2909	3712	147/786/923	0.4235	0.4126	0.285
8	rs73601656	A	G	0.08244	3712	16/274/1566	0.1476	0.1513	0.2828
8	rs28445964	G	A	0.2578	3712	127/703/1026	0.3788	0.3827	0.6711
8	rs28689946	C	A	0.2794	3712	150/737/969	0.3971	0.4026	0.5643
8	rs28582042	A	G	0.2794	3712	150/737/969	0.3971	0.4026	0.5643
8	rs73667468	T	G	0.2794	3712	150/737/969	0.3971	0.4026	0.5643
8	rs73667469	G	T	0.2966	3712	169/763/924	0.4111	0.4173	0.5405
8	rs1801177	A	G	0.06034	3712	10/204/1642	0.1099	0.1134	0.2132
8	rs59054859	G	A	0.08863	3712	16/297/1543	0.16	0.1616	0.6658
8	rs7016529	C	T	0.2931	3712	169/750/937	0.4041	0.4144	0.2873
8	rs8176337	C	G	0.292	3712	148/788/920	0.4246	0.4135	0.2618
8	rs73667470	C	A	0.4496	3712	390/889/577	0.479	0.4949	0.1737
8	rs73667471	C	A	0.05145	3712	5/181/1670	0.09752	0.09761	0.8146
8	rs74304285	A	G	0.07193	3712	8/251/1597	0.1352	0.1335	0.7278
8	rs57357723	T	C	0.1482	3712	42/466/1348	0.2511	0.2524	0.7831
8	rs79760154	C	A	0.07004	3712	11/238/1607	0.1282	0.1303	0.4746
8	rs80341714	T	C	0.05065	3712	4/180/1672	0.09698	0.09616	1
8	rs1121923	A	G	0.128	3712	30/415/1411	0.2236	0.2232	1
8	rs73667472	C	T	0.1967	3712	73/584/1199	0.3147	0.316	0.8831
8	rs58670071	A	C	0.05119	3712	5/180/1671	0.09698	0.09713	0.8127
8	rs75026342	T	C	0.111	3712	20/372/1464	0.2004	0.1973	0.5578
8	rs343	A	C	0.05577	3712	8/191/1657	0.1029	0.1053	0.3717
8	rs247	C	A	0.05119	3712	7/176/1673	0.09483	0.09713	0.331
8	rs248	A	G	0.06088	3712	6/214/1636	0.1153	0.1144	1
8	rs249	C	T	0.1568	3712	46/490/1320	0.264	0.2644	0.9301
8	rs251	C	T	0.1614	3712	52/495/1309	0.2667	0.2707	0.5479
8	rs253	C	T	0.2196	3712	87/641/1128	0.3454	0.3427	0.7865
8	rs254	G	C	0.2134	3712	83/626/1147	0.3373	0.3357	0.89
8	rs255	C	T	0.2131	3712	82/627/1147	0.3378	0.3354	0.7823
8	rs80143795	G	A	0.1134	3712	22/377/1457	0.2031	0.2011	0.7301
8	rs256	T	C	0.059	3712	8/203/1645	0.1094	0.111	0.5264
8	rs259	T	A	0.07408	3712	12/251/1593	0.1352	0.1372	0.4986
8	rs260	G	C	0.09133	3712	20/299/1537	0.1611	0.166	0.2071
8	rs261	G	A	0.2042	3712	74/610/1172	0.3287	0.325	0.6685
8	rs263	T	C	0.3737	3712	272/843/741	0.4542	0.4681	0.1977
8	rs264	A	G	0.114	3712	24/375/1457	0.202	0.2019	1
8	rs266	G	A	0.1527	3712	44/479/1333	0.2581	0.2588	0.9285
8	rs59184895	C	T	0.06681	3712	12/224/1620	0.1207	0.1247	0.1878
8	rs269	G	T	0.4989	3712	477/898/481	0.4838	0.5	0.1639
8	rs270	A	C	0.07139	3712	7/251/1598	0.1352	0.1326	0.4847
8	rs271	A	G	0.05819	3712	9/198/1649	0.1067	0.1096	0.2832
8	8:19813928	G	C	0.06789	3712	8/236/1612	0.1272	0.1266	1
8	rs276	C	T	0.1843	3712	59/566/1231	0.305	0.3006	0.5889
8	rs277	C	T	0.06762	3712	5/241/1610	0.1298	0.1261	0.2672
8	rs278	A	G	0.05577	3712	3/201/1652	0.1083	0.1053	0.2751
8	rs279	G	C	0.1239	3712	23/414/1419	0.2231	0.2171	0.2845
8	rs280	A	G	0.08136	3712	11/280/1565	0.1509	0.1495	0.8761
8	rs17091775	A	G	0.08217	3712	10/285/1561	0.1536	0.1508	0.5381
8	rs281	T	A	0.4162	3712	312/921/623	0.4962	0.486	0.3899
8	rs282	G	C	0.05172	3712	4/184/1668	0.09914	0.0981	0.815
8	rs283	C	T	0.4787	3712	427/923/506	0.4973	0.4991	0.889
8	rs284	C	T	0.1417	3712	29/468/1359	0.2522	0.2432	0.1268
8	rs287	G	A	0.3227	3712	192/814/850	0.4386	0.4372	0.9155
8	rs289	C	T	0.3219	3712	190/815/851	0.4391	0.4366	0.8317
8	rs140991223	T	C	0.107	3712	22/353/1481	0.1902	0.191	0.8083
8	8:19815769	A	G	0.1301	3712	26/431/1399	0.2322	0.2264	0.3052
8	8:19815852	C	T	0.3214	3712	189/815/852	0.4391	0.4362	0.7904
8	8:19816125	C	T	0.1315	3712	27/434/1395	0.2338	0.2284	0.3597
8	rs295	C	A	0.4318	3712	337/929/590	0.5005	0.4907	0.4213
8	rs297	C	T	0.3214	3712	189/815/852	0.4391	0.4362	0.7904
8	rs301	C	T	0.3098	3712	177/796/883	0.4289	0.4277	0.9567
8	rs303	C	G	0.09537	3712	13/328/1515	0.1767	0.1725	0.3472
8	rs304	G	T	0.3214	3712	189/815/852	0.4391	0.4362	0.7904
8	rs305	G	A	0.3214	3712	189/815/852	0.4391	0.4362	0.7904
8	rs306	A	G	0.1105	3712	22/366/1468	0.1972	0.1965	1
8	rs307	G	A	0.1285	3712	25/427/1404	0.2301	0.224	0.2991
8	rs312	C	G	0.2381	3712	102/680/1074	0.3664	0.3629	0.7015
8	rs313	G	A	0.1296	3712	25/431/1400	0.2322	0.2256	0.2566
8	rs314	G	A	0.2487	3712	123/677/1056	0.3648	0.3736	0.3201
8	rs316	A	C	0.2174	3712	82/643/1131	0.3464	0.3403	0.4538
8	rs117026536	T	G	0.08405	3712	14/284/1558	0.153	0.154	0.7626
8	rs318	G	C	0.1169	3712	10/414/1432	0.2231	0.2065	0.0002708
8	rs319	C	A	0.06439	3712	4/231/1621	0.1245	0.1205	0.18
8	rs320	G	T	0.3195	3712	186/814/856	0.4386	0.4348	0.7488
8	rs322	C	A	0.4502	3712	367/937/552	0.5048	0.495	0.4253
8	rs325	C	T	0.08432	3712	14/285/1557	0.1536	0.1544	0.7638
8	rs326	A	G	0.3925	3712	301/855/700	0.4607	0.4769	0.1443
8	rs327	G	T	0.4507	3712	368/937/551	0.5048	0.4951	0.4254
8	rs328	G	C	0.08405	3712	14/284/1558	0.153	0.154	0.7626
8	rs329	G	A	0.07516	3712	5/269/1582	0.1449	0.139	0.09155
8	rs330	A	G	0.0951	3712	13/327/1516	0.1762	0.1721	0.3474
8	rs331	A	G	0.4394	3712	352/927/577	0.4995	0.4927	0.5719
8	rs12679834	C	T	0.09968	3712	19/332/1505	0.1789	0.1795	0.8968
8	rs76423146	T	C	0.149	3712	46/461/1349	0.2484	0.2536	0.3609
8	rs28681081	A	G	0.1266	3712	24/422/1410	0.2274	0.2212	0.2494
8	rs150647190	A	G	0.1177	3712	25/387/1444	0.2085	0.2077	1
8	rs117199990	T	C	0.08244	3712	14/278/1564	0.1498	0.1513	0.6447
8	rs145391587	C	A	0.08244	3712	14/278/1564	0.1498	0.1513	0.6447
8	rs17116619	G	A	0.1344	3712	35/429/1392	0.2311	0.2327	0.7647
8	rs28439839	A	G	0.1315	3712	27/434/1395	0.2338	0.2284	0.3597
8	rs28424158	T	C	0.1355	3712	29/445/1382	0.2398	0.2343	0.372
8	rs75278536	G	T	0.08378	3712	14/283/1559	0.1525	0.1535	0.7616
8	rs28716400	T	G	0.1293	3712	26/428/1402	0.2306	0.2252	0.3531
8	rs115078054	A	G	0.059	3712	8/203/1645	0.1094	0.111	0.5264
8	rs77069344	G	T	0.08378	3712	14/283/1559	0.1525	0.1535	0.7616
8	rs10099160	G	T	0.06923	3712	5/247/1604	0.1331	0.1289	0.2058
8	rs75946927	G	T	0.1051	3712	20/350/1486	0.1886	0.1881	1
8	rs10283151	C	T	0.1315	3712	27/434/1395	0.2338	0.2284	0.3597
8	rs11570891	T	C	0.08378	3712	14/283/1559	0.1525	0.1535	0.7616
8	8:19822830	A	G	0.1137	3712	18/386/1452	0.208	0.2015	0.2042
8	rs3289	C	T	0.0827	3712	15/277/1564	0.1492	0.1517	0.445
8	rs11570892	G	A	0.2557	3712	110/729/1017	0.3928	0.3806	0.1798
8	rs3208305	A	T	0.4192	3712	343/870/643	0.4688	0.4869	0.1054
8	rs1803924	T	C	0.06439	3712	9/221/1626	0.1191	0.1205	0.5629
8	rs1059507	T	C	0.1126	3712	18/382/1456	0.2058	0.1999	0.2444
8	rs3735964	A	C	0.06573	3712	9/226/1621	0.1218	0.1228	0.7036
8	rs3200218	G	A	0.06789	3712	5/242/1609	0.1304	0.1266	0.2679
8	rs58998793	C	T	0.06008	3712	8/207/1641	0.1115	0.1129	0.537
8	rs13702	T	C	0.4348	3712	369/876/611	0.472	0.4915	0.08912
8	8:19824563	C	T	0.1827	3712	58/562/1236	0.3028	0.2986	0.5866
8	rs17091815	T	A	0.104	3712	16/354/1486	0.1907	0.1863	0.3824
8	rs15285	C	T	0.437	3712	374/874/608	0.4709	0.4921	0.06581
8	rs3866471	A	C	0.2753	3712	136/750/970	0.4041	0.399	0.6416

## Sheet: MMAB
CHR	SNP	A1	A2	MAF	NCHROBS	GENO	O(HET)	E(HET)	P
12	rs73414071	T	G	0.09698	3712	25/310/1521	0.167	0.1752	0.06173
12	12:109991685	T	C	0.2322	3712	89/684/1083	0.3685	0.3566	0.1714
12	12:109991998	G	A	0.2578	3712	105/747/1004	0.4025	0.3827	0.02886
12	rs2241201	C	G	0.4569	3712	372/952/532	0.5129	0.4963	0.1606
12	rs35145546	G	C	0.2554	3712	103/742/1011	0.3998	0.3803	0.02811
12	rs73414074	A	G	0.09698	3712	25/310/1521	0.167	0.1752	0.06173
12	rs61940463	G	A	0.2856	3712	153/754/949	0.4062	0.408	0.8645
12	rs73414076	T	C	0.2848	3712	153/751/952	0.4046	0.4073	0.7758
12	rs111869218	T	C	0.05119	3712	2/186/1668	0.1002	0.09713	0.2313
12	rs34921355	T	C	0.2602	3712	105/756/995	0.4073	0.385	0.01339
12	rs1061440	A	G	0.2858	3712	154/753/949	0.4057	0.4083	0.7764
12	rs11067231	C	A	0.2231	3712	90/648/1118	0.3491	0.3466	0.789
12	rs877709	T	G	0.2322	3712	89/684/1083	0.3685	0.3566	0.1714
12	rs877710	C	G	0.2225	3712	89/648/1119	0.3491	0.346	0.7375
12	rs11831226	C	A	0.2376	3712	111/660/1085	0.3556	0.3623	0.4419
12	rs11067232	T	G	0.06439	3712	2/235/1619	0.1266	0.1205	0.03078
12	rs11067233	G	C	0.2322	3712	89/684/1083	0.3685	0.3566	0.1714
12	rs56760240	G	C	0.09698	3712	25/310/1521	0.167	0.1752	0.06173
12	rs72650180	T	A	0.0819	3712	8/288/1560	0.1552	0.1504	0.2153
12	rs8228	G	A	0.2864	3712	154/755/947	0.4068	0.4087	0.8647
12	rs9593	A	T	0.2266	3712	97/647/1112	0.3486	0.3505	0.8425
12	rs888192	A	G	0.2266	3712	97/647/1112	0.3486	0.3505	0.8425
12	rs7312142	C	T	0.2376	3712	111/660/1085	0.3556	0.3623	0.4419
12	rs7302373	T	C	0.2376	3712	111/660/1085	0.3556	0.3623	0.4419
12	rs7312275	C	T	0.2961	3712	171/757/928	0.4079	0.4168	0.3728
12	rs7302591	A	C	0.2376	3712	111/660/1085	0.3556	0.3623	0.4419
12	rs2058806	C	A	0.2255	3712	93/651/1112	0.3508	0.3493	0.8944
12	rs180700293	T	C	0.07031	3712	5/251/1600	0.1352	0.1307	0.1573
12	rs79832879	A	G	0.06385	3712	9/219/1628	0.118	0.1195	0.5579
12	rs112082462	T	C	0.1778	3712	68/524/1264	0.2823	0.2924	0.1525
12	rs35072126	A	G	0.2629	3712	115/746/995	0.4019	0.3876	0.1195
12	rs2287183	T	C	0.2223	3712	94/637/1125	0.3432	0.3457	0.7375
12	rs74581509	G	A	0.05092	3712	2/185/1669	0.09968	0.09665	0.2312
12	rs2287182	T	C	0.2584	3712	103/753/1000	0.4057	0.3832	0.01291
12	rs7964021	G	C	0.2613	3712	128/714/1014	0.3847	0.3861	0.9043
12	rs11067250	T	C	0.08809	3712	11/305/1540	0.1643	0.1607	0.3869
12	rs12580090	T	C	0.2584	3712	104/751/1001	0.4046	0.3832	0.01804
12	rs11067253	A	G	0.2325	3712	89/685/1082	0.3691	0.3569	0.1525
12	rs7953014	A	G	0.2223	3712	89/647/1120	0.3486	0.3457	0.7882
12	rs61940465	T	C	0.2864	3712	154/755/947	0.4068	0.4087	0.8647
12	rs57039720	C	T	0.05092	3712	2/185/1669	0.09968	0.09665	0.2312
12	rs61940466	A	G	0.2864	3712	154/755/947	0.4068	0.4087	0.8647
12	rs2058805	T	C	0.212	3712	85/617/1154	0.3324	0.3341	0.8349
12	rs78599682	C	T	0.06519	3712	2/238/1616	0.1282	0.1219	0.02066
12	rs11610545	A	G	0.2586	3712	104/752/1000	0.4052	0.3835	0.01544
12	rs2287181	A	G	0.2586	3712	104/752/1000	0.4052	0.3835	0.01544
12	rs12309115	T	C	0.08809	3712	11/305/1540	0.1643	0.1607	0.3869
12	rs2287180	A	G	0.2662	3712	111/766/979	0.4127	0.3906	0.01734
12	rs7971853	T	G	0.05092	3712	2/185/1669	0.09968	0.09665	0.2312
12	rs11067271	C	T	0.1603	3712	35/525/1296	0.2829	0.2692	0.03079
12	rs7134594	C	T	0.2231	3712	90/648/1118	0.3491	0.3466	0.789
12	rs61940468	T	C	0.2689	3712	115/768/973	0.4138	0.3931	0.02486
12	rs12578365	A	G	0.2662	3712	111/766/979	0.4127	0.3906	0.01734
12	rs736344	A	G	0.2228	3712	89/649/1118	0.3497	0.3463	0.7375
12	rs736343	A	G	0.1606	3712	35/526/1295	0.2834	0.2696	0.03088
12	12:110001387	T	C	0.2371	3712	110/660/1086	0.3556	0.3617	0.4802
12	rs34899324	A	G	0.2662	3712	111/766/979	0.4127	0.3906	0.01734
12	12:110002133	T	C	0.2689	3712	115/768/973	0.4138	0.3931	0.02486
12	rs61940511	A	G	0.222	3712	100/624/1132	0.3362	0.3454	0.2533
12	rs10850379	T	C	0.4372	3712	353/917/586	0.4941	0.4921	0.8875
12	rs10850380	A	G	0.2126	3712	85/619/1152	0.3335	0.3347	0.8897
12	rs113061760	G	T	0.1339	3712	30/437/1389	0.2355	0.2319	0.6163
12	rs7301541	A	G	0.3739	3712	242/904/710	0.4871	0.4682	0.0918
12	rs79445690	T	C	0.2158	3712	67/667/1122	0.3594	0.3384	0.00746
12	rs754179	T	C	0.3731	3712	242/901/713	0.4855	0.4678	0.1123
12	rs754180	T	G	0.1608	3712	36/525/1295	0.2829	0.2699	0.03914
12	rs114962608	G	C	0.07435	3712	7/262/1587	0.1412	0.1377	0.396
12	rs115854544	G	A	0.05119	3712	7/176/1673	0.09483	0.09713	0.331
12	rs147169792	T	C	0.05119	3712	7/176/1673	0.09483	0.09713	0.331
12	rs9919738	A	G	0.4036	3712	282/934/640	0.5032	0.4814	0.05383
12	rs113942245	G	A	0.05119	3712	7/176/1673	0.09483	0.09713	0.331
12	rs113284916	A	G	0.2158	3712	67/667/1122	0.3594	0.3384	0.00746
12	rs11836136	G	A	0.4135	3712	298/939/619	0.5059	0.485	0.06898
12	rs62000414	G	A	0.2158	3712	67/667/1122	0.3594	0.3384	0.00746
12	rs11614986	G	A	0.2559	3712	101/748/1007	0.403	0.3809	0.01245
12	rs59227481	G	A	0.4779	3712	403/968/485	0.5216	0.499	0.0565
12	rs80330230	T	C	0.08378	3712	9/293/1554	0.1579	0.1535	0.2883
12	rs4499061	T	G	0.2559	3712	101/748/1007	0.403	0.3809	0.01245
12	rs66580225	G	A	0.05092	3712	2/185/1669	0.09968	0.09665	0.2312
12	rs12322541	G	A	0.403	3712	282/932/642	0.5022	0.4812	0.06674
12	rs2111216	A	G	0.1713	3712	55/526/1275	0.2834	0.284	0.9348
12	rs12314392	A	G	0.3688	3712	252/865/739	0.4661	0.4656	1
12	rs10774774	T	G	0.3653	3712	231/894/731	0.4817	0.4637	0.09879
12	rs10774775	T	C	0.3653	3712	231/894/731	0.4817	0.4637	0.09879

## Sheet: MVK
CHR	SNP	A1	A2	MAF	NCHROBS	GENO	O(HET)	E(HET)	P
12	rs10774774	T	G	0.3653	3712	231/894/731	0.4817	0.4637	0.09879
12	rs10774775	T	C	0.3653	3712	231/894/731	0.4817	0.4637	0.09879
12	rs74630711	A	G	0.06142	3712	8/212/1636	0.1142	0.1153	0.6848
12	12:110012467	T	G	0.3629	3712	228/891/737	0.4801	0.4624	0.1082
12	rs66616264	G	C	0.3629	3712	228/891/737	0.4801	0.4624	0.1082
12	rs61940512	G	A	0.2249	3712	101/633/1122	0.3411	0.3487	0.3513
12	rs79362696	G	A	0.07166	3712	11/244/1601	0.1315	0.133	0.5989
12	rs6606734	T	G	0.3303	3712	197/832/827	0.4483	0.4424	0.5998
12	rs7957619	A	G	0.08809	3712	11/305/1540	0.1643	0.1607	0.3869
12	rs3752662	T	C	0.4017	3712	280/931/645	0.5016	0.4807	0.06645
12	rs78185249	A	G	0.05846	3712	4/209/1643	0.1126	0.1101	0.4036
12	rs73404412	T	C	0.2435	3712	103/698/1055	0.3761	0.3685	0.4127
12	rs10850392	T	C	0.1608	3712	36/525/1295	0.2829	0.2699	0.03914
12	rs9783487	A	G	0.3462	3712	205/875/776	0.4714	0.4527	0.08121
12	rs7954144	A	G	0.2142	3712	87/621/1148	0.3346	0.3366	0.7829
12	rs75190335	C	T	0.06142	3712	8/212/1636	0.1142	0.1153	0.6848
12	rs7300998	A	G	0.3637	3712	229/892/735	0.4806	0.4628	0.1085
12	rs4766613	A	G	0.2629	3712	107/762/987	0.4106	0.3876	0.01181
12	rs3742015	T	C	0.3734	3712	258/870/728	0.4688	0.4679	0.9605
12	rs61940514	T	C	0.2732	3712	117/780/959	0.4203	0.3971	0.012
12	rs34368092	A	G	0.05119	3712	2/186/1668	0.1002	0.09713	0.2313
12	rs2287218	T	C	0.2732	3712	117/780/959	0.4203	0.3971	0.012
12	rs66730760	T	C	0.09159	3712	13/314/1529	0.1692	0.1664	0.5766
12	rs61485324	G	A	0.2123	3712	90/608/1158	0.3276	0.3344	0.3675
12	rs182486964	T	C	0.05199	3712	2/189/1665	0.1018	0.09858	0.2334
12	rs3782899	A	G	0.2734	3712	117/781/958	0.4208	0.3973	0.01194
12	rs10850413	A	G	0.3745	3712	240/910/706	0.4903	0.4685	0.04755
12	rs11067341	G	A	0.06546	3712	3/237/1616	0.1277	0.1224	0.05836
12	rs7311653	A	G	0.2179	3712	95/619/1142	0.3335	0.3409	0.3411
12	rs11615637	A	G	0.2664	3712	112/765/979	0.4122	0.3909	0.02049
12	rs2270375	G	A	0.386	3712	265/903/688	0.4865	0.474	0.2813
12	rs72648010	T	G	0.05092	3712	2/185/1669	0.09968	0.09665	0.2312
12	rs140225171	C	T	0.05119	3712	7/176/1673	0.09483	0.09713	0.331
12	rs3782898	C	G	0.2734	3712	118/779/959	0.4197	0.3973	0.01654
12	rs3782897	C	T	0.4337	3712	328/954/574	0.514	0.4912	0.04733
12	rs3782896	A	G	0.05119	3712	7/176/1673	0.09483	0.09713	0.331
12	rs3782894	G	T	0.3297	3712	203/818/835	0.4407	0.442	0.9164
12	rs11611484	T	C	0.2662	3712	112/764/980	0.4116	0.3906	0.02381
12	rs111417607	T	C	0.05119	3712	7/176/1673	0.09483	0.09713	0.331
12	rs11067376	A	G	0.465	3712	405/916/535	0.4935	0.4975	0.744
12	rs59573160	G	A	0.05065	3712	2/184/1670	0.09914	0.09616	0.2313
12	rs35191208	T	C	0.2266	3712	71/699/1086	0.3766	0.3505	0.00116
12	rs104895353	T	C	0.05119	3712	7/176/1673	0.09483	0.09713	0.331
12	rs17183465	A	T	0.2266	3712	71/699/1086	0.3766	0.3505	0.00116
12	rs10850432	T	C	0.2155	3712	96/608/1152	0.3276	0.3381	0.1918
12	rs75154385	T	C	0.05199	3712	2/189/1665	0.1018	0.09858	0.2334
12	rs72648037	T	C	0.05065	3712	2/184/1670	0.09914	0.09616	0.2313
12	rs3742014	T	C	0.2266	3712	71/699/1086	0.3766	0.3505	0.00116
12	rs10850435	G	C	0.4391	3712	368/894/594	0.4817	0.4926	0.346
12	rs11067394	C	T	0.1568	3712	36/510/1310	0.2748	0.2644	0.0957
12	rs10850436	A	C	0.1985	3712	62/613/1181	0.3303	0.3183	0.1089
12	rs66513915	T	A	0.2395	3712	89/711/1056	0.3831	0.3643	0.03008
12	rs61940517	T	C	0.2368	3712	85/709/1062	0.382	0.3615	0.01465
12	rs4766479	T	C	0.2268	3712	71/700/1085	0.3772	0.3508	0.001154
12	rs4766480	G	C	0.2268	3712	71/700/1085	0.3772	0.3508	0.001154

## Sheet: PCSK9
CHR	SNP	A1	A2	MAF	NCHROBS	GENO	O(HET)	E(HET)	P
1	rs28362201	T	G	0.08163	3712	17/269/1570	0.1449	0.1499	0.1612
1	rs2495482	A	G	0.1905	3712	69/569/1218	0.3066	0.3084	0.8213
1	rs79710883	T	C	0.06573	3712	10/224/1622	0.1207	0.1228	0.4467
1	rs28362208	A	G	0.2244	3712	83/667/1106	0.3594	0.3481	0.1821
1	rs28362210	T	C	0.08459	3712	21/272/1563	0.1466	0.1549	0.02444
1	rs11206513	T	C	0.2134	3712	71/650/1135	0.3502	0.3357	0.07188
1	rs6681159	T	C	0.3669	3712	250/862/744	0.4644	0.4646	1
1	rs6656066	A	G	0.1805	3712	63/544/1249	0.2931	0.2958	0.6948
1	rs2495481	T	A	0.1775	3712	62/535/1259	0.2883	0.292	0.5779
1	rs6658758	A	G	0.149	3712	35/483/1338	0.2602	0.2536	0.3133
1	rs75172363	T	C	0.07489	3712	12/254/1590	0.1369	0.1386	0.6132
1	rs10888896	G	C	0.3416	3712	223/822/811	0.4429	0.4498	0.5026
1	rs2495480	C	T	0.1802	3712	63/543/1250	0.2926	0.2955	0.6943
1	rs4927193	C	T	0.2204	3712	95/628/1133	0.3384	0.3436	0.4998
1	rs2479411	T	C	0.1797	3712	62/543/1251	0.2926	0.2948	0.7527
1	rs4275490	C	T	0.1797	3712	62/543/1251	0.2926	0.2948	0.7527
1	rs2495479	C	T	0.1773	3712	62/534/1260	0.2877	0.2917	0.5772
1	rs7530425	T	C	0.2136	3712	71/651/1134	0.3508	0.336	0.06213
1	rs644000	G	A	0.236	3712	110/656/1090	0.3534	0.3606	0.4026
1	rs72646505	A	C	0.06627	3712	10/226/1620	0.1218	0.1238	0.4523
1	rs499718	C	T	0.4537	3712	364/956/536	0.5151	0.4957	0.1012
1	rs114587475	A	G	0.06735	3712	10/230/1616	0.1239	0.1256	0.5765
1	rs2495478	A	G	0.3297	3712	198/828/830	0.4461	0.442	0.7133
1	rs10888897	C	T	0.2171	3712	73/660/1123	0.3556	0.34	0.05562
1	rs12066265	C	T	0.1659	3712	43/530/1283	0.2856	0.2768	0.2079
1	rs529787	G	C	0.05442	3712	4/194/1658	0.1045	0.1029	0.6535
1	rs531701	T	A	0.4143	3712	325/888/643	0.4784	0.4853	0.5345
1	rs534473	G	T	0.4143	3712	325/888/643	0.4784	0.4853	0.5345
1	rs2479412	G	C	0.1856	3712	62/565/1229	0.3044	0.3023	0.818
1	rs535471	T	C	0.3855	3712	276/879/701	0.4736	0.4738	1
1	rs557211	T	G	0.3419	3712	204/861/791	0.4639	0.45	0.1972
1	rs7554001	G	T	0.153	3712	38/492/1326	0.2651	0.2592	0.3705
1	rs112306654	T	C	0.07705	3712	13/260/1583	0.1401	0.1422	0.5121
1	rs7517090	A	G	0.2476	3712	115/689/1052	0.3712	0.3726	0.9008
1	rs7543163	T	C	0.2457	3712	90/732/1034	0.3944	0.3707	0.005829
1	rs479832	T	C	0.3341	3712	192/856/808	0.4612	0.4449	0.1302
1	rs28362231	T	C	0.05577	3712	8/191/1657	0.1029	0.1053	0.3717
1	rs78356140	A	G	0.06977	3712	10/239/1607	0.1288	0.1298	0.7192
1	rs12074122	G	A	0.2449	3712	112/685/1059	0.3691	0.3698	0.9499
1	rs114086698	A	G	0.05711	3712	8/196/1652	0.1056	0.1077	0.3849
1	rs28362233	C	T	0.07839	3712	16/259/1581	0.1395	0.1445	0.1462
1	rs12063962	A	G	0.2462	3712	116/682/1058	0.3675	0.3712	0.6617
1	rs11206514	A	C	0.2082	3712	64/645/1147	0.3475	0.3298	0.02022
1	rs11206515	T	C	0.3327	3712	185/865/806	0.4661	0.444	0.03645
1	rs10888898	G	A	0.3847	3712	277/874/705	0.4709	0.4734	0.8445
1	rs599037	G	T	0.09106	3712	18/302/1536	0.1627	0.1655	0.4815
1	rs28362238	C	T	0.07812	3712	11/268/1577	0.1444	0.144	1
1	rs572512	T	C	0.1875	3712	65/566/1225	0.305	0.3047	1
1	rs613855	G	C	0.1738	3712	57/531/1268	0.2861	0.2871	0.8716
1	rs11800231	A	G	0.215	3712	75/648/1133	0.3491	0.3375	0.1488
1	rs11800243	A	G	0.0528	3712	4/188/1664	0.1013	0.1	0.8155
1	rs11806638	A	C	0.3955	3712	291/886/679	0.4774	0.4781	0.9613
1	rs625619	A	G	0.2255	3712	92/653/1111	0.3518	0.3493	0.7906
1	rs7552350	A	C	0.2131	3712	84/623/1149	0.3357	0.3354	1
1	rs2483205	C	T	0.4688	3712	395/950/511	0.5119	0.498	0.2441
1	rs7552471	T	C	0.07705	3712	11/264/1581	0.1422	0.1422	1
1	rs2495477	A	G	0.1969	3712	78/575/1203	0.3098	0.3163	0.3785
1	rs494198	A	C	0.4448	3712	354/943/559	0.5081	0.4939	0.2221
1	rs45613943	C	T	0.3526	3712	211/887/758	0.4779	0.4566	0.0474
1	rs2479413	T	C	0.4965	3712	456/931/469	0.5016	0.5	0.926
1	rs7552841	T	C	0.1899	3712	76/553/1227	0.298	0.3077	0.1745
1	rs58255540	G	A	0.2392	3712	97/694/1065	0.3739	0.364	0.2516
1	rs28362244	A	G	0.07786	3712	12/265/1579	0.1428	0.1436	0.7469
1	rs41294825	T	A	0.2759	3712	138/748/970	0.403	0.3995	0.7277
1	rs499883	G	A	0.4908	3712	450/922/484	0.4968	0.4998	0.8164
1	rs45545732	T	A	0.2726	3712	136/740/980	0.3987	0.3966	0.8607
1	rs521662	C	T	0.4968	3712	456/932/468	0.5022	0.5	0.8892
1	rs28362245	A	C	0.1689	3712	51/525/1280	0.2829	0.2808	0.8043
1	rs45566638	T	C	0.09671	3712	16/327/1513	0.1762	0.1747	0.894
1	rs7533186	A	G	0.1032	3712	19/345/1492	0.1859	0.1851	1
1	rs1165287	A	G	0.1374	3712	31/448/1377	0.2414	0.237	0.4929
1	rs634272	T	C	0.299	3712	149/812/895	0.4375	0.4192	0.06755
1	rs553741	C	G	0.1374	3712	31/448/1377	0.2414	0.237	0.4929
1	rs11804420	G	A	0.2982	3712	156/795/905	0.4283	0.4186	0.3457
1	rs557435	A	G	0.2931	3712	145/798/913	0.43	0.4144	0.1167
1	rs693668	A	G	0.2414	3712	109/678/1069	0.3653	0.3662	0.8992
1	rs7521905	A	G	0.05199	3712	2/189/1665	0.1018	0.09858	0.2334
1	rs12136600	T	C	0.1719	3712	54/530/1272	0.2856	0.2847	0.9352
1	rs471705	G	T	0.1134	3712	24/373/1459	0.201	0.2011	1
1	rs472495	T	G	0.2414	3712	109/678/1069	0.3653	0.3662	0.8992
1	rs45598138	C	A	0.1646	3712	43/525/1288	0.2829	0.275	0.2378
1	1:55522141	G	A	0.1921	3712	66/581/1209	0.313	0.3104	0.7649
1	rs28362256	T	C	0.07705	3712	12/262/1582	0.1412	0.1422	0.743
1	rs7525407	A	G	0.3257	3712	212/785/859	0.423	0.4392	0.1129
1	rs7525503	T	G	0.3284	3712	208/803/845	0.4327	0.4411	0.4298
1	rs509504	A	G	0.08567	3712	16/286/1554	0.1541	0.1567	0.4584
1	rs533375	A	G	0.2718	3712	147/715/994	0.3852	0.3959	0.2415
1	rs534347	C	T	0.2702	3712	144/715/997	0.3852	0.3944	0.3173
1	rs28362263	A	G	0.1091	3712	23/359/1474	0.1934	0.1944	0.8112
1	rs584626	C	T	0.232	3712	100/661/1095	0.3561	0.3563	1
1	rs585131	C	T	0.2223	3712	98/629/1129	0.3389	0.3457	0.3835
1	rs540796	A	G	0.2206	3712	94/631/1131	0.34	0.3439	0.6365
1	rs562556	G	A	0.222	3712	98/628/1130	0.3384	0.3454	0.3824
1	rs563641	T	C	0.2209	3712	95/630/1131	0.3394	0.3442	0.5442
1	rs565436	G	A	0.4302	3712	342/913/601	0.4919	0.4903	0.9246
1	rs45490396	A	G	0.1738	3712	62/521/1273	0.2807	0.2871	0.3322
1	rs568052	A	G	0.3287	3712	201/818/837	0.4407	0.4413	0.9581
1	rs28362269	T	C	0.05819	3712	4/208/1644	0.1121	0.1096	0.5209
1	rs45439391	T	C	0.08513	3712	10/296/1550	0.1595	0.1558	0.3713
1	rs603247	C	T	0.2287	3712	100/649/1107	0.3497	0.3528	0.6933
1	rs28362271	C	A	0.05981	3712	8/206/1642	0.111	0.1125	0.534
1	rs615563	G	A	0.3405	3712	206/852/798	0.4591	0.4491	0.3526
1	rs11206517	G	T	0.222	3712	94/636/1126	0.3427	0.3454	0.7369
1	rs516499	G	A	0.2303	3712	100/655/1101	0.3529	0.3546	0.8443
1	rs630431	A	G	0.3276	3712	198/820/838	0.4418	0.4405	0.9162
1	rs28362278	T	C	0.07893	3712	16/261/1579	0.1406	0.1454	0.151
1	1:55527479	A	G	0.2427	3712	111/679/1066	0.3658	0.3676	0.8497
1	1:55527918	C	T	0.2311	3712	102/654/1100	0.3524	0.3554	0.6956
1	rs498588	T	C	0.1212	3712	30/390/1436	0.2101	0.2131	0.5148
1	rs12067569	A	G	0.2198	3712	94/628/1134	0.3384	0.343	0.5431
1	rs10465832	C	G	0.3836	3712	282/860/714	0.4634	0.4729	0.3775
1	rs505151	G	A	0.3009	3712	173/771/912	0.4154	0.4207	0.5814
1	rs28362287	T	C	0.07678	3712	10/265/1581	0.1428	0.1418	0.8707
1	rs17111555	T	C	0.07651	3712	10/264/1582	0.1422	0.1413	1
1	rs13376071	T	C	0.101	3712	20/335/1501	0.1805	0.1816	0.7978
1	rs662145	T	C	0.375	3712	261/870/725	0.4688	0.4688	1
1	rs17111557	T	C	0.1086	3712	18/367/1471	0.1977	0.1936	0.4022
1	rs28362292	C	T	0.059	3712	5/209/1642	0.1126	0.111	0.678

## Sheet: PON1
CHR	SNP	A1	A2	MAF	NCHROBS	GENO	O(HET)	E(HET)	P
7	rs854550	T	C	0.226	3712	93/653/1110	0.3518	0.3499	0.8424
7	rs3735590	A	G	0.3397	3712	218/825/813	0.4445	0.4486	0.7172
7	rs854551	A	G	0.2759	3712	141/742/973	0.3998	0.3995	1
7	rs3917577	C	T	0.0889	3712	13/304/1539	0.1638	0.162	0.774
7	rs3917576	T	C	0.1509	3712	38/484/1334	0.2608	0.2562	0.5255
7	rs854552	T	C	0.3607	3712	248/843/765	0.4542	0.4612	0.5131
7	rs854553	G	A	0.3844	3712	280/867/709	0.4671	0.4733	0.5895
7	rs854554	A	G	0.392	3712	277/901/678	0.4855	0.4767	0.4363
7	7:94929190	G	A	0.2239	3712	94/643/1119	0.3464	0.3475	0.8938
7	rs3917570	A	G	0.06331	3712	7/221/1628	0.1191	0.1186	1
7	rs3917569	C	T	0.1883	3712	67/565/1224	0.3044	0.3057	0.8792
7	rs3917567	C	T	0.1759	3712	59/535/1262	0.2883	0.2899	0.8101
7	rs2237580	G	T	0.08809	3712	13/301/1542	0.1622	0.1607	0.7738
7	rs854555	C	A	0.2338	3712	104/660/1092	0.3556	0.3583	0.7461
7	rs7792044	C	T	0.1894	3712	72/559/1225	0.3012	0.307	0.4059
7	rs3917564	G	A	0.1735	3712	54/536/1266	0.2888	0.2868	0.8085
7	rs3917558	T	C	0.4448	3712	384/883/589	0.4758	0.4939	0.1208
7	rs3917556	C	T	0.1905	3712	72/563/1221	0.3033	0.3084	0.4979
7	rs2237582	A	G	0.229	3712	106/638/1112	0.3438	0.3531	0.2636
7	rs3917552	G	T	0.08944	3712	17/298/1541	0.1606	0.1629	0.5671
7	rs3917551	A	G	0.1905	3712	72/563/1221	0.3033	0.3084	0.4979
7	rs3917550	A	G	0.06681	3712	7/234/1615	0.1261	0.1247	0.8514
7	rs3917548	G	A	0.2042	3712	83/592/1181	0.319	0.325	0.432
7	rs2269829	A	G	0.4176	3712	324/902/630	0.486	0.4864	0.962
7	rs3917545	C	A	0.06681	3712	7/234/1615	0.1261	0.1247	0.8514
7	rs3917543	C	G	0.2134	3712	83/626/1147	0.3373	0.3357	0.89
7	rs3917542	T	C	0.375	3712	252/888/716	0.4784	0.4688	0.3999
7	rs662	T	C	0.253	3712	126/687/1043	0.3702	0.3779	0.3897
7	rs3917541	A	G	0.1942	3712	79/563/1214	0.3033	0.313	0.1822
7	rs3917538	G	A	0.4477	3712	380/902/574	0.486	0.4945	0.453
7	7:94938176	A	G	0.1705	3712	65/503/1288	0.271	0.2829	0.07118
7	rs2057681	A	G	0.2301	3712	108/638/1110	0.3438	0.3543	0.2129
7	rs3917537	T	C	0.1646	3712	49/513/1294	0.2764	0.275	0.9327
7	7:94938786	C	T	0.06546	3712	6/231/1619	0.1245	0.1224	0.571
7	rs2299256	C	A	0.4709	3712	418/912/526	0.4914	0.4983	0.5451
7	rs3917536	A	C	0.1649	3712	49/514/1293	0.2769	0.2754	0.8662
7	rs3917534	T	C	0.2295	3712	107/638/1111	0.3438	0.3537	0.2373
7	7:94939830	A	G	0.3645	3712	241/871/744	0.4693	0.4633	0.6163
7	rs3917532	A	T	0.2532	3712	126/688/1042	0.3707	0.3782	0.3904
7	rs3917531	T	C	0.2969	3712	155/792/909	0.4267	0.4175	0.3736
7	rs3917529	A	G	0.2532	3712	126/688/1042	0.3707	0.3782	0.3904
7	rs3917528	G	C	0.2993	3712	158/795/903	0.4283	0.4194	0.3763
7	rs3917527	C	T	0.173	3712	67/508/1281	0.2737	0.2861	0.0623
7	rs2074354	A	G	0.2993	3712	158/795/903	0.4283	0.4194	0.3763
7	rs3917524	T	G	0.1649	3712	49/514/1293	0.2769	0.2754	0.8662
7	rs1157745	G	T	0.2532	3712	126/688/1042	0.3707	0.3782	0.3904
7	rs3917521	A	G	0.3648	3712	241/872/743	0.4698	0.4634	0.5817
7	rs3917518	A	C	0.173	3712	67/508/1281	0.2737	0.2861	0.0623
7	rs3917517	T	C	0.1649	3712	49/514/1293	0.2769	0.2754	0.8662
7	rs3917515	A	G	0.173	3712	67/508/1281	0.2737	0.2861	0.0623
7	rs3917514	A	G	0.1371	3712	32/445/1379	0.2398	0.2366	0.6245
7	rs2299257	A	C	0.4079	3712	320/874/662	0.4709	0.483	0.2904
7	7:94942936	A	G	0.05577	3712	7/193/1656	0.104	0.1053	0.5099
7	rs3917510	G	T	0.1088	3712	21/362/1473	0.195	0.194	0.9049
7	rs2299259	A	G	0.08432	3712	14/285/1557	0.1536	0.1544	0.7638
7	rs854556	T	C	0.1487	3712	33/486/1337	0.2619	0.2532	0.1683
7	rs854557	G	T	0.149	3712	33/487/1336	0.2624	0.2536	0.1435
7	rs854558	T	C	0.3852	3712	280/870/706	0.4688	0.4737	0.6593
7	rs3917503	T	C	0.4669	3712	405/923/528	0.4973	0.4978	0.9628
7	rs2301711	C	T	0.3831	3712	283/856/717	0.4612	0.4727	0.3025
7	rs3917502	T	C	0.1875	3712	76/544/1236	0.2931	0.3047	0.1092
7	rs3917501	G	A	0.05307	3712	5/187/1664	0.1008	0.1005	1
7	rs3917500	G	A	0.08728	3712	15/294/1547	0.1584	0.1593	0.7706
7	rs854559	A	G	0.1487	3712	33/486/1337	0.2619	0.2532	0.1683
7	rs3917499	C	T	0.08728	3712	15/294/1547	0.1584	0.1593	0.7706
7	rs854560	T	A	0.1487	3712	33/486/1337	0.2619	0.2532	0.1683
7	rs3917498	T	G	0.4652	3712	401/925/530	0.4984	0.4976	0.9628
7	rs705378	T	G	0.1487	3712	33/486/1337	0.2619	0.2532	0.1683
7	rs62467349	T	C	0.05038	3712	4/179/1673	0.09644	0.09568	1
7	rs854561	T	C	0.1487	3712	33/486/1337	0.2619	0.2532	0.1683
7	rs2074351	A	G	0.1102	3712	26/357/1473	0.1923	0.1961	0.4068
7	rs854563	A	G	0.1086	3712	21/361/1474	0.1945	0.1936	0.905
7	rs3917493	C	T	0.1414	3712	45/435/1376	0.2344	0.2429	0.1508
7	rs854564	G	T	0.3858	3712	279/874/703	0.4709	0.4739	0.8065
7	rs854565	A	G	0.3858	3712	279/874/703	0.4709	0.4739	0.8065
7	rs854566	A	G	0.3769	3712	272/855/729	0.4607	0.4697	0.4013
7	rs854567	A	G	0.3769	3712	272/855/729	0.4607	0.4697	0.4013
7	rs3917490	T	C	0.4749	3712	419/925/512	0.4984	0.4987	1
7	rs3917488	G	A	0.08809	3712	16/295/1545	0.1589	0.1607	0.6635
7	rs2049649	G	A	0.4294	3712	352/890/614	0.4795	0.49	0.3681
7	rs2299260	C	T	0.3869	3712	292/852/712	0.4591	0.4744	0.1706
7	rs2299261	G	A	0.3631	3712	254/840/762	0.4526	0.4625	0.3663
7	rs854568	A	G	0.4332	3712	339/930/587	0.5011	0.4911	0.3951
7	rs2299262	T	C	0.1732	3712	68/507/1281	0.2732	0.2864	0.0514
7	rs854569	G	T	0.184	3712	70/543/1243	0.2926	0.3003	0.2788
7	rs2237583	T	C	0.05199	3712	4/185/1667	0.09968	0.09858	0.8149
7	rs3917481	T	C	0.07705	3712	8/270/1578	0.1455	0.1422	0.4138
7	rs3917478	C	T	0.05092	3712	3/183/1670	0.0986	0.09665	0.6265
7	rs571075759	G	A	0.1096	3712	20/367/1469	0.1977	0.1952	0.7208
7	rs3917477	G	A	0.167	3712	46/528/1282	0.2845	0.2783	0.3597
7	rs3917476	T	G	0.167	3712	46/528/1282	0.2845	0.2783	0.3597
7	rs854570	A	C	0.1649	3712	60/492/1304	0.2651	0.2754	0.1092
7	rs705379	A	G	0.07004	3712	12/236/1608	0.1272	0.1303	0.2844
7	rs705381	T	C	0.4617	3712	400/914/542	0.4925	0.4971	0.7087
